# Supplementary material for: Bank vole genomics links determinate and indeterminate growth of teeth
Source: BMC Genomics. 2024 Oct 30;25:1000. doi: 10.1186/s12864-024-10901-2 (PMC11523675; doi:10.1186/s12864-024-10901-2)
Supplement: Supplementary file 1 — Supplementary Material 1: Permutation test p-values [file 12864_2024_10901_MOESM1_ESM.xlsx]

## Sheet: Sheet1
Supplementary Material 1: Permutation test p-values
		Tissue	Dispensable	Dev. Process	Other
E13	Progression	0.031	0.0942	0.0436	0.0402
	Shape	0.6431	0.9041	0.2289	0.0995
	Double	0.1292	0.1521	0.0716	0.0655
E14	Progression	0.0136	0.0383	0.0437	0.0401
	Shape	0.3115	0.4725	0.0922	0.0454
	Double	0.1288	0.0945	0.0709	0.063
E16	Progression	0.014	0.0401	0.0303	0.0274
	Shape	0.377	1	0.1831	0.0662
	Double	0.1343	0.1099	0.0638	0.0596
Legend: Italicized values are statistically significant (p < 0.05). Abbreviations: E13 = embryonic day 13, E14 = embryonic day 14, E16 = embryonic day 16.
