# Supplementary material for: Bank vole genomics links determinate and indeterminate growth of teeth
Source: BMC Genomics. 2024 Oct 30;25:1000. doi: 10.1186/s12864-024-10901-2 (PMC11523675; doi:10.1186/s12864-024-10901-2)
Supplement: Supplementary file 6 — Supplementary Material 6: Custom repeat library [file 12864_2024_10901_MOESM6_ESM.txt]

# Supplementary Material 6: Custom repeat library
>rnd-1_family-227#Unknown
TCTTATATTTTTGGTTGTGAGCCTAGCCTTTAACGGCTGAGCCATCTCTCCAGCCC
>rnd-4_family-168#Unknown
TCTANTTCTAACTNCAGTNAANTTTTCTTTGTTTTACGATGGATAAGTGCATAAAAATATAATTGNTAGTGAGAGTGTAAAACCCGGNGTGAAGCTCCACAGCTTCAGAATGGCTATTCCAACCGTACAGGAGTTCGTTGAGATGTGTAGACTTTGGGTTNGGCGTGTGATTTTTTTACTTGCAAGCTCTTTATAATAAAGTTTTAATTAAAANAGACGATGATGGAATATATATGACATGAAAGCAGAAGCAGGGACTATTTGGGGGAGGNAGGGAACCAGCAGGAGATAGGGTAGGAAGGGTGAAGGAAAGGGACGAATAAGAACAAAGCACAACGGCATATATGTATGAAAATGTCACAATGAAACNCATTACTTTGTATGCTAACTTAAAATA
>rnd-1_family-215#Unknown
ATAGACCCGCTGCGTGCCTGGAANTGGGGCAGTGTGCATGGCTCTCAGAGGCAGCGAACATGCCTCCGCCATGTTGG
>rnd-1_family-217#Unknown
TAANGCAGTCTTTTGTCTTNCTCCTACCTTTTGGGGTCGGGGTATNTTAAGCATATGGAAATTAAACGCGGGCGAATTTCAGTATTCACTGGAATTCCCTCCCGGTACTATCCTATGTTTCTNTGTTTTATTATTTTCAT
>rnd-5_family-1604#Unknown
NNNNNNNNNNNNNNNNNNNNNNNNNNNNNNNNNNNNNNNNNNNNNNNNNNNNNNNNNNNNNNNNNNNNNNNNNNNNNNNNNNNNNNNNNNNNNNNNNNNNNNNNNNNNNNNNNNNNNNNNNNNNNNNNNNNNNNNNNNNNNNNNNNNNNNNNNNNNNNNNNNNNNNNNNNNNNNNNNNNNNNNNNNNNNNNNNNNNNNNNNNNNNNNNNNNNNNNNNNNNNNNNNNNNNNNNNNNNNNNNNNNNNNNNNNNNNNNNNNNNNNNNNNNNNNNNNNNNNNNNNNNNNNNNNNNNNNNNNNNNNNNNNNNNNNNNNNNNNNNNNNNNNNNNNNNNNNNNNNNNNNNNNNNNNNNNNNNNNNNNNNNNNNNNNNNNNNNNNNNNNNNNNNNNNNNNNNNNNNNNNNNNNNNNCAAGCCCAAAACAACCTATAAAATGATTTAAAATCTGCTTCCTGCTACATGGAATAGAGCTGAATATGTGGATTGTGCCCTATCTACCTGTCTAATACAATGCACACCCGAGAAATCTCTGCAAATCAGAAACTCCTTTTGTCCCCTGGAACTAAGCTTCACTGGATCACACCATTGCAGCTAGTGGCACCACCATGTTANAAGCATTCTANTCAANCATCGCTCTGCCAGGTCCTAAACTATTTGTAATCTTTATAACACAAACCTGAAATTGGAATGCAATATTCAGANCTTCTAGAAATAAACCTTCAGTTTTCTAATCTCTCTTCCCACTGCANAGCAAAAGCAGTGCCCGTGTGTGTACTCTGGACAGAGATACAACCAGCATCCTTCCATTCCAGGGCTGCAGAGTCTCCCCTTCCCCAGTAAATCCATACACAAGGAGGCTCAGAGAACAAGGGCCACTGCCAACATGAACCACATGGACCAACANAACTACAGTCTGGCTCATGGTNCNTCCAAGCCNCAGCAGAGATGACAGTTCAGCAGACCTGCNCTGAACACCCNACACTCACTATGGCGTAGCTTGTGGTCTTCCTTACNACTCCCTACAGCGGAGGCAGAAGAGAATCGTGGAAAGAACCCGCAAGCTGTCGCCACTAGTACTCCTGATTGCTAACCCTTCCCAGAATCCCTCACTGGCTAGGGCCACCCAGCTGGGCCTCACAATATTAGCAGCTCCCCTACTGGAGGATCAGAGATCAAATGACTCAGACAGCACAGTCCTTCCAGTTCTGCCCTTCCAGTCCAGCAGGAGGGCCCTATAGAAAGTTTGTATTTAGTACACATTATTCCACTCTCCTAGAGCACATCCCGTTCCTCGTCCANAGCACAGGGTCCTTTGTGCGCACATTCCATTACACACTCAGTTCCAGTGCAGCCATCCCCATTTGCTTCTCAGAGNTGCGAAGTCCTGCAGACAAACACTTCAAAAGTAANTACCGTTACTGTGTAACTGTTGTTAATTGTAATTGTTAAAGAAAAGCAACAAGGAATTAGAAAACAATCAGGATCTTGTTAGGGCTTGGAGGCAGCAAAGANAATGTGANTATGATGCAGTTTTGATCTCAAAAATTATTTCGAAAAGTTGAAACAGACTTTATGGCCATGTGCTCCAGAGACTAGGAATTTGTATTAGAGCACANTAAANATTTCTCGTATATTTTCTCTAAACATGAATATCTTAATCCAGANAAGTAATAGTCCTGTCAGGCAGGGCCACAACATTTTACCCAGATCTTCTATTTTAGATGAACTTCTATAAATATAGCAATTAGGTTGATCAGTCCCTTACCCAGATTCTTGATTGCCCTGGTCTGNGGACTGCAAACAATGGTCAATCAGGACATTCATAGAGCATCTACAATTGACTACCTGATTCCATAGCTAATTTCAACTACTGTCGAAGGAGGAAAGCTCTCACCCTCAGNCCAACCNCTCCCTTTCTGTACTGTGCCTCCACCAGCTTCAAAGTTGGTCAATGAGCTCAANCCTTGCACAGGTCCCTCTGCTTNTAACTAAAAGCCAGAAAGATTAGCAGACACTCATTAACTGCTCTATTTNTCTTTCTCACTGACTAGTCAAGGCCAAACCTGGAAGGAGTTACAGGACTGTTNTCNCANCACCGGGCAGCAGAGGTAAAATTAGGTGTTNAAAATGNTTCTCANTTGCATAGCGTGAGCAAGCCTNAACTATAGGAGACATTGCTCTACACAGAAATCAACAACCAAACAACACTGAGAGAAATGAAATANAANTATTAATGACTTAGCAACATCGGAGAACAGAAACAAATAGAGATAAGAGCAGCAATACACTTAAAAAAGTATTTGAAAATGATACNCAAAAGGATTTTTAAAATGATAAAAATANTGCACTTTTAAGATTAAATAAACTTTCTATATTGACTTTGAAAAGGAGTAGGCCCTCCTATAGNAGAGGGAATGCCATTAATAAGAGATNGATTAGATCTCGNCGCCAACATATNNACATGGTGGCTGCTAANATCTTAACCTGACACACAGAGTTACAGCCAAATGGCCTGTTTCTCAAACCTCTGGGCTGACGTAANTGNGTCAAGCAGGACCAATCATATCCGCATAGGAGAGTTGCCCAATTGCAAATTCAATTCATTGGCTCAAGNTAACCTTCCCAAACTGTACACCCACGCAATCTGGTCTTTNTTCATTCACATGGCATGAATTAATGCATGCTGGGAAATTACAGATTCACTCGCCCTGCCACAATCGGGNCCTTTTTCATAACTGATGACTCCAACAGCTGACTGCCTACGCTGTTTTCCCTGCAGTGTACACAATAAACTATTCCTTCTATTGTGGTCTCAAGACGGAAGCNATGCTCCACATGCAAATCCTTTTCCTGTGACGCATTGGACAGTCGACTACGTGACTCAATGNATAACTTTAAAACTGTGGTTTACAGNCATTTTNTTAAGAATTTTGAAATTGTAGTATAGAGGACAGCAAGGTCACGCCCCGGAGCAAGCGATCAGGCGAAGTCAACATTAGCGAANTTGTCTCAGAAATANTTTTNTAANAGGNCGGAAGTGCGGCTGTTCTAGAATTATGCCTTTCCANTGAGAAATCACTCCACACAATTAGGAGATTAATAAAGAAAAANCTCTTTAATGATGCTACATCAGTCTCTGGCTAACGCNCAAAGAGGAGCCGGCCAGACAGATTCCACANANGCTGTCGTCCTTAAGTNTCCTTTAGGTTCAGGCTCCAGGTTACACTTTGAACAATTTAGACAGAGACAGGAGACTGCCAGGCTAGNCACTTAGGCAGATGGGAGATTTACACAGCAAAGATATTNCCAGGATTATTTCTTAAGTACACCGGTGACCCGAATCAGCAGGTCATTCTTCAGTGACAGGGTCCTGAGGGGAAGGTCACAGGGAGCTAGAGCGGGGAGGTCTTGCACAAGCTATGTCTTATGCCAAGCAAGCTTATTAAGAAGTAACAGCATCTNATATACTACTTCCAGGGGAGAAATGGGAGAGTCAAGAAGTCAGCAGAAACTATCAAACAAANTCAGGAGGAAGCTAATCAAGCAATGCTGCACAAGGGGAACACAGGGTATCTCAAGGACTTTACTGAGCGCACAGCGGCCTTGGGACTGATAACCATAGCTCCATATGGTGGGAAGAGTTGGGTTCTCAGGATCTGAAGCNACNCCTCCACAAAGGCCCTGGCNCCAGGCCATTACCGGCTCTNCGAACTATTCCTGGTTTTAGAGAAGGAGCTNTGTTTTATTTCAATACATCAGGTCCTCAGGGAAAGCTCNCAAGGCCTAGGNCCCAGGCTGTTACTAGGTCTCCCAAGAATGTNCCTCCTCCCTGCCTGAGGTCCTAAATGAAAGTCTTGNTTAATCAGGCCAGTCCTTCACACANCAGTGTTTTACNTTTCAAATANNTGTCACCTGGTGTCATATTGCCCATCTGGCAGAACTATGCTTTTCTCGAGAAGAAAACTGGAACTTTAAGGCCACCAGGCCTTAAGGTNGGTTGTGACCCTGTAATGCCTCCTTGAGCAGCTTGTTAGAGGCCTGTTCTTTGATATGGGGATGGGCCTAGTGGCTGGTTTTAAATCAGTGGTGGCTCCTTTGTNATGGTTTGGAGCCAAATGTCTGGACAATCCTGGTGAACAATGCGTACCCTAGCATTCTNATCTCTAACAGNCCTGGTTAANACACNCTTATCTTTTGGGTGNTTTAGAGGCAGTCCTCCCTCAGCTAAATTCTACTTTGTGNGACTTAACTGTTTCCTAAGCATTGGTAAATCCTTTATATCACCAATTCTACTCTTCTACGTCGCAGCTAAGANGTGGAGTGCTACCCAACACGCGAGATGCCTTNACAACCTCCACANAATTAANCACAAATGGACGTTGCATGTAAAGGTTAAATGNAAAGTGCTCCNTCTAGAAGATACTNGAGATACTAAGCCTCTCCNAGTTTGGCATATCGANNTCGANAGATGCATCAAGATCACGGTGTTGTANACACAGCAATATGCTCCCAAATNCTCTGAGCAGATNNAGCCCACAGNGCAAAGTTATTNAGAGNCCTGTNCCTGGGTCTANGAATTNATAAGGACCGCGTGGAACTCACAGGGCCGGAATCNGGNCGCCGATTTCCACACGGACCCCGGGAAGACGCACCANGCTGACTCGCTCCTGCACCTCNCCNTCTGCTCCTCCCCATCTGGGGACAGCAATCCCCTGCTCACCGTGTCGTGGCTCCCCAGNTCGCCAAAGCTCTCAGTTCATCATCTCCCAGCAGCAGCGACTGCNCCGCAGCACAGGAAACCACTGGCGCCAGCTCCCCTGCAGCGGCTGAGGCNCCCGGAAGAGCCCTGCACCAGTTCTGACTGGCAGGTTAGGCCTGGAGGNCCTGATTGGCTAGTGAGGCCTGAGTGACAAGAACANCTCTATAGGGCGTAGCGTGCTTANAGACACAGCGCAGCGGTCCCTGACCNTNCCTTCCACCCCAGACCCAGACNTTTTCCAGATGCCAAGATATGCATTTCAATAGCACTCGCCCCTGGCTACAAAAGCNGACACTGTCATCTTCTCGCACTCCATAGGAACTTTCCTTTTTTCCTCCAGGACGCAACATGGCTAGCTAGCTTGTACAGTGCATTGTGCTAGGTGGAGTGATTTCCTGTCCCACGGGNGGAAGGATGCCCAGAATANTAACAACTAAAGAGAGTTTTAAGGTCACAAAANGAGATGTTTGTTCTGTGGCTTCACGCTGAGGTCAGATGAACTGAAGGTACTTTTTACATGGTTTTCACAGGGATTTCACANAACAGAAAGAGAAAAGCAGGAACCAGATCTCAAGCAAGATGATAGGTCTTTCCCCCATCAGAAGGCTGGATGATGGCTCCANTGCTTTATGGGTTTTATTCCTGAAATTCAAAGCAAACTTCAGGCAAATGAATAATAACGAAAAGAGTAGTNTTCGTGGAAATTTGAATACGTAGAGAATAATGGAGCTAGAAAGAACGTCTTCATGAGTACTACTNTCAGCCAGCACNTCTCCCNCCGTGGTNANGCGAATAAAATATACA
>rnd-1_family-340#Unknown
TTAGTATTCAGGCATCTGTACTGGCCTGCCCTTGGGGTCCTGACAGGATANTCCTCAGCTGCAGCCACTAAGAGCACCTCCTGTGCACATTCGCTACGTTCCCTTTTAAAAGG
>rnd-1_family-332#Unknown
TACAAAGAGAATCTTTGAAGATGCTTTGGCATGGGTACAAGGACTTTTGCTCCCTCACATTCTGTNAAGTCAGCTTTTTTCTTGTTTTTAGAGCAAGGCCACTGTTCTTGAGTTAGGCCATCTTTATCAGCCTGTACCAGGTGGCTGGCTGGGTTGAGCTAAGTGACCTTGTG
>rnd-5_family-493#Unknown
AATCAGGAAAACCTCTCTTAAAGGAGCCGCGGCATTAAGCCATGCTCAANTNTATNNTGGGGNCTAGAATTCCTTTTCAAGCCCTCTCAGGTTTTAAGTGGATTTAGTCGGCACACGTTGGGCGCCAATTTGTAG
>rnd-1_family-342#Unknown
TAATATTTTCCGACATTTTCAATCAAAAGAAATCGTACTTTTCAACCGAAAAGAAAAATCTTACCTGTAATGACCGTTGCCTGCCAGTAGGTGGCGGGGGCGCACCTGAATCCACGTGGCAATGGCGTCGANCCGGGAAGTAAACTCTAAAATATATACACTCAAATCCAGAGGTTAAATTCACAGATCA
>rnd-5_family-656#Unknown
ACCATTTTGAAATTGGAGAGAGGTGGAGCCAACATCCAGAGCAGCCGCAACCAAGCTGCTTANCATTTTAAAAGCTCTTCAAGACAGTAGAGAATTAAA
>rnd-1_family-174#Unknown
TGTAAGNCTCCGCACTTTTCTGTGGATACCCACGCCCGATNCAGGCGCGCGCTTTCCCGAACTCGGGCCCACGAGAATGGACGANTGTCCTAGGGGTTNAAACAGACACACACAAAAGAGACCTGCTCATTTACCAAGAGTAAATGGCAACTTTATTAAACTCAAGTCGGGTATNTATACCAGTGGGCAAGGGGGATCAAAAGGGCAAGGCCCCCTCCCATCAGGAGCAGGAGAAGGAGATTACAGGCGCCCGGCGCCTCAGGCAGAATCAGCTGGGGAGGCAGGCGTATGGGGCCCACTGCTAGAACCTTGNTTACAGGTGGAATTACCATAACAAAAGAGAGCCAAGTTCTTTCTAAGCTATNCCCTCAAGCCGGTGCTAGTGCAGAATCTCCAGGGAGCCGGAGGTCAAACGGCCCTGCGNAGCGCCTCGGAAGAAAAGGGGAAAAGACCTGNGTACCTACA
>rnd-1_family-21#Unknown
GACGGAGACCCACGAAAAAGGAAGTCAGGACCGCGAGGGGTGCGTTCACCCACTGATACAAGGGGACTGATCTAATGAGAGCTCACCAAGGCCAGCTGGACTGGGACTGAACGAGCATGTGATCAAACCGGATTCTCTGAATGTGGCTGACATGGGGGCTGACTGAGAAGCCATTGACAATGGCACTGGGNCTTGTTTCGTCTGCATGTACTGGCTTTTTGGGATCCTAGTCTGTTTGGATGCTCACCTTCCTAGACCTGGAGGGAGGGGGGAGGAACTTGAACTTCC
>rnd-1_family-16#Unknown
TCCCTNAGGGCAGTCAGGGTTTCCTGCCCTGTGGGAAGTTCAAGTTCCTCCCCCCTCCCTCCAGGTCCAGGAAGGTGAGTATCCAAACAGACTGGATCCCCAAAATCCAGTATATGCAGAGGAAACAAGTCCCAGTGTCATTGTCAATGGCTTTTCAGAAAGACTCCGGGCCAGCCACATTCAGAGAATCCGGCCACATTCAGAGAATCTGGTTGGATCACGTGCTCGTTCAGTCCCAGTCCAACTGGCCTTGGTAAACTCTCATTAGATCCGTCCCCTTGTATCAGTGGGTGATAGCATCCCTCGCAGTCCTGATTTCGTTTTTCGTGGGTCTCCGTCTGTATCGCCGTCCATCGCCAGATGAAGGATCTATGGTGATAAGCAAAATATTCATCAGTATGGTTATGGGCCAAGGCCGGTTCAGGCACCCTCTCCTCTGTCCAGAGAACAATCTGGGGATCTCTCCTTGGACCTGGGATCCCATATATAATCAAGTCTCCTGTAAACCCTAAAATGACTCCCTTAGTTGAAATATATTCTTCCCTGATCCCATATTCATCCTTCCTCCCTCCCCCCCATCCCGGTCCACCGAGCTTTCCCCATTCCTCCCCTACTCCCTTCTCTCTAACCCTCTCCCCTTCCAACAACCCTCCCACCCCCCCCCATGCACCCGAGGTTACCTGGGACTCTTGTCTATTCAGGTTCATCTTCTTATTTAGCTTCTCTAGGATCACGAATAATAGGCTCAAAGACCTTTAATTATGGTTA
>rnd-1_family-324#Unknown
TGGTTCTAAGAAAGTAAAAATGGGGGAGAAGACTGACCTACAAGGTCAAAAGCTTTCTGGACCAACAATAAGAAAAAAGGAAAGGACAGTAGTTTATATCCTCTGCAGGAGCTTGAAGCTCTGCAAATTGAAAGTGACCATGAAAGT
>rnd-5_family-1191#Unknown
AAGAACGTGATGTGTTAGAATCCAGCCGCTGCTCAGGCCNCAATACCCGCAGCAGCCTTCTCTCCTCCTCACAGATACCGACAGGCACCCTGCTGAGACACCGTCTGTGAGTCCCTAGCTAACAGACTTCCAGGTGCCAGGATTTCTCACCTGGGAAGTGAGTTTACATCAAAGNGGGTATTGGCGGCACACATCCTGCTCCCCACCCCCTTCCCTGCCTCCTGCCTGGGAATCAGAGAGCCTGGCTGCAGGCTCGTGCTGTGAAACCTCCCCCATCCTCAGAGGNTGCAAAGAGGCTTCCTCCTCGGCCCGGCCCCGGTGCTCTGGTTCCTCTCTTCGGAGCCCCGCCATGCTGTTGCCTCTGTCTGTCTGTCCATGGCGTTAATAACTCTTCTAATAAACTTCTTACTCCCCAACAATCCATCTCAGTGTCCTCTTGAACCCCCCACCCCCCATCCAAAACTCTANCGANACAACTCCNGAGGACNTAGC
>rnd-1_family-335#Unknown
ACACCCTAGACCAAAACATTCTGTAGGCAAACCACTCCCTGGGTGGAATCCNANGTTAT
>rnd-6_family-1951#Unknown
ATTCTTTACAGTGTACAAGAGCATTATCCCACAGCAA
>rnd-1_family-18#Unknown
TAATTAAAGGTCTTTGAGCCTATTATTCGTGATCCTAGAGAAGCTAAATAAGAAGGTGAACCTGATGAAAATCATGTAGCTATCCTCCTGGAGATTGGAAATAGACAAGAGTCCCAGGTAACCTCGGGTGCATGGGGGGGGGGTGGGAGGGTTGTTGGAAGGGGAGAGGGTTAGAGAGAAGGGAGTAGGGGAGGAATGGGGAAAGCTCGGNGGACTGGGATGGGGGGAGGGAGGAAGGATGGATATGGGATCAGGGAAGAATATATTTCAACTAAGGGAGTCATTTTAGGGTTTACAGGAGACTTGATTATAAATGGGATCCCAGGTCCAAGGAGAGATCCCCAGATTGTTCTCTGGACAGAGGAGAGGGTGCCTGAACCGGCCTTGGCCCATAACCATACTGATGAATATTTTGCTTATCACCATAGATCCTTCATCTGGCGATGGACGGNGATAGAGACGGAGACCCACGTGGAGCAAAGAAGGCAAGACCGGAGGGAACCTTCATCCGACGATGGATGGCGATACAGACGGAGACCCACGAAAAAGGAAATCAGGACCGCGAGGGATGCGATCACCCACTGATACAAGGGGACNGATCTAATGAGAGTTCACCAAGGCCAGTTGGACTGGGACTGAACGAGGACGTGATCCAACCAGATTCTCTGAATGTGGCCGGATTCTCTGAATGTGGCTGGCCCGGAGTCTTTCTGAAAAGCCATTGACAATGACACTGGGACTTGTTTCCTCTGCATATACTGGATTTTGGGGATCCAGTCTGTTTGGACGCTCACCTTCCTGGACCTGGAGGGAGGGGGGAGGAACTTGAACTTCCCACAGGGCAGGAAACCCTGACTGCCCTGGGG
>rnd-1_family-112#Unknown
GTGAACCTGAAGAAAATCATGTAGTTATCCTCCTGGAGATTGGAAATAGACAAGAGTCCCAG
>rnd-5_family-1317#Unknown
GCTCGGTTGGTGCCTGGCCTGGAGGGTGTCACAGCAGTACCGA
>rnd-1_family-330#Unknown
CCCCCAAGCCTGCCCTATTGTCTGCGAGGTCCTTGGCCCAGGAACAGNTCCTGCTCCTGCAC
>rnd-5_family-5013#Unknown
TGGCTTGTTGCTGCTGCCTGTTGTGCGATCCCCGTTTCCCGGGGGCAGGGGGTGAGAAGACGCGGAGGCAATGACACAGACTCCGAGAGATTCCAATGCAGAAGCTCTTTATTGTAAAAAGGTCGGGGGTTTTTATGGGGTTAGGGAAATTAAGCTGCCGCAGGAACGTTTCTGGTTGGTCCTTTTGAAACTGGCGGTCACTGCTGGCGTGTTGTGATTGGCTAGGAGCGCGCGTCATTAGTTACCGTGCTTTTGGTCCGCTGACAGGTTGTCTTGGCCAATTTTGCTTACTCATTGTGAGTTTGCATGCGCTTGCTTGTGCTTGCGCTATTGCCC
>rnd-1_family-246#Unknown
AATTGCTGTGCTGCTGGATTTCCCCTTGNTTTGTCAGTTATTGCTTGCTATCAGTTTTTCTTATCCTGTCAGCTATTTCTGCTGAGCACTATGGGTATCTTCAAGGCAGGTTGCAAAATGCCATGGCCGTTCAAATTAAGAATTGGATGCTGTAGTTAATCTTTACAGACTGGGTGTGGNTTTTGACCTCTGCTGGTCACAGGATAGGATTTTTGCTGTTTTTCNCGGACCCCGGAATACAAAATTTACTAATTGGCTNTAATTTANTCTAGTTAGTCATNCCAGGGGTCCCATTCGCCGGTGCTGTAGACCTTACTCAAAGGGGCTCTATTCTGAGCAAANCTTTCAGACATTGTGCAAGCACAGTCTCCTCCAGGAATGCTCATGTATACGCTGGAGCGTCTTCACCTGGCCAATGGCTTCAGGTCCGCCACGGCCTGGCCCTANTAGGCGTTCGCCTCGGAGTATCTTTCAGCATAAATCTGGCTGGACTCGATGTATGACTAGTGAACCAATGACGGGTAANGATTGCACGGGGGGNGGCTCTCGCCTAAGACAGGGAGGCGTTTGGACCTGGAACACNTTCCCGTAGACGGGTNNAGAGATCTGCCCGACCANCGACGCCTAAGACAAGCTGCTAGTCATCATATTTTATATATAAAGGGGGACTTGTGGGGCCCTGTCCTCCCTGNTCCTCGAGGCCAAAACACNGGATGC
>rnd-1_family-339#Unknown
CCATTTTAAAACGCGGCTTCCTGGGCCCTGCCGCCGGTGCAAACTCCGGCTATGGAGCATTTCTGGGCCCGGATGTTTGTGTGCCCACTCGGGGTCGGGA
>rnd-5_family-1375#Unknown
GTTGGGGGCTGCGGACCCCCAGACCCTGAATTTCCTGTGACCCCTTGCCTGCCGGAGTAAACAACTTGTTTTC
>rnd-5_family-6255#Unknown
TTTNTGGGGTCTTGGTCCATCAAACCACATTAGTCTGGAAGTATCTGNAATCCTTTTCTGACGAGGAGCATTTTAAAATGGTAAGCAGTGTGGTCGCAGCGGCCCTGGATGCTGGCTCCGCCTCTCTCGGCCTTTCAATATGGCA
>rnd-6_family-1282#Unknown
CAAGTACAAGAAACAAATCTTTACAGGGTAAAACCATTGTCCCA
>rnd-5_family-233#Unknown
TGAAGAGGCCTAACTTAACATCAGTGCAGCCATGACAGGCTGCAGACTAACAATACTGAGACTAGGCCTCACCATTACAATAACCAGGAAAAGCCACAGACTGTACCCTGCGGGGGACCAATCAGAATTGAGACAAACAAGTACTAGATGCTCCAGAACATTAAGAATAGCTTACCTAACTTGTATATAGGTTGCCAATTTCCTTGCAGCAACGCCAGTACCAATCCCTGTTTGACAAGACTTCTGTCGCCCCACTCCTGCCCATCAGGAGTGCAACCCCCACCTGAATCCGGAATTCCCCTCCCCCCCCATCCTTTACTCCTTAAAAACCTGCCNTAGCTGAGCTCAGGGCTCTCTGATCCNACCGCTGCGTCGGAACGGACGGAGAGTCCGAGCTCGAGCTTGAATAAAGGCTCTTTGCTTTTGCATACGGACTCGGACCCTTGGTGGTCTTTGGGGGACTCGTG
>rnd-1_family-212#Unknown
TGTAGGTACCCAGGTCTTTTCCCCTTCTCCTGGCGATTCGCAGGGCCGTTTGACCTCCGGCTCCCTGGAGATTCTGCACTAGCACCGGCTTGAGGGNATAGCTTAGAAAGAACCTGGCTCTCTTTGTTATGGTGATTCCACCTGTAANCAAGGTTCTAGCAGTGGGCCCATAGCCTGCC
>rnd-1_family-73#Unknown
TTTAATCCCAGTAGCCACACTAGTTGCCATAGAAACCGGGCGGTGCATGCCTTTAATCCCAGTGGTGCACGCCTTTAATCCCAGCCCTAGAGAGGATTATAAAACGGGAGGAGACAGCTCTCAGACACAGTCTCATTCTGAGATTCCTGGAGGCAGGATCGCCATTTCGGACTGAGGTCGAGGTAAGAGCCAGTGGCTGGCTGTTTTGCTTTTCNGATCTTCAGGTTGAACCCCAATTTCTGTCTCTGAGTTTTTATTAATCGTGCTTCA
>rnd-5_family-1231#Unknown
AAGAATCCACGAGAGTCTGTTAAGGGGTCTCAAGAATTTATTAAGGTGTAAAATGGGGATAAACACTCACGGATACAGAACAAGGTAGACGCCGCCGCTGATCCAGCTGCCTTGTCCNGCCGTTCTGCCCAGGGGTGAAGAGCAAGCTGCCTGCTCGCTCCGACCACCCAAGAGAGCGGAGCAGAGAGCGTGAGCCCTCTCCCTNAGCTTTTAAGTGGTCATGTNCGCAGACAAGACCACGCCCTAGGGCTNGTAACCCCCAAANGTCATTGGCTAAACGGATCGAAATCCC
>rnd-1_family-352#Unknown
CTAATTTATTAACCTTCTAATGTTACAAGCAGCCCCTTTTCTGACNAATTGCTAAAGATATNTGTTTTCTTGCAATTAGTGAGTTTCGTTGTAGTCTCTCCTAAAACATATTTCATGATGGCTGCCTAATTACTCATTGACACTAGCACTCACTCCCCTCCTTAGGGTCTCCGCTGACCAACCCAAGGGTCAGGGCAAGGTTGTAAAAATTCCTTTGTTCAGACCTAATGCTTGGTGCCCCTGCTATAAAAAGTGGGTTCAGAAACCGGCCTTTGCCACAGCCTNACAAANACCATCTCTGGCTGTGGTCTCAGCTAGCTGATAAGCTTTTGTGCCCCGCGGTG
>rnd-5_family-2164#Unknown
GGGGGTGCTGGTGGTCGTCTAGGGGATCGCCGAGTTCATTCCCTGGCACGGACAAAGAACTGAACGTCCGGGAAAGACAGAAGACCGAGCCGCGGAGAAAGGAAAAGTAACAGCTTTACCTTCAGGATGGGAGGGGCCTAAGGCTGGGAGTCCGCTAAACGGACTCTGGCTTGGGTATTTTATAGGGCCCCTGGGTCCTCCCCTTTCCCCTATTGGTCCTGTTTAGACACCCGCCCCGTGCCTTCCAAGTCCTCACAATGTCTTCTGGGAACAAGAAGCCGCCCTCAGGGCCATTCTCACTTTCTCTGCCTATGTCCCTCTAACCTT
>rnd-1_family-223#Unknown
TAAAAAGCTGAATGGCCAATAGCTAGGCAGGATTTTCGGGGCAGAGAGGACGCTGGGAAGAAGG
>rnd-1_family-356#Unknown
GGCGGGACCAGCCTGCCACCCTGGAGATCTTGCAGGGACCCACAGCCGTCCTTGTCGGACTAGCGGCTGCTCTGCGAGCCTGCCGGGG
>rnd-5_family-1031#Unknown
CAATCCCACACCAGTTGGAATTATGTTTTAAGGGGTTATTTATTTNGGGGGGTAAAACTTACATACACCGTAAACCGTCAGGAAGGGAGCCTAGTCGCCGGAGCAGGAGCCGGGAGCAGGNGCCGGAACCAAGAGCCGGAACCAAGAGAGCCTGACCGGACCTGCTGCTCTTTTTAAAAGAGAAATATACCACGCCCCAGTGGGCTGGTATTTCAGCGGCTATTGGCTGACGGAGCGGAAGGCGCTCCCCGCNGCACTGTGGGCTCGTGCTTCAGCGACTATTGGCTGAGGCAGCGGAAGNTACTCCCGCAAC
>rnd-5_family-558#Unknown
CTAGGCCTCCTTAGCCTTATTCCCCAGGGAAAGGTGAGTGCGCTATCCGCCCGTTCCGCAGCCCCACGACGCAGGACAATCAGACGCGATAGGGAGTCAAGTCAAAGCAGGAACTCAGTTTATTACTGTGAGCGTCAGCTTATATAGGTTAAGTGACATCGTGTGATGTGGGGGTACCTCCAGCCAATGAGAGACAGCCAAGCCCTCCCTCTGGCTGGAGGGGCGTCTACCTAGATTTTGCTGTCTCATCCTCACTCGGTAGCTTTGAGACTATCCTTCAAACTCGAGCCAGGCTTTTCTCTGTCCTACAGGCCTCGAGGTACAGGCCCTGAGATAATTTTGGCCCAA
>rnd-1_family-311#Unknown
TGAAATTACCTGGCGCGAGTGAGAAGGAAACACGGAACACGCAACAAACCCGCTTAGGAGTTTATTAGAGGGG
>rnd-1_family-273#Unknown
AAACCCACCAGAAACCACTCCCCTGCCATCAGGAACTCCTGAGGGTCTCGTGCTCAGAGCAGCTGCAGGCA
>rnd-1_family-213#Unknown
AAACCGTCTTACCCTGTCTTGGCAAGATTTGACAGTCCTGTTTTATCCATTTACGGATACTCTGTA
>rnd-1_family-343#Unknown
TTCAACAGTTAATCGTGTTATGTGTGTTACTCATGGCACTGTATTGCATGCTTCTGCTACTGTTATGGAACTCAACCGTCATATGAGAGGGGTTTGGAATACTGCTTTTGTTAATTTTACCACCCAGTTAGTGCATGCTAGATGGTTGCAGCGCTGGTCTGGCTCCTTGGCACTGTCAGTCCTGGGGATACTTGGTTTAGGGCTATGTGTCTGGGTAGCCACGGACGGGCAATACTTTGGGGGCGGGATGCCACCTAAGACAGGGAATATTAGAGGGCTATTCCCCATGACAGGCAAGGTATTATAAAATAAAACGGGGGGAGTTGTTGTGATCCAGCTGCCCTCACTCCCCCTGACTGACAGCGGAACTTCCTTGTGGTCTGTAATTGACAAGGATGTTTGTGTTCTTTCTG
>rnd-5_family-6014#Unknown
GTACCGCCCGCCTGTACTACGTGACAGTACGGTACTACTCCTGTATTGTGGCGCCTGCACTACGGGACNGTTCGCGAGCCGGGCAAGGGNCTGGAGATTTAAACACACAAAGACACACAGACAGAGACACGGGTCATCCTTGAAACAAGAATGCCNCCTTTATTGTGCTCCGGGGNAGCTTATATAGGGATCCTTAACTGATAGCCACGCCCCAGCCAAACCCACCAGAAACCACTCCCCTGCCATCAGGAACTCCTGAGNGTCTCGTGCTCAGAGCAGCTGCAAACAC
>rnd-1_family-202#Unknown
ATAAAGCAAAGAAAACCAGCCTACAAATCACAATCCCAAAGAAAAAGACAAGATCTCCTGAGTAAATTG
>rnd-4_family-997#Unknown
NNNGATGGGCACGCCACGAGACCACGCCGCAGGTCTCCGAAGGCAGCGGGTCCCAGGCAGGGAGCCACGCGGCGGGTGAGAGACAGAGACATGGATAGGCACGCCATGCAGAGTGAGGTTGGATATTTATTTAGTGGGTTATGGAGGGGAAGGGGGAGAAGGGGAAGAAGGGGGAGAAGGAGAGAAACAGAGAGGGGGGAGAAGGGGAGAGAGGTAAGGAGANGGAGCAGGCAGAAGCTGCCTCTTCGGGAGAGAGACGGGAAGGGAGAGGAAGAGAAGGGGGAGACAGAAGCTGCCTCTTCGGGAGGGAGGCGGGAGAGGGAGAGANTCGGGCTGGAGGCAGAAGGAAGATCCGCCTGCCTCAGCAGATGGGGGAGGG
>rnd-5_family-3103#Unknown
TTATGGTTGTTCGTCACTTTAAGAGACAAGCCACGCCCACTCCCGGCGGCCCCCATAATTCAACTAATAAATATCCAATTCTATTCTGTACGATGTGTCTGTCCATGTGCCTCCCACCCGCCGCCTGCCCACACCGCTTGCCGCCGGGGGCCTGCACCTCCCGGGACTCGCTGCTTGCCGGGACCAGCCCGCCGCCACATGGCTGGGGACCAGCCACCTTGGCTTGTGGTCTCAACCCGCNGCCAGCTGCCGGGACCCGCAGCAAATCCATAACAATAA
>rnd-6_family-118#Unknown
AGCCAAGCCTATTTCCGATACAAGACTTAGACTCCTTAGGATAGAATGTTTATTAAA
>rnd-1_family-173#Unknown
TGGGGGTGGGGGGGAAGGGGGGGTTCTACAACCAAACGTTGGGCGCCAGATAACGGCGAATCAATCCCACACCAGTTATGTTTTAAGGGGTTATTTATTTTGGGGGGTAAAACTTACATACACCATAAACCGTCAGGAAGGGAGCCTAGTC
>rnd-1_family-249#Unknown
TCTCTATGTTTGTCTTCATGTCTCTCTGTCTCCCTCTTTTTAAGTAATAAATGTCTCCCTCTTCTTTAAGTAATAAATGTTTAGCTTTATGTATAGCCTTATGTCCATTTACTCTGCCGTCCGCCGCATCCGGCCGCCTGACTCTGCCGCTCGCCCGGGGAACCTGCACTGCTCTGGCGGCAGCCTCTGCCTGGCTCGCGGGCCGCCCGGGGCATCCCAACCTATTATCTTTTTAAAGAACAA
>rnd-1_family-323#Unknown
TTTGGGAGCTGTTCTTGGTCTGCTCTGTACTGTCANTGTCTGTGTCTCAGGGAGCCACTGAGGTCTCTCTCGGCCTGCTCTCTTGGTCTNCTCTCCTGG
>rnd-1_family-64#Unknown
TGCACCCAAGTTTGCCTGGCAATCTTGTCTACTTCCAATATCCAGGAGGATAACTATATGATTTTCTTCAGGTTCACCTTCTTATTTAGCTTCTCTAGGATCACGAATTATAGGCTCAAAGACCTT
>rnd-1_family-102#Unknown
ACAGCCCCTCCCCCCTCAGCTTCTGCGGCAGGGTCTTCGGTGTTCCACGGGACCCCTCCCTGCCCCCACTGCTGCCGCCCTTTTGTCTCCTGGGTCCTGGGAAGACCAGCTANCCCTGTTGCAGTGCTGAGGAGTTCTACCCAGAGAGGGAGTGCTGAGGAGTTCTATCCAGAGAGGTGAGTGGGTGCTATCCCGGGAGCGCTGAGGAGTCCTACCCAGAGAGTGCTGAGGAGTTCTATCCAGAGAGTGCTGAGGAGTTTCATCCAGAGAGGAAGAGATGGGCAGGCGCCAATGCAAGAATTCCTCCAACAACCTGAAAGGCAACATGACATCGCCAGAATCCAGGGAGCACGAAACTANAAAAAGA
>rnd-6_family-270#Unknown
GAGAAAGACAAGGGANACCCACCTCTCTCTGGGCACTGGGCGGAGTNAGCATTGTAAAATCAGCTACAAATCTATCAATGTTAAGCTTTTATTGTAAGCACTCCTCTGATGTTCATTTTCCTGTAAATAAGCAAAGATCTGGGGACGGGGCAATTTGACTCCCTAATTGGCAGCTGTTGGACTCCCTTGCTGCCCTGGCTGCCTTGAGCAAAGGACTGTCAGCCAACAGNCAGCCAGGCTACCCTTATGCCGGCACCAGCCATCTNGAACACTCCACAGATGCCTTGAGACTACGCGANGATGGCAGAGCTGCCCGCTCCTGAAGGCGCAGCCTCAGCCAGGGCTGTTTCAAACAGTTTGTACCAGACTTTTCGCTATCACAAGCCTCGGTGAACTCTAGATGACCCTGCAGCCATTTCCACCTTGGCCAGAGGGGGAGCACTTCCCCTGGTGGCCTAGCGGAGGCGCTGTGGACTGGCGCTAAGAGGCAAGGCTGTGATTGGTCCCAAACAAACGGCTGCGATTGGTTAAAACCACAGAGGCTGTGACTGGCCAAACAAGTGCTGTGATTGGTCCAAACATCCCTTCTTAGGCTGTACACTGCTCAGGCTCGCCGGAGTCGGCTGGGAGACCTGCTGCTGGCTGCCTCCCCTGGTGTTGCAGCATTAGGCCCAATAAAAGGCTTCTCTCGAGTGGTCTTTTCTTGCCNANTTTCAGTAGTGCGGGCCGAGCTGGTAACACGAAGAAACCAA
>rnd-5_family-845#Unknown
NGGGAACCATGGAGTTGGCCTGGCCTAGCTGCCTTGAGAGGCATGCGTCATAGGTTTTTCAGGTTAGAGTCCGTGGCTCCTGGGGCACTGTGTGCCTTTCAGTTCCTGAGAAACCGANGCACTCCCTCAGGCAGTGAAGCATTCAGGCCGCTTTGTGTTTCTCTGTATGTTCCCTTAGAAGTCAAGGAAGCATGAAGGTTTGACAGGACAACTGGTCTTAGACATTAATCTTGCGTACCCTGTATAGCTTGCAAACGTCATTGTATCCTGGCAACTACAACTGTATTNATCCTGGCAATCGCCATTATATTCTGTTTCTGATAAAGGTATAAAAAGTCTGATTGCTCTCAATAAANTTGTCACAGCCTCAGTCTTGCTGTGGCCCCTCCAACCCGAGCCCGGTTTAATCCTCGCGGCCATATCAGGTGACCCTGGCCTGGTAAGTAAGCGCAG
>rnd-1_family-125#Unknown
AAAGATCAGAGAAGCAAAGCAGCCAGCCACTAGAGAGACCTCTTACCTCTACCAAATCCTCAGACCGAAGGGGCGA
>rnd-5_family-1499#Unknown
ACATTCAGGCATCTGTACTGGCCTGCCCTCGGGGTCCTGACAGGNTATGTCNTCANCTNCAGCCACTGGGGCACCTTCCGTGTACGTNCTCTACGTTCCCTTNTAAAAGGTAAGCCCTCCTCGCCATCTNCCCTCTTTTCCTTCCGCCGCTCCTGTCCCCAGAGGCCGGTCTCCCCTCNCCTCCCCCTTTTCCCTTATNTTCCCCCCAATAAAAACCCCTCCACGTGAGCTCTGTTGCATGGCGTCTTTCTCTCGCGCGCCGCTTTTTTAAATTACA
>rnd-1_family-128#Unknown
TTTCTGTTTCTATAATTCCCTCGGTTTGTGTTTTCTTTATTGTCTCTATTTCAGTTTAGGTTTTACTGGTGTCGTGTTGCTCTTTGTGGTGTTGCGTGTGTTCTTACCTTGTCTACCCATCTTTTCCTCTAATTGGTGTGGTTGGGGCTGTCTGTGACTCTGGTGATCAATCTTCCAGGTGCCAGTGGATCCAAGGCTCAGATGGTTGCTCCTCGTGGTGCAGTCAGTGCCACGGTTCCAGTCACCCCGTTGGTCACTCCGTGTTCCTGGAGGTCGCTCAGCGCTCCCGGGGTTTGCTCCGCTCCCGTGGAGTTCGCTGTCTCAGGCCTGCTCCGGCCTAGGTTGCTGGCTCGGNCCTGTTTCTGTAAATGTCCCTGGTCTGGATCTGCTCCTGCGGAGGTCCCTGGCTCGGGNCTGGTCCTGCAGAGGTCTCTG
>rnd-1_family-201#Unknown
TAGGACCAACGCNGCCCTGCCTGTTNGCTCCGCCCAGTCCAACATGGCGGAGGCATGTTCACTGCCTCTGA
>rnd-1_family-69#Unknown
TTCGGGCCGTGGCAGGGTCCCGGCGAGGAGGAGCTCGGGCGTTCCCCGACCCCATAGACGCCCAGGTCGCCCTGCAGTGCTGGCTCCACCCCGCGCTCTCCCGCCTGCCATCCCAGCTCCCATCCAGGTACGANTTCCTATATTTCTCCCTTCCCCCTGGGGCCACAAGATCTCCCCAGCTCAGCTGCTCCCTTGCACGCTGGGCCTGGGCTGTGGGCNCAGCCCGGCGGGAGGCAGTTCCTGNGCCTTGANAGCCTCCCTGAGGACAGGCGGGCCTGTGTCAGCTCAGCCACATTCCTGGCCAGCAAGGGGCCCTGACTTCTAGCAGAGGGCCATCGGAGGGGTGAGTTTGCTTCGGGCCCGCGGCAGGGNCCCGGCGAGGAGGAGCTCGGGCTTTCCCCGACCCCATAGACTCCCAGGTCGCCCTGCAGTGCTGGCTCCNCCCTGCTGAGCTCTCCCGCCTGCCATCCCAGCTTCCATCCAGGTACGAATTCCTATATTTCTCCCTTCCCCCTGGGGCCATAAAATTTCCCCAGCTCAGCTGCCTTGCACGCTGGGCCTGCGCTGTAAGCGCATCCCGGAAAGAGGGAGTGCCTGTGCTTCAATAGCCTGCCTGAGGAAAGGTAGGCATTCTGTCAGTGAAGTCCCTGCCCAGACGCCAAGGCAAGACCTCCTCCAACAATCTGAAAAACAACATGAAAACACCAGATCCCAACGACCCCTGGACGAGAAGTATAACAAAAAGTTTGAAGAAA
>rnd-1_family-271#Unknown
TTANGGAGATAACANNGGATTCCACCCAGGGAGTGGTTTGCCTACAGAATGTTTTGGTCTAGGGTGTGAGCGTGATTGTCTTGTTCTAGCAACAGAATGTTTAACTANGGATGTAGCCCGCGACCTTCAACTGGTCTGTTCATTTCCTTGTATCATGTTAATGCAGTCTTT
>rnd-5_family-2907#Unknown
AGTCTGGGGTAATCTCCTTCCTGGAATAGGCGGAGGCTTTCTTAGAAGCCATCCTTACCCGCAATTCAGTCTGTTACAATGATTAGTCCGTTAAATACGCTAGAATGTGAGTACATGAAAGGAGTTACGCAACAGTGCCTTGCGTATGCTCCTCAGGGAGCCGTACTTGGGAGCCGGCCAGACCGGCTTCGCTGTTTTTCCCAGAGCCCTGTCCTTCCTCTTATCTGGTCAGCTTGGCTATCTCATACCCAGCTGCAAGCCTCTTATTTACCTCCTTAGTGTTCCCGACCTTGCCATTTT
>rnd-5_family-698#Unknown
AGGCAGGATAGAAAGACGGGGAAATTATGGGGACACGGGAAGGGAGAGGAGCCCCTCACCCCGGAGTCTGGTTGAAGCTTCTCGCCAGCTGAAAGAATCAAAGAATTCAGCACAACATTTGCTGTGAAGGTTCTGCCACACAGACAATATTCCTTTCATATGCAGATATTTTATGTTAAAATAGCAATGANCCAGGCTTAAGGCCTGAATGTATATGACCTTGGGCAGGGCCTCATTGTTTACAGCGGAGACATCCTACCTTCCCGCATCCCCGTGANCTAGGGCTTTACCTTATCAGCTGTAATCCTAGTCAGTGCCCCTCAGGAACCACCCTGTGATCTCATTTAGGTTCCTTAGCNACCCTTTGAAGATAATAGCTTCAGAANCCACCAAAATCCTGTCATGGCTGTTGTAAAGACGATNAAGTGTGACTCTCTCNGGAGAAGCCCACACCCTGCTCCCGNTGTGTGCCTTCCTTTCTGTCTCCANCTTTCCCTCATACTTTCATANCCTAAAATTCTGGTTTTACCTAAGTCGAGGTCCCTAAAAGATTAAGGGAACTCCTCAGGCTGCTGAGGTGGCAGNTATAGAANCATNCCTCT
>rnd-1_family-315#Unknown
GGCGGAGGCGGCGGCGGAGNTGGCAGATTCCTGAGAGATGATCCAGCGCCTGNCTTTGCCCCTTTCCCAGCTTCCTATCTTTGCTCTGCCTTGATCTGCCTGTTTAGCCAAGGCTGCTCGACCCCCTGAGGGGAAGACAGCTACTTCCCCTGCCCTAGATTGCAGCGTTGGGTGCTCGCGGCGAAAACCCTGCCGGNCAGACAGAAATGCCATGGCCGTTCAAATTAATCTAAATTCNCGATTGGATGCTGTAGTTAATCTTTACAAACTGGGTGTGGNTTTTGACCTCTGCTGGTCACAGGATAGGATTTTGCTGCTTTTCNCGGACCCCGGAATACAAAATTACTAATTGGCTNTAATTTANTCTAGTTAGTCATNCCAGGGGTCCCATTCGCCGGTGCTGTAGCCTTACTCAAAGGGGCTCTATTCTGAGCAAAACGTTTCAGACATTGTGCAAGCACAGTCTCCTCCAGGAATGCTCATGTGTATGCTGGAGCGTCTTCACCTGGCCAATGGCTTCAGGTCCGCCACGGCCTGGCCCTANTAGGCGTTCGCCTCGGAGTATCTTTCAGCATAAATCTGGCTGGACTCGATGTATGACTAGTGAACCAATGACGGGTTTATTGCACGGGGGGGGCGGTCTCGCCTAAGACAGGGGGTGCGTTTGGACCTGAACACNTTCCCGTAGACGGGTTNAGAGATCTNGCCCGACGACCGACATGCCTAAGACAGCTGCTAGTCATCATATTTTATATATATTTAAAGGGAGACTTGTAGGTACACAGGT
>rnd-5_family-231#Unknown
AACCCAGAGGTCACATATCTCTGTCTCCTAAAGGTTAACTCAGCTCATATCCGTCGTTTATCAAGGATGGCCGGGACACTGCTCTCAGTTTGCAGAGAGACGCTTCGGCCTTGTAAATAGAGCTACGGGTTGTAAAGTGATAGCCCAAGCATGAGAAAATAGCCCACTGTTAATAGTTAATCCTTAAGCTGCTGAGAAAGCTGCTGACAGTCTGTTCTCATTCTCCTAGGCTTACAACTTTATATTTCTTTATTTCTACATTCTTATTTCTGGAATCTACATTTTTATATTCTTATTCTT
>rnd-6_family-1608#Unknown
TGTGGGTGTAGTNTAACATTTAGAAAGGAGACCAAGAAAGGGTAACATTAGGTGAGAGGGAATGGAGCGAAAGGACATGAGTCATGAAAGAGATATAAAGCTATTTTTTTCTAGTTTCAACTCCGTCACAGTTTTNTTGTTTTCCTGTGGTGATATGTGAATTCAGCTTTCTGTGTATTGAAGTAGCAAGANCCATNTTTGCACCCCAAAAGANTCCAACGTGTGTTATTCCTTCGAGGCAGTGACTGTGAAAGCCGGGCTTTNTTTTAATTCCACCGGCCACNAGTGCAATAGGAACCGGACAC
>rnd-6_family-636#Unknown
TAGCTGGAAGTCTTTTCTCCGTCCCGCCTGGTCCCNCTGGACCGGTTTCTCTCCCACCCGCCGGTCCCCACAGCCGCTTATGAA
>rnd-1_family-219#Unknown
GTTTGACCTAGGGAGTGGCTGCCTNCAGGATACTTGGTCTAGGGTGGGTTCACTGCCTAAACAACAGAATGCTTTACTCAGGATTAATGGCTTGATGTCTCAAAGTATTGAAGCAAGTAACTGTTCTGGTTGTCCTTTGTATCATGTTAAAGCAGTCTTTTGCCTTCTTCCC
>rnd-5_family-3422#Unknown
TTAAACAGAGAGACAGGCNGCTGTATGGCGCGGGGAGGAGCGCAGGCGGCCGCCGGGCCCTGCCTATGAGCGGCGGGGCCATTACAGACAGGCCAAGGAGGGTAAACGCAGCGGTGTGCCGGTACACTCAGCCGCGGGTGCAAACTCGTCCGGGAGGCACGGCCGCGCTGACCAGACGCAGAAAGGCAGTCGCGCGGCTCCCTCGCCCAAGGCGGCCGGTGAGCGGCGGGCCGCAGGNACCTGGGGCAGGGCTATGCCGGTTGTGGCGGCGCCTGAGCAGACAGATAAAAAAGAGAGCGCTAGGCGCCTCGCAAACTCCGGCGCCTNCCGGGCGGGGGCCACGGGAGGAAGGCGCAGGGCAACACAGGGCGCGGCGCCCGGCCTTTCGGCGGGGCCGCGGCTTATTGGTGGCGTTCCGGCACCTGGGCTGGCTTGGAGGGCTTGCCTGGACAACAGAGGCAGCCCACAAGAAGCGACAATAGCCAGGCCTTGGCGGTACAAAGAATAGTTAAAAATCCGCCCGCCAAANCTCAGGTGACAGTTTGCAGACGGAGCGGAGCGGGCCTGTGTCCCGCCCCCCGCTGTGCAGCGCAGCTTCAGCAGTTTTAAGTTAGAGACTGTAATAGATTCAAAGGT
>rnd-6_family-3814#Unknown
GGAAATGCAAAAAATAGAATCAGAGACAGAAACGTAGTAAAATAGGTGGTAATGTACAAGAAACATCTGTGGCGTCTCTGAGTAATGATCTCCTTGTTTTTTTTNCTATTGTGTTTAGTGTCTACACNGCGTCTTAGATGGCTATATCAGCAACCTTCTTGTGTAGAAATAAGAACCACTGNCACCTGTTATTGGAATTCACGTATTAAAAACCAGGAAAGCAACATCACNANTCNATCTCAGGCTCGGAGGCATAGGAATAACGAGAACTCTGAGTTTTACCGANNTGGNTTGCATTCTTTGACTGGTNAGTCCCATACCTGTNAGAAACACTGTGTCANTNTGACATTGCTGATTTACCTCTGCATNCAACTAGCATGTGACGNATATTTGAGCAACTTTGTANTATTGAATTNCCATTATCTAATTTTGCACGCATAATTCTGTCATTATAAAACANATGGAACATTCTAATAATCCTGTGNAAGANTCNTAAAGCCAAAATATTATCAGGGTGGCTTATGTTATTTAATCNGNTGNTGAAANNGGAAAGCCAGATTTCCTCAGCTACGATAGCCCTGAGAGGNTGCAATGTGCTGGTATATAGGCCCTATATCCGTGCACACANAGGTNATTTACCTGAACACAGATGTCACAAAAAAGAGAGTAAATATGTGCTAAGGATGGAGTACTGATTGGAGAGGAATTCCAGTGAAGGGAATGCAGTGAATTTGTTCAAAATTTCAATATTCACATATTAATACTGAACAGAATATTTTATGAGTATGAATTGGCTCTGTGAAACCAAAATTAATGGCAAATGCATGCAGACATGTGTNGAGCNACAATAAAATCATACAAACAAATGTGCAAATGTTGAGNGTATACAAAGTATTATGAATAATGCTCTCTAAAATTAATACCTCAGATTATTTTTTAATCATCNTGACATTGTTGGATACAGTATGCANATTTGGGATGTTCAGAGCAGGGCNTGAAAGTAACGTTTCCACTTACAAGCATTTCATNTCAGGCACTCATTACGCACAAATACATATACCTGTATANACATGTGAGGACAACCGGAATTTAAGAACTTAANCATTGCANTTGGGGAATCTGATATGGCATATCAGAAAATCNCAGCAGCAAGCAGCAATTCGCAGCCCAGANTCACAAAAAGCCAGCTCCAGGCAGAAACGGAGACTGTCATGTAGATAGCCAGATGCACTGTCCAGGTAGCCNGATAGAGGATCACCCCATGCTTTACAGAGGTTGATATTTTCCTTTTGATAATTGGAGTCAGAGCCCAGGGTAAATTACATTTTTTCCTCTCATCCACTTTCGATTTCGCTGCTTCTGCTGCAGCACACATTCACGGGGGAGACAAGAATGAATCAGCAGCTCTGACGGAGATCTCCAAGAGTACAGCAGGATTTGCCTCCATTGGTGGAATTGAGATCACTCCCCTTATTGGTTCTTAATTCGTGCTCAATTTGAATGCACACACTCCTTCAATCAGAGCCCAGGAGTGCAAATAAAAGCGTCAGCAGTGNGAGTTCTCGCCAGTCGGGCTCTGGCTATAGTCCAGGTCTCAGTTGGACCTGCCTATAGCCAGCCCGACTGGAAATTGTCAGAGACAAGGCAGACTGCTCCTGACGTATACAGGTGTCAGAGCCCGTGGAAATCAGCAAAGNCGGGATTGTTTGATTNCCAGCATTATAGTNCCGAGCACCCGTTTCTTTCGCGTGTGCCAGAAGTAGGATCCTGCTTCTGAAGCTACTGCTTCTCTTTTNAGANTTCATTTGTTCNNAATTTCAATATTCCACAATNAATACTTAACAGAATATTTTACGAGTATGAATTGNCNATGTGAAANTAAAATTAATGCCAAATNCATGCAGACATTTGTGGAACCACACATGAAGTCNTATGAANAANTGTGCAATTNTTGAGAGTANACGAGTATTATGAATNTTTCATTCTAAAATGAATGCCTCAGATTATTGCTTAATCATCATGGGACTGTTTGATACAGTATNCAANTTGGGGATGTTCAGAGNAGGGCNTGAAANTAACATTTTCACTNACAAGCATTTCATNTCAGGCACTNATATAGTTGGATAAATATGTGAAGATTTAAGNATTTAANCATTGCAGTTGGGGAATCTGATATGACATATCAGAAAATNNCAGCCGNAAGCAGCAATTCGCAGCCCAGANTCACAAAAAGCCAGCTCCAGGCAGAAATGAAGGCTGTCATGTAGATAGCCAGATGCACTGTTCAGGTAGCCNGATAGAGGATCACCCCATGCTTTACAGGGGTCGATATTTTCCTTTTGATAATTGGAGTCAGAGCCCAGGGTAAATTACATTTTTTCCTCNCATCCACTTTCGATTTCGCTGCTTCTGCTGCAGCACACATTCACGGGGGAGACAAGAATGAATCAGCAGCTCTGATGGAGAT
>rnd-1_family-235#Unknown
AAAAATGCTGCAGGATCCCCGGCGGCAGCAGGCAGCAGAAACGCTGCAGGTCCCCGAGCGGCGGCAGCGGGCCATGTGGCGGCAGGCAGCGGGCCCTGAGAGCAGCCAGTCCCAGGCAGGGACGGCTGCAGGTCCCCGAGCGGTGGCTGGTCCCGGGCAGGGAGACA
>rnd-1_family-230#Unknown
TGTTATTCCTTTGCGGTCCCTTTAAGAGCTAACCACGCCCACTCCCCAGCCACTTCTGACCTCCCTCGCCGCCATCTTAACTCTCTCTCTTTCTGTCCCCTGTCTCTTGGCGTGTGCACACGTGTCTCTGTCTCTCTCTATGTTTTTCT
>rnd-1_family-261#Unknown
GGCAGCTGCTTTTNNAGGGTGGAGAGGCTCGAACGCTGTCCTGATTGGTTAATGCCATTCTGCTGGGGCCCGGGGCCNCGGGACAGGCCAGGGA
>rnd-5_family-622#Unknown
GCTGGGTCCTAACGTCTTCCTCGGGGGAGGGGGTGAGAAGGCGCGACGTCAACGGCACAGACGCCGGGAGTCAGGTGAAAGGNATACAGCAGACTCGTTTATTTAGCAACGGGGAAAANCTTATATACCCTCCCAGCACCCAGGCGTTCCGATCCGTTGACATCGCGTGGTCGCCCCTCATTGGCTAGGCACGATCAGGACCTCTGACAGCGCCTGTTGCTAGGCACTCAGGCAGCATCGCTTGGTCGCCCCTCATTGGCTAGGCACGATCAGGACCTCTGACAGCGCCAGGCAGACTCCAGGTTGGCTCCTCTCGGCCTGGTAGGCCTTAACTTCCTACATACATCTACCCTTTTTATTTATTACATACGGGCGCTCAGCGGGAGCCAGAGTTCTTCGTTCAGGCCTTGTTGACCCCGCCTCAGGAGGGCTCAGCAACTGGACTGTGCCTGTCTTAGGTTGGCCTGCCAAAAATTGGACCCTCCTACCCGTTATTGACTACTAGCTCTCGAAGANCATTCATTCCTGGAGAGCTGCCAGGGTGTGGGGAGCTAGGNAGTAGTCTTTTGAATTCAGATAACCAGGCATGCGTAACCTCCTGTGGAGGCTGAAGGATNCCTAAGAGCCATTAACACCCGAAGAGACCTTAGTTNCTGTCCACTTNTGTCGAATCTGCTGCAGGAGNCATTTAAAGAGAATAAGGATTAACAATACCTCCTACCAATTGAGCATATGNGAGCGTCCAGGAAAGGTCNAATAGCNTTTTTATATTATGCCAAACTTTTNAAAAAATGAAGAGTCAAAGGCCGTAACCTCTGCCCTTAATAAATCAAATTTTTGGGGNGGTCAATGAGANCAAGAAAGGNNGGTATANACGCTACCCATCCTGGGTTATTCTCTCCTTGGNGGAAGCAGGCTGATCCACGGNTGGACACACNTNTCTTACTGGGACCCANATTGGNACCGTGGCAGTCTGAGGNAAAGCACAGGCATACNNTCTTCCACAGGTTAGCAGGGAAGTNNGGAGGCNGTCATTGGAGGGAGATAGAATCTTTCTATCTCACCAGGGGCAGGAGTGTGTTCNTTGTCAGAGGGATGTCCAGTTCTTGNATGTCTGGGCTGGGCCNCTTGTCATCAAAACTGAGGAAGTTCATANGGAAAAGAACCCCTGTNAAGGGCANATGAGGATCTCNCCTAGCCTNCGGTGAGATAGTNCTGGCCAACGNCTCCTTACAGGCTCTGGTTCTNTCCTCAGTGGCTTNTCCCTNTGGATTGCAGGANATGCCAGTGGTATGGGAAAT
>rnd-1_family-316#Unknown
CTTGACCAGCAAGCAGGGACGACCACGAAATCGAGAATCCTTCCCAAATCACAACTTT
>rnd-4_family-411#Unknown
GAACCAGTTACCTAGGACAGAGAGGGCCTGAGGAAGCAAGCTCCACCGGGAGCAGAAGCCAGGAGCAAATCCAGTCCTGGGACACTGGCAGACCAGGACTGAGCCAGCGACCTGANCCGGAGCGACCTGAGNCAGCGANCTCCGCCGGAGCAGGAGNGGAATACTTCTGAGCGAGTGAGCCAGAGCCAGAGACCGCTGAGGGTCCGGACGTGAATCTGGGACCTTCAAGGGAGTAGACCTGAGCCAGGACCCCTGTGGGTCTGGGCGTGAGTCTAGGACCTCCGAGGAACTAGGCCTGAGCCAGGACCTCTGCGGGTCTGGGCATGAATCTGGGACCTCCGAGGGAGTAGGCAGGAACCAGAGACCTCTGCGGGTCCAGGCGTGAGTCTGGGACCTCAGAGGGAGTAGGCCTGAGCCAGGACCTCTGCGGGTCCGGGCGTTGGTCTGGGACNTCAAAGGGAATAGGCAGGAACCAGAAACCTCTGCGGGTCCGAGCATGAGTCTGGGACCTCTGAGGGAGTAAGCCTGAGCCAGGTCCTCTGCGGGTCTGGGCGCACCCGAGCCTGGGAACTCCGAGGGAGTAGACCGG
>rnd-1_family-194#Unknown
TCTCTTTTGTGTGTGTCTGTTTNAACCCTCAGGACAGTCGTCCATTCTCGTGGGCCCGAGTTCGGGAAAGCGCGCGCCTGGATCGGGCGTGGGTATCCACAGAAAAGTGCGGAGNCTTACAGATGGCGTCCCTGGGTCGGGCTTGAAGAAGGACTGAAGAACCGCGTCCTGCCGTCNGTGGATCCACCACGAGAANCCCAAAAGAGGTGAGGGTCCCCCCACGATCCGGAATCTGGCCAGTTTTGTAGTGTGCAATTGTGCACGTGTGATAAGGGGGTGAATAAGCTTGATTTTTAGAAGTATGGGTGCCGAAAGGTCTGATCCGGAGCTGAAGGCCAGTGGGCAAATCAGCTGCTAAATTTCGTAAAGAGACTAGGCACCAGGATTAAGATGACACTGCACAAGAGACCGTTTAGACNATTTTAAAACTCAGTCCCTGGCTCTCACATGCAGGGAACTTTAATTTTTGCCGAAGAGAACAGGCTGGGCGCAGCTAGCTCCCGGCGGGAATCCGTTCCCAAGGCNACAGGGCCAACGCAGCTGGCGACTAGCAAAGTAAATAGCCGAGGGCCCATGNAAGTGCGGGCCTCGGGCTGAGAGAGGATTCAAAGATATATTTGTAAGTTCTATTAAGAGTTTTTGAGTAACAAAAGAACAGCTTCACAGAGCTTGTCTTTCAGGGAGACTAGAAAGCTCCCATGCATGTTTGAATGCGGGTCACAGGACCGCACTGGGCCCCTCACCGCGGCTGAGGTTCTGCAAGGTAC
>rnd-1_family-37#Unknown
CGTCCCTNAGGGCAGTCAGGGTTTCCTGCCCTGTGGGAAGTTCAAGTTCCTCCCCCCTCCCTCCAGGTCCAGGAAGGTGAGTATCCAAACAGACTGGATCCCCAAAATCCAGTATATGCAGAGGAAACAGGTCCCAGTGTCATAGTCAATGGCTTTTCAGAAAGACTCCGGGCCAGCCACATTCAGAGAATCCGGCCAAATTCNGAGA
>rnd-1_family-296#Unknown
CCCCGTCCGCTGAGGCAGGCTGATCTTCAGCTTCCAGCCTGAGTCCCTTCCTTT
>rnd-4_family-137#Unknown
TACAAAAGAATCCCACANCAGCTCGGAATTGAGTATAATAAAGGGTTATTTATTTAGGGGTAGACTCACAGAAAGTACCACAGTCCTCTGCGCGAACNGGGAACAGGAACCGAATCCAGCAGCCAAGAGGGCCACATACGCTTTACGTCTGCATTTATAGTACANGAGACCACGCCCAAGTGGGCCGGTATCTTAAAGGCTATTGGCTGAAGGAGTTCCCACATCACCTCCCCCTTTTGTCTAAATAAGAGATTCCAAACCCAATACAAAACTATATACAATAGGAACAGATATCAAGTATTGTCCAGGGAAAAGAAGAGGCAAAAACATACATAAAAATTAGAATTACAACCAGCATAAACAATATCAAGCAAGAAACATATGCTAAAT
>rnd-1_family-42#Unknown
CCGGCCACATTCAGAGAATCTGGTTGGATCACGTGCTCGTTCAGTCCCAGTCCAACTGGCCTTGGTGAACTCTCATTAGATCAGTCCCCTTGTATCAGTGGGTGATCGCACCCCTCGCGGTCCTGATTTCCTTTTTCGTGGGTCTCCGTCTGTATCGCCATCCATCGTCGGATGAAGGTTCCCTCTGGTCTTGCCTTCTTTGCTCA
>rnd-1_family-254#Unknown
AAAGCCCAGAGGCAGCCGCTTTTNNAGGGTGGAGAGGCTCGAATGCCTGATTGGTTAATGCCATTCTGCTGGGGCCCGAGGCCACGGGACAGGCCAGGGAACCAAGGCTCTGAAATGCAAAACGCAGGCCCCAAGCGCCTGGCCCGCGCGGCAGCATCAAAGGATTTGTATACCTCCAAGCTGTAGGACCGCCGGCGCCATCTCGCCAAGGCGACGTCCTGGCGGCTCCTTACA
>rnd-5_family-2882#Unknown
NGATGGGGAACCTCCTTCAGCCAATGGCCTTTGAGAGGNTGGACCAGGTTGAGGCATGGCTTTTGGGTACCAAAAGGCCGCAGTCCCGCCTCACCCCTCTTCTTCCTGCGCGCCACACCTGGATGTCGGACCCCCATTTATTCCTCCTGTGATCCGTGAATTTCCCTTTTAATAAAGAAAAACCTTAGTATACCCTATTCGGAGCTAGTGTGGGATTATTTGATTCGCGTTCCCCCCATCTGACGCGTTCTACTTCATCTGACTNCCCAATGTGGGGACAAGTCCACGCTCACCGGGTTCTACCCCCGCTGCATTTCCGGTTCACCGGCACACGTTTCTTGCCCACCCACAGCCCACCTGCCGCTGCCTAGGAACCCGACTTTCCCCGCCGTAGCCCGACATCTAAGGGACTCGCGACTGACGGAAAGCTTTGGGTNTCCTTCTTATTCTGACCACCAACTCTCATGTACGGAATCGCTTTAATTGTCCTTAATAACTGCTCTTAATTTGTTAAACAAAGCATATTTGTCAGTATCTAAGTAGGCGACAGCGCGAGGAACCAGAGCAAACAGCCCGGGAGCCCCGGCAGNTCAGCTTCTTCCCTCATTCCCTCCGCCACGCGGCTGCAACCGCGACACCTGCTGGCCAATAAAGATTATTACACNTACTCCAATTCACTGNAATTGCCTAAGGCAGGTAAGTAAATTGATGATTTTGGGAATTAGCTTTGTTTTTCATATTATAT
>rnd-5_family-4020#Unknown
TGGGTCCAGGGGGGTCGCGCAAAGATGGGGACAGACCACCAAGTCTAATAAACCAGAAGCAAACTTTATTCCAGAAACCAGATCCTAGGAAAACCAGAAGCAAACTTAAAAATAAA
>rnd-1_family-239#Unknown
TGTTATTCCTTTGCTTGGTCCCTTTAAGAGCTAACCACGCCCACTCCCAGCCACTTCTGACCTCCCTCGCCGCCATC
>rnd-6_family-1612#Unknown
TTTGGGACTGAATGGCTGCGGGACCGGGCGGGACAGAAACCTCCGTCAA
>rnd-5_family-871#Unknown
GGGACCAATTGGAGTCCTGGCCTTCAGCTGCTCTTCCCTGCTAGAGCCTTCTAATTGAAGTTACTAAAAGCTGTGCCTTGCCTAGAGGATCAGAGGATGGGATTTTCACCTGTTGGCCATTGACTGCTGGGTATTTAAGCCTCCATGGTGCTATTAAAGAAGGGCCTTTGTACCAGCGATTGGA
>rnd-5_family-1409#Unknown
TTATCATTCATAAAACTGGGTGACCCGAGGCCGGTCCCACGAGGGGCGGCAGCGGGCCACCCGAGGCCTCGGTGGGTCCCTTGGCGGGTGGGAGACCGCGGCGGGTGAGAGACAGATACGCCATGCAGAGAGAGCTTGGGTATAGAGTTTATTTAGTGGGTTATGGGAGGGAGGGGGGAAGGGGGAGAAGAGGGGGAGGGGAGAAGGGAGAGAGGCAGAAGCTGCCTCTTCAGAAGAGGGACAGACAGAGAGAGAGCAGGCTGGAGAGCTGNGGCGGGAGGGGGTGGGGGAGATTGGGAGTACCCAGGTGACAGACCAGGCCAGCAGATTATAACACTCCCGNCTTTTTTTTATAATAAAAAGACCGGGAGNATAGGGATGCACCGCAGNTTGANGGAATTGGGGCGGTGGGTTCTCAAGACTGCTTCCNGCTTATTTGTGGGCGTCGNNTTTNACTTGGGGGGGAACCTGAGAAGGCTGGGTGCTGGCCACATCCTGGCGTAGCTGGTCGCNTCGCTCCCGNCCGGNGTCTGTGGCGTGGAANTGTCCGGTGTCTCTTGGACCCGGTTCANGGTGTTGGCAGAGCAGAGGACAAGGTTAGGTTNAGGAAGAAAAAAATTTTAGGACCAAGGANTTGAGGGGGGTGTATCTGACCTGTTTAAGGTGGATCCTTCAAAGTTCGGCTCCCTGGAACTCACAAGAATTCCTTGGGT
>rnd-6_family-3780#Unknown
GGTNGACAGGTCCCGGCAGAGGATGTAAGGAGTCGGCGAGGGAAGGAGTGAGCCAGGCCATGATGGTCGGGAGAATCTTGCAGCCTGACTGACTAGCAGCCAGAGTGCTTCTTTATTTATACAGAATTCAGTAAGCAGGGATANATTCATGTTGTTCCAAAACATAGATCATATCATTTTTGNTTTTGGACATGTGTTTCACTTCCTCTTGCTCATCTTTTAGTCATCATTGATAAACTATGACAGAACAGAGTTATCNTTTNCAATCATTTTCCCTCAAGTTTGACATCATTGATAAACAGAGTTATCATTTTTACTCATTAACCCCATAACCCAATTTTTAAGAATCTAGAGGCATATGACAGCCTGTTCTCAGGCTGGCAGCTTTTGTGACTNCAAGGACACTAGACCAAAACAAATCTCCAAGCCAGCCCGGGCAGATTGCCATGTCCCAAGCAGTGTATTATTAACTCTTAATGGTCAGAGTGCCCAAGAAAAATCCTCAGGCCAAAGCTGCTGCAGTTATTATTCAAATTCTGGCATAATACAATGTTTACATTTTATATCTTTATAGAATGTTTTATCATCTTTCTACACCATTCTTTGCCCATCAGTATAAGTCTCTGTGTAGGGCAGAGGTAACTTCAGCTAATCTAACTTTGTTGCTGTATATGCCACGTAATTGCCTGAGTGTATAGTGGGAAGAGGCTTGCAATCTGANCTGTGGCCAACTCCTCTAGCCCACCGAATCTTGTTGACCTTTTTAAGTTTACTTTGTTTTGATTATCTTGTTCCTGAGTAAGTACAGGGACAGATGTTTCAAGAATATCTCATAGCCTCATAAAGAGACCTCTGGCTTCTTTATGTGTGTCACAACCTCCAAGGCGTAAGGAAGACCTTCAAGTAGATAAGGATATCTCCCTAAAGCGGGAGGGGTAGTATGCTCAGGACTTTCCTGGGGAAGCTTAGAAGCAGTACTCCTGGGAGAAGGCATAAATGATTCATAAGAAATTTTCCATCAATCCAATATCCCCAAATTGTACAAATATTAAAAGTCNCCCAAGTATGCAACAGGTGGAGATGAAAACCAAAGGTGGCACGGCGGCCATCATGTGGCTCAGCTTTGCTGGATCTTTGTCAAGCAGCTGTGCTGGCTTTATGACTTTTGCCATTCCCATCAGATATGGCTGT
>rnd-5_family-1579#Unknown
AAGCCGTGTGGCCTAGTTTCGGACCAGCATATGAGTGCTTGTCCAACGGGTCTCCGGTGAGGCAAAGCCCATGGGGACGGTCTCACTCGGCAAGGACCAGTGGACCTCGGGACAGCGCAGAATACTGCTGGGACCGCGCGGCCTGCACGCTCTCTTCTCTCTCATAATGTTGATGATTCTCTTGGCGGTTTTTAGTGTCACTTTGTCAGTCACGCATGGGACAGATGTGATCATTCCTGGAAACCCCATTTTTTTTCTCGAATATTTTCCCCTAAAATTCTTTGGGAACTGATGCTTCTCAGGTTTCTTATCTGGAGATGCCAGCTGGGAACTTTTCTGATTCAGTGCTGACAGGATCNGAGGCAATAAAAGTTAATGGACATTAGAGAAACACAAGCTAACTGTATGCAAGCAGCTTATGGCAAATCACCCCTATTTCTGTAAATACGCTTTGTTAAGTTTTGAACGATATTGCTGTTCTTGAAAATGTGTGCCTATGTCTATCACCTTTTAGCTTTGTAAGGACAGGATGTGCCTGGCTCGATATTTGGCCAAGCTAGCAAAATGNTGAGCGTTGTTTTTGGTTTAAAAATGTTTTGATGTAAAAGTTGGGGGAAAATATTACATATTTGNTTTTGCCGGAGGTTAACNCTGGAGGGTAGGAAAAACTGTTTGTTAGTATGGAAAACATGCTTGTTTTTGAAGTATAAATAAAGACGGCTCGAGCTATTCGGGGCCGGCCACTTGTGTGAAACTCATCTGGTGGTCAGACAATTCATTTCTTCGTGCTGACGCCCCTTCCCCGTCTCAGGACCTGAACCCAGGCTGCGGCGGGACCGCAGCAA
>rnd-1_family-192#Unknown
TTTACATCGGCATATATAGTATAAGAGGCCACGCCCAAGTGGGCGGGTAACTTAAAGGCTACTGGCTGTAGGANTTCCTACAGC
>rnd-6_family-1220#Unknown
TCATACAAAATAATTTACAGGCAGGCTCACTGGCCACTAGGCAGCTGCAACCCTGCCAAACAAGCAAGACAGCCACCTAACAAAGGCCAGGATGTATTGCTCCTTCTCCTTTGTTAAAAATGTAGATCGCCTGGGGAGAGGTGTTTGCCGAAGCTGGTGACTAAGTTGCAGGTGTTTCCCTAGCCCCGCGTCCCCCGGAAAGAGAATATTAATGAGGTATCCACCTTGGTTTACCTGGGGNTAAGANATGTTTTGTATAATAAACGCGGGTAGATCTTCAGGANNGGGAGAAGCCTGAGATGCCCTTTCCGTGATGATGGTGTAAGCTGCGTCTGGTTATTTCTCGCGCCTCCGTACCGGTCCAGTTAGGGAAAAATAGTTTCTATGTTGGGGCCACACGGGCTCTGA
>rnd-1_family-270#Unknown
TGCCGCCATTTTGACTGAGGTCAGGTGACTTTACCGCCATCTTAACTGAGAGCCAGGTCAGGTGACCAAGTCCCGCCATCTTTACTGAGGTATNCCCTGCCTNGTCCCCTGGTTTACTTACGTTTTTTCNCTAAATTCCTCTTGTTGACTCTGTTACATGTGTGTTTTGCGCAGTGGCATGCCTTTGGTAGGGCCCACCAAGAGCATCCACTTCGCCCAATTCCTGTTCACTCTNTGTGTGTGTGCATACATGTAACTTAAATGCACCTATGTTTACTGTTAAATGTTATAATTGTCTGTTCATTGCATCTCATTTCAGACTACAAAACAATAAGTCTCATGTTTTAAACTGGTATGTACTTTTAAGTCTCTTACAAAAATACTTTATATTTAATCCAACCCTCATTTAAAATATATTAAGCTGTTCTCTACTATTGTCAGTTCTGCCGTTAACCTTNTATTGCAAGCAGTTTTTTCTTCTTTCTGTCTTTTTACAAGTGTAAATCTTACCTGTTAAGAGCCAGTACAGTCAAGCTCGGACCCAGCTCTCCAGGCAGATTCTAT
>rnd-1_family-253#Unknown
TTCTAATCCCCATGCCCCTACCCTGGTAAGNGGTATTTTTGTCGAGGCTGGTCCC
>rnd-1_family-147#Unknown
TCAGACTGCATCTGTCTCCACNAANCCTCAGACTGCACTGAGCTCCTGTCTCCTCCCGCCTTATATTCCTCTCTCCGCCCAGCCATATCA
>rnd-1_family-111#Unknown
TGGGAGCNCCTTCCGCTCCTTCAGCCAATAGCCTTTAAGATACCAGCCCACTTGGGCGTGGTCTCTTATA
>rnd-1_family-206#Unknown
CTCTGGGTAGAACTCCTCAGCACTGCAACAGGGATAGCTGGTNTTCCCAGGACCCAGGAG
>rnd-1_family-110#Unknown
TGAAAGATCAGAGAAGCAGAGCAGCCAGCCACTAGTTCTTACCTCTACGAATCCTCAGACCGAATGGGGNATCCTGTCTCTACGAATCCTCAGACTGAATG
>rnd-1_family-341#Unknown
CAGCGCAGCCTGGATAGCCGAGACTGGCGGGGGGTGCCGGGATTGAGACACGGAGGCTTCTTTTCAGGTGGAAGAACAGCAACCTTTATTTTGCCCAGCAACCTTTTATACCTCTACTCCTTCTGTGGAGACCCACCGGCCAGAAAGAACACAAACATCCTTGTCAATTACAGACCACAAGGAAGTTCCGCTGTCAGTCAGGGGGAGTGAGGGCAGCTGGATCACAACA
>rnd-1_family-36#Unknown
TCCCTAAGGGCAGTCAGGGTTTCCTGCCCTGTGGGAAGTTCAAGTTCCTCCCCCCTCCCTCCAGGTCCAGGAAGGTGAGTATCCAAACAGACTGGATCCCAAAAATCCAGTATATGCAGAGGAAACAAGTCCCAGTGTCATTGTCAATG
>rnd-6_family-158#Unknown
TAGGCGGAGGCTGCTCGTTTGTTCCCGGCCGCCCAGACCCGAAATAATCACNCAGAAACTATATTATTTGCAATACTGTTGGCCAATAGTTGAGGTTCGTGGCCTACCGGCAAGGTTCCAGCTGGCAGCTCGCGTCTTTCCCCTCTGGCGGCTACATGGCGTCTCCCTGACTCTGCCTA
>rnd-1_family-301#Unknown
AACTCCAAACTCTGATCTAGTCTCCTCCTTGAGAACTCCAAACTCTGATCTAGTCTCCTCCTTGAAAACTCCAAACTCTTTTTTGAGGAGGTTGGTGTCAGTCTGAATTGTCCTTAAGGTTTTAATCTCTGCCCTCAGCATTGTAGATTCAGTCTGTAAGGACTGTATCNTTCTTATAAAATAGCCAAACACCAGAAAAGCGACAGATCCCAGGAATAACCAAGTAAGAGGAATATCAGAGACATCCTNCAGAATATCCTCCATAGCGCAATTAAAAAGGCCATTGAACTTTTGGATAGTAATATTTTCTGACATTTTCAATCAAAAGAAATTGTACTTTT
>rnd-6_family-352#Unknown
GCGAGATATCAGCAGGNTTAGAGGACGNTAGGGCTGGACTTCTCTCTCGTAATCAACAGCTTATAAGCCAAAGACCTGAGCGGAGCTTAATTACTGGTCAGAGGAATGGGACCTGAGTCACANCTCCGGCCCTGGGAGGAGACGTGGCATCCTGAACTGCCTGGAAGGTCATTAGTTGGTAACTATCTAAGCCCGACTCCAGGANCCCTAAACTTTATAGATTACTGTNTAGCAGGAGGCTTTCTGGTAAAGAACAAAGACATACNTTGCCCCTTCCTGTAAGAGTCNATCCAAATGGGCCTGCCAATCACCTGGACAGGAAAAATGTCCCTCGGGAAAGCTGTCTGTTCCAGAAACTTTAGAAATAGTATAAAGCCTATCTAAAATGTAGATCGGGCGTAATGGTCTCTTTGGTATCATTCTCTCTCTNCCCTTGAGNGTGCTCCACTTTACTCTGTAATAANCTCTTTTGCATTATACTCTGTCTCGTCTGAATTCTTTTGAGAGAGATCACAAGGGCTGGGGAGCTAAAGGGAGNCCAGAGGGAGC
>rnd-1_family-306#Unknown
CACGTGGGTCACGCAGGGCCCTTTAACATCCCCGGGGGCCATTAGGCACTTCTGCCTGAGGGCTTGTCTGCACATGCGTGGCCCCTAGAACCCGGAAGTGTCAGCCTTATTGTGGCTGAAATCATTACA
>rnd-1_family-216#Unknown
TGTGGAGGCCCAAAAATGTGAGCCTATTTCCACCTTGNCTGAAGGTCAGAGAGT
>rnd-1_family-303#Unknown
GGCTGGAGAGCNGTTGCCAGATCAGATGAGGTAAGAGGTCATTTTGACCCCGTTTCCCAGGGGACTGAGTCAAAACATACGTGTGTGGGTNATTTTGCCCCAATTCCAGGAACGGAGTTCTATTTGGAGANCATTCACAAGGACTCAGGGGGATGGAAAGTTCCCAACATTCCAGTACGTGCATGTGTAGTTGTTAGGTCC
>rnd-1_family-355#Unknown
TTTTCAATTCCAGCCGTGACATGGTGCAGCTGTTTTCGGTTCCAGCCTTTTGCTCCCCTCTGCGGCTTGTGGTGCGGCATGGCGGCTCAGCGACAGGGCAGATCACGCCTCTAGGTCTCTCTTATTAAGCTTAAAAATCCCTACAGCTCAAAA
>rnd-6_family-1986#Unknown
GTTAGACCCTAAAGTTAACCTGTAAGCCCCACCTGCCCAAGGACCAGGTAACTTCCTGGAATTCTGGGAGTTGTAGTTCTTGAGAAAATAACAACAAAGCCTCATGGGAAAGTACGGTGGCCTATGTGGGTTTTGTCCATATAAGCCCCAACAACACGTGTCTCGGGGCCACTCAGCTGGAAAGTTTCCAGGAGTGGTCCTGACCAAATTCCATCTTGGTCAGTATTTAANATTTTAATAAAAAGCTTGCTTTAATTTGGCCAAATGGTGGAACTGGTTTTTCTCTGGCGAATCTCAG
>rnd-1_family-193#Unknown
ATTGGCTGAAGGAGCGGAAGGAACTCCCGCAGACTATCTTACCCTGTCTTGGCAGGATNTGACAGTCCTGTTTTATCCATTTACGGATACTCTGTAACTCTGTCACATTGCGATATGGTAAATATATGT
>rnd-1_family-275#Unknown
AAAACTAAACTGAATGCTGGGAGAAAGAAGGCAGAGTCAGGGAGACGCCATGTA
>rnd-1_family-260#Unknown
TGTAGAAGTTAGCTCGATTCGGGAAATAACCAGGCTAGCTNAAAGATAAACAATTATATTTTTATTATTATAAGGGGAAAACTCACGAAACAGGAACGAGAAGTCCAAGCTCAGCTGTGTNGCGAGGGAACCGCGCAGAGAGAGAGCACCTGGGCCGTGGCCTGTTTTTCTCCGGGTCCCAGAAAGCCACGCCCTAACTTGGTCCCACCTCTTAAAGATA
>rnd-5_family-1175#Unknown
TTCATGGTCTAAGTTGATGAGGACGACTGACCAGGTCTCTTCCT
>rnd-1_family-248#Unknown
TGCGGCGCGCTTCCTGACCAGCAGGAANGAACGACCACGAAATCGAGAATTCCTTCCCNGATCACGTCTTTATTGGAGCACTCGGTTGAGGAAAATTGGGGGAAGGGAAGATAGAGCAGGGACGAGAGAAAGCTTAGAGAGAGGAAGTAGAGCCCAGAGGCAGCCGCTTTTNNAGGGTGGAGAGGCTCGAACGCTGTCCTGATTGGTTAATGCCATTCTGCTGGTCTGAGCATGTGCAAGCAAGGGTGCAGGCAAGGGCGCTCAGCCCCACGTGGCTANGCCAGGTATG
>rnd-1_family-104#Unknown
TGAAGACGGACGCTAAAAAGAAATCCCACACTAGCTCAGAATTGAGTATAATAAAGGGTTATTTATTTAGGGGTAGACTCACAGATCACAGTCCTCTGCNCGAACGGGGAACAGNAACCGAATCCAGCAGCCGGAAGAGAGAGCGAACGCGCGCTTTACATCGGCATNTATAGTATAAGAGGCCACGCCCAAGTGGGCGGGTAACTTAAAGGCTACTGGCTGNAGGANTTCCTACAGCA
>rnd-1_family-162#Unknown
TGAAGGAGCAGGAATAGGCTCGAACTCTCTGACCTTTGGTCAAGGTGGAGCGGATCCACCTCTGTGGGCCATCTTAA
>rnd-5_family-234#Unknown
CACAGATTCAGTGAGTCCGTAGCCCTAGCACAACCCCCGAGCGGCCCGGNTCCGGGTCCAGAANCAGNGAAAGAAACACACCCTGAAAATGGGACCNGAGCCAGGGGAAGAGACACTTTGTCCCCAAACCTAGAGCCGGAGAAAAGACCCTGGACCCTGACTAGGANCAAAAGAACGCACTAAGCCCCTAGATTCAGAGCATACCAAAGATATTCGCCCTGGCCCCAAAATTAGGGTCAAAAAGGTAAAAAGAACCAGAGAAAGAAACACAGTTTGGCCCCGGAATCAGAGCCATCTCTGCCCCTGACACAAAACCAGCCAATCCCTGAGCAGGGAAAAAAAAATGAACCAATCNCTGAGCCCAGAGGCTGGATCCCCTTAGGCATTACTGGCAGTTGGGAATTCCCCTCAGGCCTGGAAATCCCCTTACACCATAGGGGCAGCCAATCCCAAGCCTGGAAGTCTGGAATTCCTCACCCCACTNGGGGGCAGCCAATCACAAGCCCAGAGGCTTGGAATTCCCCAAGCCTCTTCCCCTATATAAACCCCCTTCCCGCCGCTCGGGGTCTCTCCTGCNCTGCTCCTGTTGCTGCTGTCGTTGCTGCTGCCACTTCGGAGGGACCCGAGTTAACTCGCAATAAAGACTCTTTGCTTTTGCATCGGATNCGGTCTCGTGGTGATGTTTCGGGGATCCGGACTTTGGGTG
>rnd-1_family-114#Unknown
ACCACTGGGTTCTGGTGTTGTCATGTTGCCTTTCAGGTTGTTGGAGGAATTCTTGCATTGGCGCCTGCCCATCTCTTCCTTCAAATGGNGCCGGCAGNGTCTTNGCGTCTTGGTCCAATCCTTGCNGTGGCTGTCTGTGTCTTTGGGAGCTNTTCTTGGTCTGCTCTGTACTGTCANTGTCTGTGTCTCAGGGAGCCACTGAGGTCTCTCTTGGCCTGCTCTCTTGGTCTTCTCT
>rnd-1_family-137#Unknown
TACATAGATCTAATCTACATGGGAAGTAGAAAAAGACAAGATCTCCTGAGTAAATT
>rnd-5_family-3336#Unknown
GTTCAATTAAAGACGCCACGATNAGCTAAAGGGGGGCTAGAAATCTGAGGGTAAAAATCTGAGGGTTAAGAAATCTACTCACAACAGGNNTCGTCTGTCCATTTCTTTATTCTTCTCTCTTCAATCCATCATTTCTCATTGTTCCTCCTTGTTCTCCCTTGTTCTACATTGTTCTTAGTTCTACATCGTTCTTACTTGTCCTCGTTACAAACGTTCCCAGTCATATATACCCTTAAAACCAGCAATTCCCCAGCCCTAGCAGGTTCCAGGGCTGGAATTCTTTTGCCCCATAGAAAATCAGATAAGANTTTTCACGACACAGATCCGTGGGAGTGGCTAGTGCACGTCCGGTGAACTCCTTAATGGAGAAAGTTAGTTAAGAAAGGAATTAAATCATCAGGGAATTCTAGAGGGGAAGGTTAGTGTGCTATACTACATTTTTAGGTGGTTAGTAAAGAGCTAAAAGTTTATTTTCAGTAAAATTATGAATAGGGCATGGATTGTTTAAATCAGCGCGNCACTTCTTTTCTCCCAGCATGCATAGAGGTATCAGGTAACCAGGCAACCTACGTAAACAGTCAGGGAGAAGCCATGCTCTTGATCAGATAGCACATNCACCAGACGCTGCAGTTTCTACGGGCCTATGATGGCTCTTGATCAGATAGCACATNCACCAGACGCTGCAGTTTCTACGGGCCTAGGTCTGGAGTTAGACTACTGCTCTAGGCGGTAGAAACAAAGAAGAGACCCAGGCCTCTAAATTATCAGTTCCAGAAGGGGCCCAGGCCTCTAAATTATCAGTTCCGGGNTATCTGTTATCAGCCGTTCTGGTCATGGGGTAAAACCAGAGCAGCAGCTTGGGCAGGTAGTAATTCTATGTCCTTGGAGATCTGTGAATATCTTAAATGGGATGCTCTTTGCCTGGACCCTAAACACTGACCAAATGCCTGCTGATAAAGATAATTGCAGGAAGGCAGATCTCTGCGCTTACCTAGGAGAGAGGAACAAGGCCTGGCAGTGGGAAACTGTTTTCACACATAGGAAACAGTTCTGAACTGTGGGAATTAATTCCCAAATATGTAACAGAAAAGGAAGTCAGCTACAGCGAAAAATCTACAGCAAAGGACAGCCACTTTATTCACAAAGCAATAACGCCAAAAAGCCTTGCCTTTTGGTTTAGCCT
>rnd-5_family-1766#Unknown
GCCCAGTCCGTGGGGACCCCAAAAGACCACCAGGGAGACCGACTCACCGAAATGCAAAAGCAAGGTTTATTGTGTGCACAATACAAGCCGGCAGGGACCTCGTCAAAGCAGGCGCAGCAGCGGCAAGAGGAGGTACCCCGCCCTTCTAGAGGGCATTATTTAAAGGCAAAACCCAGAAAAGTTACATTAGCAGGGTGTGGGGTGACGGGTTCAATCCTGATTGGCTCGTGTCTAGGGACTTTTCAGAAATTTTATTTTCGAACCTCGCCTGTTGCTTGTCAAGTTTTCTTATCGGCTGACCTTCGGGTGGGGACATTCTGCGGTTATCTGTACTTTCCAGATGGCTACCCTGTTACTTTTGCCCCTAGCCATTTCTGAGGACTGGAATGTTTTACGGGAAATAGCTTACACAAGACACAAGATGGAGGCAGAGGACAAAATGGAGGAACTTTGGTTCT
>rnd-5_family-812#Unknown
NNNNNNNNNNNNNNNNNNNNNNNNNNNNNNNNNNNNNNNNNNNNNNNNNNNNNNNNNNNNNNNNNNNNNNNNNNNNNNNNNNNNNNNNNNNNNNNNNNNNNNNNNNNNNNNNNNNNGAGGTGAAAGCATTAAAANGAGTACATTGTGTCAGAGACGATNANACTGGGTCTTAAGGGAAAGAGAGGNNNCCTTGTAAAACCTGGAGAGGAANTTCATTAAGAGGGNTGGCTTAAAGTAAGAGTAAGAGAGAGAGCCACCATGACAGGATGGCAGAGGGGCCCGGAGAAATCCCCCAAACAAAGGAAACATCTGACTTTTATATTCTTAGGGGCGGTGAGGAAGTTTCACACCACGTGATTTAGTTCAGNATAGCGTANGTGACAAGGAGCATGGAGGAGCCAGGTACCATAAATTAGGGGCTGTNAAGCCACAGCACAGACAGCTTCTTAACTCTGTCCCAGGAGGAGAGCTGGGTAGGGGATGGCCTGATTTCTTCAGGCTGTGGGATCTGGCCTCTTAGAGTGACCAGCGTCTTAAAGGGGCAGGCCCATGATCTGACA
>rnd-1_family-247#Unknown
AGCTGCTCTGAGCACGAGACCCTCAGGAGTTCCTGATGGCAGGGGAGTGGTTTCTGGTGGGTTTGAGCTGGGGCGTGGCTATCAGTCAAGGATCCCTATATAAGCTGCCCCGGAACACAATAAAGGGGGCATTCTTGTTTCAAGGATGACCCGTGTCTCTGTCTGTGTGTCTTTGTGTGTTT
>rnd-5_family-4024#Unknown
CTCTGCCACTCCTGTCCCCAGAGGCCGGTCTCCCCTCTCCCCTCCCCTCCTTTCCCATTCNCTTTCCCCCAATAAAAACCCCTCCACGTGAGCTCTGTCGCATGGCGTCTTTCTCTCACGTGCCGCTTTTTTAAATTACA
>rnd-1_family-225#Unknown
TGAAGCCGCAGGGCGATCGGTAATGAAAAGTCCCCAGACTANCTTAATACAAAATATACAGCTTTAATAAACAGAAGGAAGACTTACACCAGCTTACACCAGAATCCAAACGATCCGTCCGGACGCAGGAGCCAGGCGAGAGAGAGAGCTAGCGGAAGCGCGCTTGCCAGGTTTATAGGTAAGCTTTNGCCTNAGGGCGACACGCCCCACGAACAGAATGTGATTGGCTGAACTCCCCTATCA
>rnd-1_family-81#Unknown
CCCCACCCCCATGCTCCCAACTTTTGCCNGGCGATCTTGTCTGCTTCCAATTTCCAGGAGGATCTATATATGTTTTTCTTTGGGTT
>rnd-6_family-5115#Unknown
GTNATTATANATTGTANGGAACAAAAACTATCCTCAATGAAAAGACCACATGCAAATAAAACATAGCGTCAGCAAACGTTTCTGCTATGAGCTCTCGGAGTTTCAGTTTCCATATAAGAGATGTACTTAAAGAAAATTATTCGCGCAGTAGGTCCATGAAGGGAGTGTAAGGAGCAGCAGGTCTCCTGTCTTGGTTAGTACGAAGGCTGAGATGAATCCCATGCATTGCAGATAAAGCCAAAATCCAAAGCTGAATGACGATGATGTATCTTAAAGGGGACGCGGCGGCTTAGGAAGCGGGAACACATTTCCTGCACAGAAAAAAGGAGCAGGTGACTCAGTCAGCATGTGGGAAATCTTAGCAAGTACCTGCCTACGCTGGATNTCGATTGGCTCTGTCTCCTCGCAGGTTTCAGGAGCAATCCTCCTTCACTGACTAGTAGGTTATAGTCAGGTCCTGGCTAGAACCAGGAACCAGCTGNGAGCTGGACTCCAGCCAGGAGCCTGACTGACAAAACCCCTNTGTGAAGGGACTGATATTATCTCTGGTTGCCTCGGATTGGCTGAGTGTGTGNNATCATCTAGAGAATGGATTTGGGCCAATCACGAGACAGATCTCAAAGCTACCAATGGAAATCAAGGGCCTGCTGTAACTATGGAGATTTCCATCTGAGCTGCTATTTCATGTATCTCTCACCCCTCCCTGTTGTTACCAAATGTAATTTAACNTGAGNTCTGACTNCAATTGACAACAGAGGAAAACAATCAGAGGTGCCTGGAGCGTGAGCACGTACCTGGCTNCTTGGGANTAGATCCTGGCTNCCTACAAGAAANCCTNCATTTCTGTCTGGACCCTTCTGANTGTGACTCTGGGCAGCCGAGTGCAGCTTGCTACTGANTATTTGNTATCTGCCTATGTCGGTTTTCACAAGTGCTATGATTGTACGCATGAGCCATCACATGAAATTTGAACTATTAGAGTGACCTACANAGNTGCTTGGATTAAANAAANAAATGGTAGTTTTANCCCCGGTCAAGCAATATACCCTATGAGCATGGAATGTCTTAAANTNTCATAATGGTAAANAAATAATTTAAGATGATGAATGAGCCCATGTGTGCATGTAGGTGACATACAGAANACAAACTCTAACTACTGTTTCTCTGGTGCCTTCATTTCTTAAAAATATCTTATTCAATATAAATACGTAAATATTNTGTGTTTGTAAAATCCACCNTCCATAACNTAATNNAAAATCCTCCCCNATCTCTAGTCACTATTCTGTGCTAACTTTGANAACTCTGTTTTCTCGTTGTGTGCGCATGTGCATACGTGTANTGCGACCTGCATGTATGTTTTCAAATGTGAGNCCATTTGTG
>rnd-1_family-350#Unknown
AGCAAGCACGCTAGCAATAGCCGAGGGCCCATGTAAGTGCGGGCCTCGGGCTGAGAGAGGATTCAAAGGTATATTTGTAAGTTCTATTAAGAGTTTTTGAGTAACAAAAGGCAAAAGAGCCAAAAAGAGAGAGAGTTTTGACAAAATAAGAGAGCGCAGCAGCCTTGAGCCCCAAGCCGTAGATGGAGCTGGGTATTACCCGCAGCTAATGAGCTACATGCTAGGCGGAATGTGATCCGCCTGCGCGGAGGCCGACAGACCGTACAGGGTCCGTACACGGGACTCTGGCAGGCTGCGCGACCGCGGCTGGCAACTCTAGGAGTCCCAGGAAACTGGCGGCCAAGGCGCGGAACGCCGCGGTGNCAAAAGGTGCCTGCCACAAGTGGGCGGGCTAAGGGCAGGTTTACGTCGGAGGCTGTATGTAACGTTATGTGAGGCTCGGAGCGGCGCCAACAGAGCAAAGGCTGCGCACGCCCATGACTAAGGCCGAGCCAGACACAAATGCCTTTAAGCTGACAGAGGCCACGAGCCTACAGTTTTCTGGCAGGCAGTTGCTACCTTTGGGTTAGCTCAGAAAGCGCGCCATAGCTGGGGAGCTGCTTCAGCAGGTTGCC
>rnd-5_family-1491#Unknown
TCTGCTGGCCTGGTCTGTCACCTGGGTACCCTGTCCCTTTAAGAGACAAGCCCCGCCCTCTCCCAACCCCTCCCCTTCCAGTCCCCGAGGGAAGCGGATCTTCCCGATCTTCCAGCCCGGCTCTCCCTTTTCCGTCTCCCCAAGAGGCAGCTTCTGACTCTCTCTCCCCCCTCCCCTCCATAACCCACTAAATAAATATCCAACTTCACTCTGCATGGTGCCTGTCGTCTCTGTCTTGCCCCTCGGCTCCCTGCCCCGCTNACCTGCTGACCTGCGAGGTCTCTCGCCCGCCGCCTCCCGCCCACCTGGGACCTGCGCGTGGCCTCATGGCCCGCTGCCCGCTGCCGCCACTCGGGGAACTGCAGCGTTTTATCTAAACCAT
>rnd-1_family-211#Unknown
TGTAACACCCGATTCTGCGTTACCCTCTCGGTACGGTTCGCGCGCCACCGTACCGTNCGCGAGCCGGGCAAGGGCCTGGAGATTGAAAGAACACACAAGAGACCTGGGTCATTCGAAAGGAGATCAGCCGAATGCCGTTTATTCAGCTTTNGGNAAAGCTAATATACCTAGCTGCCGCANAAGGATTTCCTCCCAGGCAGGTGGGAAATTACCATACCAAAGATGAAACAATGCCCTACAGCTAATCACCAGGCTAGGGCAGAGGGAGCACAGGAACNAGCAGGANGCTTAGCTGGCTGACCAGAAACTGTCCTCGAGATGCACCCCAGGAGCAGGGGNAGACCCGGGCCCTACA
>rnd-1_family-163#Unknown
CCCTTTTGTCTCCTGGGTCCTNGGAANACCAGCTATCCCTGTTNCAGTGCTGAGGAGTTCTACCCAGAGAGGTGAGTGGGTGCTANCCGGGGCGGNCTGTCCNGGAAGAGAGCACAGCCCCCCC
>rnd-6_family-5379#Unknown
CGCCAGCACGGCAACTGTCGTTCTTCTGAGCGAGGGACGTCGGGATTAACACGCAACACAACTTCAGGTTCTGCAGACAAGCCTTTATTCCACTTTCTCACACAGTATATATAGCCCTCAGCAGGGGAGGCCGAGCCAGCAAAAGCAGGAAGCTCATCACCGTAACTCAATGGCTTAGGGGTAAACATCCTTAGAAACATTGCTGAAAACAACAGATTGTTCCTGTTTTTGTTCCTGTTTTCAACCAACCGCAAGAGTGCAAAACAGATCAAGTGGGGGTGCGAAGGCCTGTCCTCTAGGGACCCAA
>rnd-1_family-23#Unknown
AAGACCCAGTGCCATTGTCAATGGCTTCTCAGTCAGCCCCCATGTCAGCCACATTCAGAGAATCCGGTTTGATCACATGCTCGTTCAGTCCCAGTCCAGCTGGCCTTGGTGAGCTCTCATTAGATCAGTCCCCTTGTATCAGTGGGTGAACGCACCCCTCGCGGTCCTGACTTCCTTTTTCGTGGGTCTCCGTCTCTATCTCCATCCATCGTCGGATGAAGGTTCCCTCTGATCCTGCCTTCCTTGC
>rnd-1_family-95#Unknown
CTCACAGCCCAGGCCCAGCGCGCAAGGGAGCAGCTGAGCTGGGGAGATCTTGTGGCCCCAGGGGGAAGGGGGGAAGAGAGGAAGGTGTACCTGGATGAAGGCTGGGATGGGATTCGGGAGAGCTCCGCAGGGTGGAGCCGCCNCTGCAGGGTGACCAGGGAGTCGAGGGGGNCGGGGAAAGTCCGAACTCCTCCTNGCCGGGGCCCTGCGGGCCAGGAGCAAACTCACCCCTCCTCCGATGGACGTCTGCTAGAAGATCACTGCCCCTTGCTGGCCAGGAATGTGGCTGAGCTGACACAGGGCCCGCCTGTCCTCAGGCAGGCTCTCAAAGCACAGGAACTGCCCCTGCCGGGCTGCGCCCACAGCCCAGGCCCAGCGTGCAAGGGAGCAGCTGAGCTGGGGAGATCTTGTGGCCCCAGGGGGAAGGGG
>rnd-1_family-285#Unknown
TCTCTCTGTTTTCCTCTTCTTTAAGTAATAAATGTCTCCCTCTTCTTTAAGTAATAAATGTTTAGCCTTATGTATAGCCTTATGTCCATTTACTCTGCCGTCCACCGCATCCGGCCGCCTGACTCCGCCGGCCGCATGG
>rnd-1_family-331#Unknown
TAGGCCCATATTTCTATATGGTATGGCAGCCAGGCTCTCAAGCCATAGGCCGCACCTGAGGTGGTCACGTAGCCTTCCAGACAGGCTGTCGCTACCCTAACAAAAGGTCAGGATGTTGTTCTGCTCCTTCTTTGTAATTTGGAGGATGCCTGGATAGAGATGCTAATTCAAGCCTACGTGACAGCTAGCATACAGAGCAGGAAG
>rnd-6_family-6928#Unknown
TGTGTGGGTTCACGCGGGTCCGTGGAATGAAGACTCAGAGACACCTTGAGGATGAATTTAGCCTTTCAGCCGCAGGGGGCTCAGCCTCTGCGGACTGAAGCACCTTCCCTTCGCCCAGGGCATTTTTATTGTTNTCCATATTTACACTTTAGCNAGTCGATTTCCATATCTCAAAACAACCTGACTGAAGCTTCCGAAGGNACAATGCCAAGTGCAAATCCTGATTCAGAGGTACCGCGGTTTTCCGGGTTCCCCCTAACCAAGTTTTGCATAGGCTTTGTATCCNTGGGAAACTCTCAGACAAGATTCACATAGGGCAACAAAAGGTATCTGTAACACAAAGGACGGNTTAAGGGCTGGGTGCTAACTCCGGAGCCAGGCCAGGTGTAGCCCAGCGGGGGTTGTGGCTAGTGGAGGTTGCTTGCTAACCCTCTGGTGCCAGGCCAGCGGGACATTCT
>rnd-5_family-3154#Unknown
TGGAGCCCACAAGACTATACAGTAAATGCACAGCTGACAGATCNATAGGCAGATCCACGGGAAGTGTATACATCCAACTCCACATGGAGCAACCCGTTTTGCAGAGCTGCGGGAACACTTGTCTTTTGGAAAAGTCACTGTCATATCTGTAGAAACCTTGTGAAGCCATGATTCTTTCCCTTCAAAATGGGATTCATTCCCAAAACACCTCAGCAGTGTGACTTCTGCACGGGCAACGGAGTGACCTTGCTCCATTCCCCACACCATGAGGCCTTAGAGCGATAGCATTCACTCTTTGTTCTAACAGTCAAATTTACATAGAGTCAATCCCACAAAATTACCTGCTAACAGACCACATAGAAATTTCTATAGAAGACAGGCACTGAGCAGGAAGGCAGCATGCCCCACCTTTGCTAACAAACAAATCTGGCGTCCCCAAAGCTGGTTATCACAAAAGAGATTAGATGAGGAGAATGGGTGAATCCAGGATTCAGGGACGTTTAGTAACTTTATCTAATGGTTTGGAATGTCAGGTACTTCCCCTTGGATGCTGGCTCTTTCCTGGGTGGNGTCACCTGTTCCGGAGTACTGCTTTGTCAGGTTCTACCTGCCCTTTTTGTGATTCTGANATGCATATTATCATTGTCCTTGCCTATGGAATTTTCCAACTATGTCTGTAAAAACTAGAAACCTCGTGGAGATCACCCTTTCTCCTCTGCCCCCTTCACTTCACTTTTCCCCTCGCACGAAAAATAAAGAACATGCAGAGGTAACGTACTTGAGTTAATTTTTTACCCTCAGATCCTCGCCTGCCGTAGACATCCNATTCTGAGCCCTGAGGGGGTACTGAGGCTGGTACTCAAGGCC
>rnd-1_family-318#Unknown
GGGGCACAGAAAGCTTATCAGCTAGCTGAGACCACAGCCAGAGATGGTNTTTGTNAGGCTGTGGCAAAGGCCGGTTTCTGAACCCACCTTTTTATAGCAGGGGCACCAAGCATTAGGTCTGAACAAAGGAATTTTTACAATCTCGAGGTAAAACTCAGATACAGACTGCCNTACTTTACAACCTCCATTANCAGAGCTCGTTAGTTAAACCNGTGTTTGTACTTAATCCACTGTCTTCCTGGTACCTCCGGGTAGTGTNTACTGAAGCCCTATGCCTCCCCTCTGGTGNTGCCAGTTTCNCATAGCAGAGA
>rnd-5_family-1816#Unknown
GGGTTCACGGCGACCTTTCGGGGGGTCTTGGTCCATCAAACCACATTAGTCTGGATATCTGTAATCATTTTCTGACCAGGAGTGCTTCTTAAAATGCTAAGCAGCGTTACTAGGNCTAAGGCTGCTTTGCCTTTTGNCTCTGCCCAGTCCAACATGGCA
>rnd-1_family-279#Unknown
TGTGCGGCGCGCTTCCTGACCAGCAGGNANGAACGACCACGAAATCGAGAATCCTTCCCAAATCACGTCTTTATTGGAGCCACTCGGTTGA
>rnd-1_family-226#Unknown
TTAAAAAAATGGTTTGATAACAGAGCCAAGAATGAGGCACTTTTAGAAATGATACAGTCTTTACGGACTAATAATGAACAGCTAGCTGANAGGATTAATACCATCGAAAA
>rnd-1_family-233#Unknown
TGGTATTCCAAGGACCCAGGAGACAAAAGGGCAGCGGCAGTGGGGGCAGGGNAGGGTCCNGTGGAACACNGAAGACCCTGCNGCAGAAGCTGGGGG
>rnd-1_family-334#Unknown
ACATTTTCAATCAAAAGAAATCGTACTTTTCAACCGAAAAGAAAAATCTTACCTGTAATGACCGTTGCCTGCCAGTAGGTGGCGGGGGCGCACCTGAATCCACGTGGCAATGGCGTCGANCCGGGAAGTAAACTCTAAAATATATACACTCAAATCCAGAGGTTAAATTCACAGATCACAAAAGGTCAGAGAGCTTCTAGTGGCCAATAAACAAGGCA
>rnd-5_family-2413#Unknown
TAGGGAAATTGGGGTCCTCTCTTTGGGGTTCTTAGTCTCGTTAATAAAAGAATTTAAAAACGGACTCAGAAGGAAGCTCAAGGACAATTTTGTCGGAGTTTGAGAGAAAAACAGCAGGGCAGGCAAACCGNAAATCCGCGGCTGCCGGGAGAGGAGAAGGAGAAGATGGAAGAGAGAAAGTCATGCCTTTTGCAATNGAGGTAAGCAAACAGNCGCACTGCAGACGGGCAGGGGCGCTTCAGAGAAAGAAGCGGAAAGCCCAGAGCGTCAGGGGAAGCGTGCTCAGGCTAAAATTGAGAAAANGGGAAATATGCTTTCTGGGTAACTCAGAAAAGCAGGCAGGCTCCGCAGAAAACGTGATGGAAGCGGTGTCGGGCAGGAGGGCTCTTGGGATGTGCATCTTTAGGGTATAATCATTCTCCTGGGATNGCTTCTGGCTAAATCAACCTCCCTGGGGGTGTCCCCTGGCCGGGTGATCGAAGAGAGANNCAATAGTATGNANTATTTANTCTTTGGGAAGATCAGAATGCCACGTCTTCCCANGACCAGAGGCTAGATTCCACTCTTTTGACCAGAAGGAAATAGCTTTCCCTTAATGGGCTTCAACAAAGCCCTNCTGTTTCCACCTTGTNATCCGGTAAGNCCTAGGGGTGTGGAGGNGGCGGAGCTGANGTTTACATCTCTATTGTCACCGNGGAGAGGGCGGGTGGGA
>rnd-1_family-39#Unknown
GGAAGTCCAAGGTCCTCCCCCCTCCATCCAGGTCTATAAAGGTGAGCATCCAAACAAACCAGGCTCCCACAAAGTCAGTCCATGCAGTAGAATCAA
>rnd-1_family-322#Unknown
CCTCTCGCCCCGGGGAAAGCCAGCCCACAGCTTAAATAGCCTCTGGGTAGCCAACCCCGGCAAGCCACGTGGGAAATGCAGATAGGTCCAGANACGCGGAAGCAAGCCAGATCCTTAGCGTTAGCCATATATGGAGTTGTTTACGACTGAGAGCACTCGCCGTCGGGAAGGTGGAAGGCGGAAACCAGCGCCATCTTTAAGGCGCGGCACCACGCAGCTCTCTACA
>rnd-1_family-244#Unknown
TGTCGGGGACCAGCCTCGACAAAAATACCTCTTACCAGGGTAGGGGCGTGGGGATTTAGAAATATAGTAAAGAATACGAAGACGCGAGTGAAAATAATAAA
>rnd-5_family-533#Unknown
TTGTTACCTCTTGCTTCTTGGGCAGCTACATGGCGTCTGTCTCCTTTGGCAGCTACATGGCGTCTCCCTGACTCCGCCTACTCTCTCTCTNTATCTCTTCCAGCCTGGCTATATTCTGGAA
>rnd-1_family-237#Unknown
ATCCCAAGTGCTGGGATCACCTTTGTGTGAGCTCTGTTTCTCTTTTAGACAGATTCAATCT
>rnd-1_family-321#Unknown
GAGCACAAGGTCACTTAGCTCAACCCAGCCAGCCACCTGGTACAGGCTGATAAAGATGGCCTAACTCAAGAACAGTGGCCTTGCTCTAAAAACAAGGAAAAAGCTGACTTAACAGAATGTGAGGGAGCAAAAGTCCTTGTACCCATGCCAAAGCATCTTCAAAGATTCTCTTTGTAGTTATGCCTTTAAAAGCTTACCCCACAGAGGAGATACAACTCCTCTCTACCTCGTTGTAACGGGGATGGAGATGAGTTCCAAACATGTTTGTATTAT
>rnd-1_family-186#Unknown
TGTAAGACCCCGCACTTTTCTGTGGATACCCACGCCCGATNCAGGCGCGCGCTTTCCCGAACTCGGGCCCACGAGAATGGACGANTGTCCTGAGGGTTNAAACAGACACACACAAAAGAGACCTGGCTCATTTACCAAAGAGTAAATGGCCACTTTATTAAACTCAAGTCGGGTATNTATACCAGTGGGCAAGGGGGTCAAAAGGGCAAGGCCTCCTCCCATCAGGAGCAGGAGAAGGAGATTACAGGCGCCCGGCGCCTCAGGCAGAATCAGCTGGGGGAGGCAGGCATGTGGGGCCCACTGCTAGAACCTTGNTTACAGGTGGAATTACCATAACAAAAGAGAGCCAAGTTCTTTCTAAGCTATNCCCTCAAGCCAGTGCTAGTGCAGAATCTCCAGGGAGCCGGAGGTCANACGGCCCTGCGAATCGCCAAGGAAGAAAAGGGGAAAAGACCTNGGTACCTACA
>rnd-1_family-12#Unknown
TCTTTGAGCCTATTATTCGTGATCCTAGAGAAGCTAAATAAGAAGGTGAACCTGAAGAAAATCATGTAGTTATCCTCCTGGAGATTGGAAATAGACAAGAGTCCCAGGTAACCTCGGGTGCATGGGGGGGGTGGGAGGGTTGTTGGAAGGGGAGAGGGTTAGAGAGAAGGGAGTAGGGGAGGAATGGGGAAAGCTCGGGGGACTGGGATGGGGGGAGGGAGGAAGGATGGATATGGGATCAGGGAAGAATATATCTCAACTAAGGGAGTCATTTTAGGGTTTACAAGAGACTTGATTATAAATGGGATCCCAGGTCCAAGGAGAGATCCCCAGATTGTTCTCTGGACAGAGGAGAGGGTGCCTGAACCGGGCCTTGGCCCATAACCATACTGATGAATATTTTGCTTATCACCATAGAACCTTCATCTGGCGATGGATGGAGATAGAGACGGAGACCCACGAGCAAAGAAGGCAAGACCAGAGGGAACCTTCATCCGACGATGGATGGCGATACAGACGGAGACCCACGAAAAAGGAAATCAGGACCGCGAGGGGTGCGATCACCCACTGATACAAGGGGACTGATCTAATGAGAGTTCACCAAGGCCAGTTGGACTGGGACTGAACGAGCACGTGATCCAACCAGATTCTCTGAATGTGGCCGGATTCTCTGAATGTGGCTGGCCCGGAGTCTTTCTGAAAAGCCATTGACAATGACACTGGGACTTGTTTCCTCTGCATATACTGGATTTTTGGGATCCAGTCTGTTTGGATACTCACCTTCCTGGACCTGGAGGGAGGGGGGAGGAACTTGAACTTCCAC
>rnd-6_family-4229#Unknown
GATGGGGAAACTCTCAGCCAATCACATCTGGTTAGGGTGTGGCCGCCTGGNGCCCAGGTAGAAAAACCGGTAGAACCAGGTGCNTGCTCTCTCTGTGCGGTGCCCGCCGGACATNTTNGATGTCGGACCTCCCACTCCGGTCGTGTGAGTTTCCCCTTTTTAATTATTAAANTATATCTTTTGTTTTTGAGCTGGTCTGGTTATTTATCGTACCGACCGAATTCGCCAACACTTGGCGCCCGAACGTGGGGCCACTACAGTTCCGCGCGCCGCTTGCGTGCACCACGGCCACAGACATAGACCACCCCCTGCTTCCCGCCGCTCGTGCGCCCCGGGGTCCCCGCACCCCCTCG
>rnd-1_family-9#Unknown
GATGGATATGGGAGCAGGGAAGTATATATCTCAACTAAGGGAGCCATTTTAGGGTTTGCAAGAGACTTGATTCTGGAGGGGTTCCCAGGCCCAAGGAGAGGTCCCCAGATTGTTCCCTGGGCAGCAGAGGAGAGGGTGCCTGAACTGGCCTTGGCCCATAACCATACTGATGAATATTTTGCATATCACCATAGAACCTTCATCTGGCGATGGATGGAGATAGAGACAGAGACNCACGAGCAAGGAAGGCAGGATCAGAGGGAACCTTCATCCGACGATGGATGGAGATAGAGACGGAGACCCACGAAAAAGGAAGTCAGGACCGCGAGGGGTGCGTTCACCCACTGATACAAGGGGACTGATCTAATGAGAGCTCACCAAGGCCAGCTGGACTGGGACTGAACGAGCACGTGATCAAACCGGATTCTCTGAATGTGGCTGACATGGGGGCTGACTGAGAAGCCATTGACAATGGCACTGGGNCTTGTTTCGTCTGCATGTACTGGCTTTTTGGGATCCTAGTCTGTTTGGATGCTCACCTTCCTGGACCTGGAGGGAGGGGGGAGGAACTTGAACTTCCCACAGGGCAGGAAA
>rnd-6_family-2638#Unknown
TGTTGGGAGCTGTGAACCCCAGATCCTGAATTTCTTGTAAACAACTTGTTATGCTTGCAGCTGCTCTGAGCAAAACAACTTGTTTTCCTGTGCTGCAGCTGCTCTGAGCACGAGACCCTCAGAGCTCTGATGGCAGGGGAGTGGTTTCTGGTGGNTTTGAGCTGGGGCGTGGCCATCAGTTAAGGACCCTATATAAGCTGCTCTGGACACAATAAAGGGGGCATTCTTGTTTTCAAGGATGACCCATCTGTGTGTCTTTGTGTGTTTAAATCTCCAGNCCCTTGCCCGGCTCGCGAACGATCCCGTAGTGCAGGCGCCGCANTACAGGCGTAGTACCGTAGTACACGTAGTA
>rnd-1_family-224#Unknown
GTGTGGCTACATACCCTGACCTAGGGTGTGGTTACTTGGTGTTTTGGGTATTAAGATGG
>rnd-1_family-329#Unknown
TCAGGTCCAAACGCACCCCCTGTCTTAGGCTGAGACCGCCCCCCCCGTGCAATAAACCCGTCATTGGTTCACTAGTCATACATCGAGTCCAGCCAGATTTATGCTGAAAGATACTCCGAGGCGAACGCCTANTAGGGCCAGGCCGTGGCGGACCTGAAGCCATTGGCCAGGTGAAGACGCTCCAGCATACACATGAGCATTCCTGGAGGAGACTGTGCTTGCACAATGTCTGAAACGTTTTGCTCAGAATAGAGCCCCTTTGAGTAAGGCTACAGCACCGGCGAATGGGACCCCTGGNATGACTAACTAGANTAAATTANAGCCAATTAGTAATTTTGTATTCCGGGGTCCGNGAAAAGCAGCAAAATCCTATCCTGTGACCAGCAGAGGTCAAAANCCACACCCAGTTTGTAAAGATTAACTACAGCATCCAATCGNGAATTTAGATTAATTTGAACGGCCATGGCATTTCTGTCTGNCCGGCAAGGTTCTCGCCGCGAGCACCCAACGCTGCAATCTAGGGCAGGGGAAGTAGCTGTCTTCCCCTCAGGGGGTCGAGCAGCCTTGGCTAAACAGGCAGATCAAGGCAGAGCAAAGATAGGAAGCTGGGAAAGGGGCAAAGNCAGGCGCTGGATCATCTCTCAGGAATCTGCCANCT
>rnd-1_family-196#Unknown
TTTTGTGTGTGTCTGTTTNAACCCTCAGGACAGTCGTCCATTCTCGTGGGCCCGAGTTCGGGAAAGCGCGCGCCTGGATCGGGCGTGGGTATCCACAGAAAAGTGCGGAGNCTTACAGATGGCGTCCCTGGGTCGGCTTTGAAGAAGGACTGAAGAACCGCGTCCTGCCGTCNGTGGATCCACCACGAGAANCCCAAAAGAGGTGAGGGTCCCCCCACGATCCGGAATCTGGCCAGTTTTGTAGTGTGCAATTGTGCACGTGTGATAAGGGGGTGAATAAGCTTGATTTTTAGAAGTATGGGTGCCGAAAGGTCTGATCCGGAGCTGAAGGCCAGTGGGCAAATCAGCTGCTAAATTTCGTAAAGAGACTAGGCACCAGGATTAAAGATGACACTGCACAAGAGACCGCTTAGACNATTTTAGAACTCAGTCCCTGGCTCTCACATGCAGGGAACTTTAATTTTTGCCGAAGAGAACAGGCTGGGCGCAGCTAGCTCCCGGCGGGAATCCGTTCCCAAGGCNACAGGGCCAA
>rnd-1_family-292#Unknown
GGGAATAAAGACACAACTCACACGGCTTTATCGGGAGGGAGATTCTCAGTGATCCCTCATGAAATCCTGAGTTCACATCCTGAAGATTTCCTCNCGTTTATTCTCCAAACAGCTTTTATACCAAAACGTAAACTGAGGGGGAAATTCATTAGCATTCTGTTTCCTAGGTAACCA
>rnd-1_family-231#Unknown
GCTTTGCACTTTTAAAATGCTAAGCGCTTAAGAACCTAAGCTGCGNCATTGCTAGGGCAAATACAGGTACTGCCTGCTTGCCCCGCCCAGTCCAACATGGCGGAGCTGCTCGCTGCCTCTGAGCCATGCACATTGCACCGCTAGCATGGC
>rnd-1_family-274#Unknown
GCATTTNTGGGCCCGGATGTTTGTGTGCCCACTCGGGGTCGGGAGGAAAGTAGCTGAGACCATGCCCGCGGCTCAGCNCTCCCCGCCTGGGCAGGCGGCGGGATCAGGTCTACTAG
>rnd-1_family-30#Unknown
ACTCTCTGAATGTGGCTGACAATGGGGGCTGACTGAGAAGCCANTGATAATGGCACTGGGACTTGTTTCTACTGCATGTACTGGCTTTTTGGGACCCTAGTCTATTTGGATGCACACCTTCCTAGGCCTGGATGGAGGGGGGAGGGCCTTGGACTTCCCACAGGGCAGGGTTCCCTGCCCTCTCTCAAGNAGGGAGGGGGAGG
>rnd-1_family-351#Unknown
AATGCAAGTTATTAAGGTGTGTACCTGCAAGTTATAAAGGTNTGAGGACAAATGCAAGTTATCAAATTTCTCTCTCACGTTGCT
>rnd-1_family-232#Unknown
ACCCTAGACCAAGTATCCTGAAGGCAGCCACTCCCTAGGTCAAACCTCCTANTTCAAAAGAAGGAGCAGAAGTACGCTTGNATATCCTGACCNTCGGTCAGGGTGGAGTGGATCTACCTGTATGGGCCATCTTAATGTCAAAAGNACCAAGTAACCACACCCTGGGTCAGGGTGTGTAGCCACGCCTGTTGTCAACAACTTTGAGCAANCTCAAACTCTCTGACCTTCAGACAAGGTGGAA
>rnd-5_family-869#Unknown
TTTCTTATCCCTGTAAAGGTTTTATTAGCATATATTAATTATACAAAGTAACGGGNTTCGTTATGACATTTTATCACATATAATGTGCTTTGGTCATATTCGCCTCCCGTCACCCTCTCTTGTCCCCTTCCCCCTC
>rnd-1_family-300#Unknown
TGGCTCTGGTTTCAGGGCCAGGGCGTGTTTCTTTGGCTCTGGTTTCAGGGCCAGGGTGTGTTTCTTTGGCTCTGGTTTCAGGGCCAAAGTGTTTCTTTCACTGGCTCTGGGTTCAGGGCCAGGGTGTGTT
>rnd-1_family-17#Unknown
CTTGATTATATATGGGATCCCAGGTCCAAGGAGAGATCCCCAGATTGTTCTCTGGACAGAGGAGAGGGTGCCTGAACCGGCCTTGGCCCATAACCATACTGATGAATATTTTGCTTATCACCATAGATCCTTCATCTGGCGATGGACGGCGATACAGACGGAGACCCACGAAAAAGGAAATCAGGACTGCGAGGGATGCTATCACCCACTGATACAAGGGGACGGATCTAATGAGAGTTTACCAAGGCCAGTTGGACTGGGACTGAACGAGCACGTGATCCAACCAGATTCTCTGAATGTGGCCGGATTCTCTGAATGTGGCTGGCCCGGAGTCTTTCTGAAAAGCCATTGACAATGACACTGGGACTTGTTTCCTCTGCATATACTGGATTTTGGGGATCCAGTCTGTTTGGATACTCACCTTCCTGGACCTGGAGGGAGGGGGGAGGAACTTGAACTTCCCACAGGGCAGGAAACCCTGACTGCCCTNAGGGA
>rnd-6_family-268#Unknown
GTGGGAGCCCACGTGTGACTCAGTTTCCATCTGGAGTCANTTCTGACTTAAANAAGTCATTTGAGTTCAAGCTTGCCTGCTCTGCTTTTTCCAGTANCCTTGAGGGCTGTGAGAGANTTCTGATTNAGCCCGTGAGAAAAGAACACTCTATCTAGTAGAAAGAATACTGCTGACGNCAAACCTCAGGAACATCAAGATAGAAAGTGAGGCTGCTTCCGAGCAGCAAGCACATGTTGGAGAGGAGGCTGCTCACTCAAGGACAGGAATGGTCTGTGGTTAGATACTGACTGACCGTCTGTGCTGTGCTTTGTTCTGCTTTTGTATATAAGCAAGCTCTGAAATAAACTCTGGGCTGTTTGGCTGCTTCGCATGACCAGACAGACCTCCCGATTCTATCCTGTCTTCTGTCTCATTTCTTCATCTGACNTTTCCTTGGCCTCGAGGACCCCTATCCAGGAACCCTAGCTGACTTTGTA
>rnd-5_family-1371#Unknown
NNNNNNNNNTTACTATCTAGGGGTNTTGGTCGGGTTCAGGGGTCTTGATCGGGTTCGTTTTTCTCTGCCAGTTAAAGAATTAAAAGGCAGGAAAAATCTCGAGCAGGACGGCAGCAGCGAGAAATCTCAAGCACAGCAAACAGAGCAGACAGAATCAGCAGTTGAAGAAAGGCGTTTATTGGGGGTGAGGAAACACGCACGCAGCAGACACAGAGAAAAAGACCCTCCGCAAAGCAGAGGGGGATCTCAGAAGCCGGAANCCAGTCTCTCCTTGAGGGCTGGAGTTTTTAAAGTCTCTGAAGGGTCTTCCCTAATTTAGGGTTGGTCAGTTTGAAGAAAGACAGGGTGGCTGATTGGCCCACAACTGTTGCGTAAACATGTCCTGATCTGGCCTTGAACTTGTTGAGCCAGTCCATCAGCAGGGGCCTACCGGCGGGAGAAAAAGCCCACAAAGCCTTTGTTTAAGCTGCCAGGCTTTTGTCTCAGGTCAGGAGGNTGAGGAAGAAGCCGGCCATCTTGGAAGTTCGCCACCTTTATTACCTAGCCGTGGCCCCTCTCCCTGTCTGCCTACCAGGGAGTCTGTCTAACTCCTA
>rnd-5_family-2546#Unknown
NNGGTGACGTGGAAATAAAGGNAGGCAGACNTCTNCAGAAGCAGAATTGTTCTTTAATCAGAACAACTGAAGGGCCGCAGTCTCTCCGCGGGAGTGGAGACTGTGCACGTGGTGCGGGAGNCTTGGGGTTTTATAGGACGGAAAAGGGAAACTTTGGGGATGGAAGANTCCATCTGCGGGTCGGTTCCCCTGCAGTCTCGAAGTNGTAGATACCAGCAGGTTTGGTGTGCTGATCTCCTGATCAGAGGCTTCCACAGGTGTTATCAGTCAGGTCAACTTTCCTGTCCGAGCTTCTCAGCCCACCTGAGGCTTTTAGGTCATTA
>rnd-1_family-291#Unknown
TCAGGATGTGAACTCAGGATTTCATGAGGGACCACTGAGAATCTCCCTCCCGATAAAGCCGTGTGAGTTGTGTCTTTATTCCCGCGCCTCCACGCCGGTCCAGAGAGAGAAGTTTATGTTGGGG
>rnd-6_family-554#Unknown
GGCCCTTTTTCCCACCTCGTGGCGCGGGCCTAGCAGCCTGAGCGCACACAGCACCTTGGCGGCCCCACGGCCTTTACAGTAAAGCCTGCACTGGATCCCAGCTCCGTTCAATAGAATCGGGCCGGGGACTTTCCGGCTTCTGCAAACACCGCGGAACTCGGGCAAGTGGCAACTCTACCCCCACTCGGGCAGTGTATTCCCCGCAGCCCCGGCTGAGTTTGGCTTGCGCTGCTAGC
>rnd-6_family-1141#Unknown
TTGTTATCCAGAGTCTGAATCGTGAAAAACCCGCATAAACAGACAATTTAAGGCATATTTAGGCTGGTACGACTTGCTTTCCCAGGTCAAGACCGTGAAAAACCCGCAAAAACCGTGGCATCTCGAGCCTACGGGGAACGGCTCCCCGTTTAGGCGAGATGCAAATGATCGAACACCCAGACACGTGNNCGGGCGTCCGCGGTNCACGTGTGGGGTGCTATAGGCCGAACCGGATCAGCCAATTCGTCCGTGAGAAAGGTCGGAAGGAAGAAAAGGCTGAAATAAAGAGGAAGGAGACTGGGGGCCCCGGGCCCCCAGGTGCGGGAATGCACGGGCTTAACAGAGGATGCAAGCCGTAATGAACGCCAGCGACGGGGCGGAGAAGTACCCCCCGAGCCCAGAAACTGGGAGGACCGGTCAACCCCGGGTTAAAAAGGCTCAGATAAGCTGGCTGGAGTGAGGAAACTTACAATTAGAAGCCGGTGTTGTTTGTAGGAAGGCCAGGCGGTTGNCGGTGTTGAGAAACCTCGGTCCGATTCAGTCCCGGAAGTTGGNGGTCAGAGTCCCGGACGAAAGGTGAAGCTGGGACCCTGGCCCTTGGCGGGTGAATCTCTCGAGTCCGCGGCACCAA
>rnd-1_family-76#Unknown
TAGCACGANTAATAAAAACCCAGAGACAGATATTGGGGTTCAACCTGAAGATCAGAAAAGCAAAGCAGCCAAGCCACTAGAGAGCTCTTACCTCTACGAAATCTTCAGACTGAAAGAGAGCGAGTCCTGTCTCATCCCGCCTTATATT
>rnd-5_family-3080#Unknown
TGTCTGTATGAGCAAAAGCTAAATCCACGCGCAGCGACGCGGCTGATTAGCNTCTCTGTACCGAGGCCTGCGTGAGACTGCGGAAACCCGACGCNGCTTAGCTCATGGTGGCTGGTGGCCGGCTCCACCTTGCAGGCAGCTGTTGGGAGACGTCTCTGCGCTGCTGCTGGCACGAGACTGTGAGACTGGGAAGNCCAGCGCGGCTCCGTTTTTGTGNGTCTAGAACCTTTTTTAAAGCTTTTTTAGGTCTTATGTGGATCCATGCCCCAGATGGTGGGCGCCATTTGTAACTNGTGTTTGTTACCTCACATCTTGCTTCCCCGGTAGCTGCTGGCTTGTTACCTCACATCTTGCTTCTCCGGCGGCTGCTGGCATCTCCCNGACTCCGCCTTC
>rnd-1_family-209#Unknown
TGTAGGGGTCGTCCTTCCACGCCACCCACATCCCACGAGTTCGATANTGTCCTAGGGGTTGAAACACAAGACGCACACACACAGAGAGAGCCCGGGTCATTCCCAAGAGGAGAATGCCACTTTATTCAGCTNAATCCAGGGTTAATATACCTTTGGCCCCAGTAAAGGAAAACTCCTCCCANCCAGAGGGGGCTGGGGAAACTGGCGCCTGTGGGAGCTTCTCCCCAGGCAGGNGGTCGAGGGTTCAAGGCAGTGNCAGACAGGTNAGAGGGGCCTTGGCGCCTGAGCTTCTTCAGGCAGGTTGAGAAATTACCATNCCAAAGTAAAACAGAGCCCTCAGGCTAATNCACCAGGCTGTAGCAGAACGAGCACGGAACTAGCAGGAAGCTTAGCTGGTTAGCGTAAACANTNCTTGCATCCNGTGTTTTGGCCTCGAGGANCAGGGAGGACAGGGCCCCACA
>rnd-5_family-1312#Unknown
AGGAGAGGGACCTTGGCGGGCCAAGGGGCCACGTGGCAGGTGAGAGACAGACACGCCATGCAGACAGAGCTTANGTGGGGAGTTTTATTGAGAAAGGGAGNGGCCCTGCCTCTTCAGAAGAGCAGCGGGGAAAAGAGAGCGGGAGTGGGCGGAGCTTGTCTCTTAAAGGGACCTTTTGCACCTGCATA
>rnd-1_family-298#Unknown
GAGTTCTGCTCTCTCAAGGTTATTGTCAACAGGTGTGGCTAATAGCCAGACCTTGTGTTCCAGGAATAGAGAAGT
>rnd-6_family-1369#Unknown
NGGTCTGTACAGACAGACAGGAAGTGATATGGCTGGGCGGAGAGAGGAAGTGATAAGGCGGAAGGAGACAGGAACTCGGTCTCTTTTCGGCTGGGAAGTTGGCGAGGTAAGATGGCTCTGGTNTTGCCCCTTTGTCTCTCTGATCTCTCAGCATTTNCCCCTATATCTGACTCCGGGCTTTTATTAAGA
>rnd-1_family-167#Unknown
ACACACACAAAAGAGACCTGCTCATTCGCCAAGGAGTAAATGGCCACTTTATTAAACTCAAGTCGGGTATATATACCAGTGGGCAAGGCCAGAAAGGGCAAGGCCCCCTCCCATCAGGAGCGGGAAGGAGAATACAGGCCCCAGTAAAGGAAAACTCCTCCCAGCCAGAGGGGGCTGGGGAAACTGGCGCCTGTGGGAGCTTCTCCCCAGGCAGGNGGTCGAGGGTCAAGGCAGTGNCAGACAGGTNAGAGGGGCCTTGGCGCCTGAGCTTCTTTNAGGCAGGTGGGAAATTACCATANCAAAGAGAAACAGAGCCCTCAGGCTAATNCNCCAGGCTGTAGCAGAACCGAGCACGGAACTAGCAGGAAGCTTAGCTGGTTAGCGTAAACANTNCTTGCATCCTGTGTTTTGGCCTCGAGGANCAGGGAGGACAGGGCCCCACA
>rnd-5_family-2983#Unknown
TTGGGCCTCATGAGGCCCGGGCGTGAGGCCCAGTGTAACTTCCTGAGCCTAACTTGAGTTTGGTGAGGCCTAGTGTAACTTCCTGAGCCTAGCTCGAGTTTGGAGACCTGTCTCTGGCTACCCGACCTAGACCCGCCTCTGCCCAGCCACCGCTAGCGTGGCAGAATATTATTGGCCCTTGTTCCTTACTCCGCCTCGACCCATCCCAAGCTTCTCCACCCCCATCACAACCCTATATAAGTTCCTGCCTGATACCATTAAACGAGATCCTGCTTCGACAGACTCCCGACTCAGTGGGTGTGTTTCTCCCCGGTGGCCAGGGGGGAGGGCTGGGTCGTTCGACACTCACCATCCCGCTCAGCCCCAGGGAGAGTCCGGCGGGTCCGGCTCTGCCCCCGCTCTTTCTGCCAGAGAAC
>rnd-1_family-182#Unknown
CCCTCCCCTGGGAGTTGCCTCGGTCCGGACTCCACCTCCGAGAAAGCCCGCCAAACGGTGACCCCTCCCCAGGGAGGGTCAAGAAAGCCCGCCAAACGGTGACCCCTCCCCAGGGAGGGTCAAGACCACTCCCACAGGGTATTTAAACTGCTCCCCCAGAGAACGAACACGTGGTCTCCGGGTTT
>rnd-5_family-1102#Unknown
NNNNNNNNNNNNNNNNCATGCTCTCCGATCACTCCAATATGTTGGACACACGGAGAGCCGAGTTTGCGAACTTGCGTAAGAATAAAGGCTCTTTGCTTTTACATACAGGACTCGGTCTCCTNGTTGGTTTTGGGGGGACTCCGTGATCTGGGCATAA
>rnd-1_family-255#Unknown
CAGGAAACTCCCTGCTGGCTGGCTAGAGAAGCCGAGGCAGNTGGGGGAGGGGCCCGGGGTTTTGCCCCACTGTGGAGGNCCTAGAGAGTGGGGTGTCC
>rnd-1_family-236#Unknown
CCAAAGGTCAGAGAGTTGGAACTTACTTCTGTTCCTTCAAGGTTATTGTGTTTCTACCTCAAACAAAGGTCCCACCTAGATTTAGATCAGAGAGTTCTGCTCTCTCAAGGTTGTTGTCAACAGGTGTGGCTAATAGCCAGACCTTGTGTTTCAGGAATAGAGAAGTAGATCTGTTCCTACCTCGAACAAAAGTCTAAGGATCCAACTAAGTTCCNGCTCCCTTANGGAGATAACATNGGATTCCACCCAGGGAGTGGTTTGCCTACAGAATGTTTT
>rnd-1_family-327#Unknown
CGTCCAGCTTTTAAAAGCTGCCTAGCGCATGCGCACAGGGGGTTGGCGTGACTACGTCATACGCAGATGA
>rnd-1_family-221#Unknown
CCAGCCATGATAAGCTAAGTATGGGCAGGTCACCCAAAGGAAGTTCTTTACTTCCAACCATTATCACCTGCCAGAGTAGGACTCGGCCATCGACAAGCTCAATAGAGGCCTGAGTCTCAGTAGTTTACCCTGAGGCAATACCTGGTTGCAGGAAGAACCACAAACTGAGATTACCCGGGCACCACCCAGGAACAGACCATCCAAAGGAAATNCCTAACGTTCCAACCGCTGTAGATAGGATCACCTGCCAGCACACACTCACCAGGACACCCCTAGACAAATGTCAGCCAATCAGGGGTCCTGAACCTCAGAAACCCCTCACCCCCACCTTTGCTACTATAAAAACCCAACTCTTA
>rnd-1_family-283#Unknown
TTCTGCCCCTGGAAAAGTTCCAGGCGGAACTGATTCTAAANGATGTTTTGGGGCTGGCTATTCAGCCCAATATTNAGGCCNGCTGCGATGGCGCAGGCCAATAAAATTTGCTCTTTGGAACAGAGACCTACAGGTCTCTAAGTTCAAGACCAGCCNACNTCCAGTACTGGCTGTGCTAAATTTT
>rnd-1_family-299#Unknown
TCTATGTTTNTCTCCATGTCTCTCTGTCTCCCTCTTTTTAAGTAATAAATGTCTCCCTCTTCTTTAAGTAATAAATGTTTAGCTTTATGTATAGCCTTATGTCCATTTACTCTGCCGTCCACCGCATCCAGCCGCCTGACTCTGCCGCTCGCCCGGGGANCCTGCACTGCTCTGGCGGC
>rnd-4_family-824#Unknown
TACAGGCCTGGGGAATCGGTGTGCAGAGAGAGAGNGGAAGATGGCGGTCCAGCTTTTAAAGGCTGCCTAGCGCATGCGCACAGGGNGNTGGCGTGNCTACGACGCTGGTGACGCAGATGACGGGCGACTCACGCATGCGCGCAAGGGCTTAGCTGAGTCATACGTGGATGTAACCACGCATGCGCGCACGTGGGTCACGCGGGGCCCTTTAAATCAGGGCATTGCCTGAGGGCTTGTCTGCACGTGCGTGGCCCTGGAACCCAGAAGTGTCAGCCTTATTTGTGGCTGAATNANTACCACCGGGTCTC
>rnd-5_family-3379#Unknown
TTCTTAACCTAAATAACAATGAGGGGACTACTCAGCGGTTTACTGTTCCTCTTATCCTGCCCCCCTTTCCTGGCTGGCGACCAGATGTCTGATTGCACAGCCCCTGACTCGTGACGAGCCCCGCTTTATACGTGACTCAGGCCTCGCAATCCTCTCTTTCTTTGTTTCTATGGCCAGTCCATAAATCCCCTGTCTTGCAGCCAGATAAGGCTGTCCTTGCTCTAACCTCAGGTATCTTTGCTCAGCATTCCGGAGGCCCTGAGCTTGTTATTTGTTCAGCATTCCGGAGGCCCTGAGCTTGTTATTTGCTCAGCATTCCGGAGGCCCTGAGCTTGTTATCTGTGAACCTTTGCAAAACGGTATAACTGTGGTTAAAACGAGTTGGGGT
>rnd-5_family-65#Unknown
TAGGTCCAAANCGGGTCCCCCAAAATGGCAGTGCTGGTGACAATGTCCTAAACAGAAGGACTCTGGCCGGGTAAACAGAAGGATTGTTATTGGGTAAACAGAACCTAAAGTGTTTCTGTTCACCGGAAAAGGATCTCTTAAGGGTTTCTGTTTACCAGGAANCTCCCTTAATCCCTATCCGCCCCAAAGGTCCAACTACCTCGGGCAAGGGCATCTAGTTCCCAGTCAATCCGAACAGCTCGAAGACCCCCACCCTGCTGACTGTCATATAAAATCTGCTTGCTTTTCCACCATTCTGCTTCTCTCTCCCCGCCCACAGCCTTGGCAGTTTGATCCCCAATAAACCTTTCTTTCTACCCACGGAGTGGTCCAGTTCGGTGGTTTCAC
>rnd-1_family-319#Unknown
AATCTTTGAAGATGCTTTGGCATGGGTACAAGGACTTTTGCTCCCTCACATTCTGTTAAGTCAGCCTTTTTTTTCTTGTTTTTAGAGCAAGGCCACTGTTCTTGAGTTAGGCCATCTTTATCAGCCTGTACCAGGTGGCTGGCTGGGTTGAGCTAAGTGACCTTGTGCTCGGAATNTCCTGGGTGGGAGAGGGGAAGGCCACTATCTTCCTGGGAAAACNTTCTGCTAGGAAATTTCNAAGACATAGTCTCGAACCTCTCTGAAGCTCACTCCATATCACTAACCTCAACTCTCCTCCCTTCTCGATTCTCAGGCTCAGATATTGTCAGCTTAGGCTAGGTCTTTTTCTTCCCACAAGAAAGGTTTCATAGGCCTTCTGTTTACAACTGCACGTATTTCCCAGGCAAATGCCTATCTGTTTTCTGAGAAGGCTTCTAAGGTTTTTCCTAGTAAAATTAACTCCTTTTGTTCCACATCATCAAGGAATTGTCCTAATGATGACCCTGCCAATTCCCAGAACTGGCTACTTCTTTTAAGGCTTTAATGAATGGTGGGGCAGAGCTCAAAAATGTCCTCAGCAGTCTTGTTTGTATCCGCAACTGCCTGGAATAGTCTGATCTGTTGGCAATATGCAAGAATCACAAAGAACACACAGACAAGGGAAAAGACA
>rnd-5_family-2210#Unknown
TGTGNTCTGGACTTTACCTGTTACAACCTTGCTAGTGATNCTATTAATCTTCGGACCTTGTGTGTTCAACTGTGTCTTCATTTCCTCCCTTGTTCACAGTNCACNCTCACAGGCGATCCTGCGACAACTTGGGTCCCCCGATTGCCCTCCAAGGCCCGGAGTCAGCAGGATAGAGATCCCAAAGCCATTACACCCAAATCAATTCCAGATCAGCTCCTAAAGGGCTTCTTAGGGTTCCAACCNTTGGGGCAAGGATGTTAGATCACTTAACAGTGATCGGAAAGGCTTAAGATGGGGGGCCTTTGAGAACAGACCCCTCCCTCGTGATCGGTTCTGGACCACCCACCTCCTGTTTCCCCGGTAACACCATTCAAGAAAGGGAAACANCACAACTGCCCCTCCTTAGGATTTAAAATACCGTATGGAAAGATGGAGGCGCCAGGGNTTTGTTGGGAAAGAGATTTCCTCCTGGTCAAAGAATGGAATCTGAGTTCGACCTTTGGCCCTGGGTGGAGACATGACATTCTGATNTGCTTCAAAGATTAGAATATTACATACCACTGTCTCCTCCCTTAAGAGTTAATCCCTGGGCCCGTCAATCANCAGGCAGAGACCACTGCTCAGGAAANCCGATTCACCTGAAGGCGTACTAAGGAGATGGGAGGAATAATTACCCCCTTAATGAATAATGCACTTATACNCTGCCCTCCAGAAGCCCCTCTCCCTTNGTGCAGTTGCTCACAGAGTNCCCGGAGAGGCGCTGCTAAGCCTGCCCGCTTTTCTGAGTTCTAACTCAAAAAGNATAACTTCTCCCTTTCTCTCCGATTTCTTTCCGATANCCCCAAAAGCCTAAGCATGCTTTCCCAGACACCCTGGGCTTNCTCCTCTTTCTCTGAAGCCCCCTCCCTCCCACGCAGCTGCTTGCCGACCTCCGTTGNTGAACGTGCTGGCTTTCTCGGACCCTAACTCAAAAGGCGTGNCTNTCTTCTTCTTTTCCATCTCCCTCCTCCCCCTACTTGGATCCTGCTTGTTTTTATTTTCCTCTCAAACTCTAAAAAACTGTNAAATGGCCTTTGCTCAAATTCCGAGTCCAGTTTTA
>rnd-1_family-277#Unknown
ATCAGGTCTGCTAGGCGTGCACAGGCAGGAGAGCATGGCGGATTCCCGCCGCCATACACAGAGATGTTTCCAGGCCGCGCAGTGCTCTGCGTGGCAGATTTGGCTNTTACTCAGATAAAAAGGGTTTATGTGCTGCACGCTCATTCTCAGAGTTAAAGTGNTGAGCGCGGCTCCTACCTGGCGGTCCCAGAGCTGGCAGTGGTAATGG
>rnd-1_family-347#Unknown
AGAATAAGACCACTACCACAATTTAAAGCCAAATTTGAAGCAAGCTTTAATTAAATACTGGCCAGG
>rnd-1_family-358#Unknown
CCCCGGTGTTCACTAAANTCCTCTCGTTGACTCTGTTACAGGTGTTTTGCGCAGTGGCATGCCTTTGGTAGGGCCCACCAAGAGCA
>rnd-5_family-199#Unknown
NNTGTGAGAGNAGCAATAAAGGCCCACTAAGGAAAACGTTCCTCTGGTCAAGAGAATAGAATCTCTGGCCTGGGTGGAGACCTAACATTCCAGCTGGGCCTGGTCAATCAGCCTAGGAAGGCGGGCTCACCTTAAGCCATGCTAAAGAGATGGGCGGAATAATTTNCCTTTTCAGAGAAGACTGTACTTTCTCTTCCGGAATCCCCCAGCGCAGTCCCTGTGCTCCACGAGCTCCGCTGAGTCCGCCTCAGCTGCCCTGAATATTCAGAAGGGTAACTTTCCTTCCTTCCTTTTCTATCTCTTTCGCTGCTNTCCAACCCGTGTGCGTTTTCCGACACTTTGGGCTTCCTTACTCTTTCTCTAAAGCCTCCCTGCCNCCATGCGGCTGCCTGTCTGTCACGTGTCTGACCTCCACGCCGGCTTAAATGGCTTTTCCCCTCCATTCTTCTTCGGGCAGCTGCTGAGATTTACAGGCTTGCCTGGCCTGGAGTTTTTCTTTTTAAACTCTAATAAAATTGTCCTTGAGCTTCCGTTTGAGTCCATTCTTAAATTNTTTTATTAATGAGACTAAGAACCCCAAGAGGGGACCCCGATTTCCCCGATAAC
>rnd-5_family-811#Unknown
AACTCTGAATCNAATCTCCTTTGTTTAGCTTTTCTCCTGACCATTATCCATAACAACTTGTAACC
>rnd-1_family-50#Unknown
TTCTATACTCATTTCTTCAAACTTTTTGTTATACTTCTCGTCCAGGGGTCGTTGGGATCTGGTGTTTTCATGTTGTTTTTCAGATTGTTGGAGGAGGTCTTGCCTTGGCGTCTGGGCAGGGACTTCACTGACAGAATGCCTACCTTTCCTCAGGCAGGCTATTGAAGCACAGGCACTCCCTCTTTCCGGGATGCGCTTACAGCGCAGGCCCAGCGTGCAAGGCAGCTGAGCTGGGGAAATTTTATGGCCCCAGGGGGAAGGGAGAAATATAGGAATTTGTACCTGGATGGAAGCTGGGATGGCAGGCGGGAGGGGGTAGCCAGCACTGCAGGGCGACCTGGGAGTCTATGGGGTCGGGGAAAGTCCGAGCTCCTCCTCGCCGGGNCCCTGCCGGGGCCCGAAGCAAACTCACCCCTCCGATGGCCCTCTGCTAGAAGTCGGGGCCCCTGCTGGCCAGGAATGTGGCTGAGCTGGCACCGGGCCCGCCTGTCCTCAGGCAGGCTNTTAAGGCACAGGAACTGCCTCCTGCCGGGCTGCGCCTACAGCCCAGGCCCAGCGTGCAAGGCAGCTGAGCTGGGGAAATTTTATGGCCCCAGGGGGAAGGGAGAAATATAGGAATTCGTACCTGGATGGAAGCTGGGATGGCAGGCGGGAGGGGGTAGCCAGCACTGCAGGGCGACCTGGGAGTCTATGGGGTCGGGGAAAGCCCGAGCTCCTCCTCGCCGGGNCCCTGCCGCGGCCCGAAGCAAACTCACCCCTCCGATGGCCCTCTGCTAGAGTCAGGGCCCCTGCTGGATGGAAGCCGGGATGGCTGGCGGGAGGGGGTGGAGCCAGCAGNGCAGGNCGACCTGGGAGTCTATGGGGTCGGGGAAAGTCCNAGCTCCTCCTCGCCGGGCCCCTGCCGNGGCCCGAAGCAAACTCACCCCTCCGAAGGCCCTCTGGATGGAAGCCGGGATGGCTGGCCGGGAAGCTAGCAGGGTGGAGCCAGCAGGGCAGGCTGACCTGGGAGTCTATGGGGTCGGGGAAAGTCCNAGCTCCCCCTCAGCCGGGGCCCNGCTCGCAAGGCAGCTGAGCTGGGGAA
>rnd-1_family-27#Unknown
TCCACCCACTGAGACAGTGTGCCTGATCTAATGGGAGCTCACCAAATCCAGCTGGACCGGGACTGAACGAGCATGTGATCAAACCGGACTCTCTGAATGTGGCTGACAATGGGGGCTGACTGAGAAGCCANTGATAATGGCACTGGGACTTGTTTCTACTGCATGTACTGGCTTTTTGGGACCCTAGTCTATTTGGATGCACACCTTCCTAGGCCTGGATGGAGGGGGGAGGGCCTTGGACTTCCCACAGGGCAGGGTTCCCTGCCCTCTCTCAAGNAGGGAGGGGG
>rnd-1_family-344#Unknown
ACAGAGTTTAACACAGCTTTTTGCTGTTTGCTGGGGCGTGCCGCAGAGAGATTTCCTGACTCAGCA
>rnd-5_family-2029#Unknown
GTGAATGGCTTTTNGTCACGTCCACATCTACCTG
>rnd-1_family-222#Unknown
TGTCGGGGTCCAGCCTCGACGGGTTCGTACGTTCCAGGGTAGGGGCGTGNGGATTAGAAATATTAGGTAGAAGGAACAGAGATACGAAAGAAATA
>rnd-1_family-250#Unknown
TGTGCTCGGAGCCTTGTTTTGCATNTCAGAGCCTTGGTTCCCTGGCCTGTCCCGNGGCCCCGGGCCCCAGCAGAATGGCATTAACCAATCAGGACAGCGTTCGAGCCTCTCCACCCTNNAAAAGCGGCTGCCTCTGGGCTTTTCGCTCTCTCTCGTCGTCCCTTCTCCCCATTCCCCCTTTCAACCGAGNGGCTCCAATAAAGACGTGATCNGGGAAGGATTCTCGATTTCGTGGTCGTTCNTTCCTGCTGGTCAGGAAGCGCGCCGCA
>rnd-5_family-1171#Unknown
CGCGCTGAGTGGCAAATTCTTGACCTTTCACCTAAATACCAAGGAGGGGGTTGTCCAGGGGCTTCACCTAAATACCAAGGAGGGGGTTGTCCAGGGGCTTCCTGTTTTCCTTATCTCTTCCTGCCTTCCTAGCTGGAGACCTTTCACCTAAATACCAAGGAGGGGGTTGTCCAGGGGCTTCCTGTTTTCCTTATCTCTTCCTGCTTTCCTAGCTGGAGACCCACCTGGATACCAAGGAGGGGGTTGTCCAGGGTGGTATTTTTCCTTTTCATT
>rnd-5_family-825#Unknown
NACAGAGGGGATGNANGTNNAGGCAGGACGAGAGAACGGTTTACAGAGCNNGAGCATCCAACGAAAACATAGAGCGGGAGTGGGCGAAAAGAGCGCTGGTCGCNAATGAACAGACAAGGAAAGGCAGAAGTGGGGGTGCAAACCGCGGCTGAAATNAGNAGAGAAAAAGAGGGGGGGGAGGGCGAGAGCGCACATCGAAAAACTGGCTTTGGAGCGTTGTTGATTTAGGTTAGATAGTCCCAATTAAAAAAATTTTAAACGNCTGCTTAAGGGCGTTTTGAAATTGGCTNGGAATCGCAAGAAACCCACTNNAAGCGCATGCCTGTGTGACTCAAGCCTGTCGCGGCGCATCCACTGAACGGCNCTGAGTCAGCGAAAATGGGGTACGTGAGAAATTGGCGAGGGAATCACCTGGCACCCAAATCCCATCTCAGCAAGGCCCGGCTCCTGCCGCGGGTCAGGCTTTTNGCGTGGCCGNGACTTCAGCAAAAGCCTGAAAAACGAATGGGTCACCCCGGGACCCTACCCACGTGCAATTTAAAAAGGGGAACTCACCGAGTGAAGCCAATCTGCCTGGTGGAGTGCGTGCAGGACGTTTTCCAGCATTCCTGGGGCCTGGGCCCACGGGAAAAAACTGAGNCCCCTTGGTGGGACACTCCATATGTTAAGNAAAAATAATAAGAAAAGGGCAGCTCCGCCGGTGCAAGATGCCCATCGTTTTATTAAGNACGACGCTCTCGGGTGGCCGAGNGCGTGGCAGGGAGACAAGANAGCGGGGAGCCCATGCAGACCCAAAACCACGTGTTCCTCCTCTGGGAGCCCACTTAAATACCCTGTGGGAGGGGTCAGGACTAGGCANGCTGGGAGCTGGAGTCCGGACCANAGACGCGAGGGGCTGGGGCCTACGCTCCCAACTTGAC
>rnd-4_family-749#Unknown
GCCAGGTAGGTCCATCTCTGGGTTCCCAGAAAATGGCCNCGAGTCACGNTTTGCAGGGGCTTAAGTACTTCCCATCAGGTCCAATCAGGGGCAAGCATACATCCTGACGTATTTCCTGCCTACATCCAATCAGGGGCAAGCATACATCCTGACGTATTTCCTGCCCGCGAACCTCCCGCCCACGTGTGATCAAGCACATCCGGTGCAGATGGGTCAAACAAACTTGTTTAGGGGAGTGAAAAACATGTGGCTTGTTATCTCCCATAAACAACAGCCTCCAGCATTTCAGGAACTGTCTGTCCTTGGGCAAGGGGCTTGCAGATCAGAGGCATTTTTGTTTCAGGAACTATCTGTCCTTGGGCAAGGGGCTTGCAGATCAGAGGCATTTTTGTTTCATGGATCTCTTAGGCACAGTAATTAAAACTTAAAACGTAACTTTGG
>rnd-1_family-317#Unknown
TGCCACGGACCGGCTCAGGGGAGCCACTCAGACCGTGGGGGAACAGGGCGAAGGCNCAGGAGANTTCAGGATACGGCGGAGGAAATGACAGACAGACACCCTCAATGTATTTGAGACATGCTGCTGCGATTTTACTTTNTTCAGTGCAGGATTATATATTTTTTACAATCAAAGAACTTGGCAAAGGCATACATCATCAAATCATAAAACAGAAAAGAACAGCATAAAACAGTTTTACAAAGAGAATCTTTGAAGATGCTTTGGCATGGGTACAAGGACTTTTGCTCCCTCACATTCTGTTAAGTCAGCTTTTTTCTTGTTTTTAGAGCAAGGCCACTGTTCTTGAGTTAGGCCATCTTTATCAGCCTGTACCAGGTGGCTGGCTGGGTTGAGCTAAGTGACCTTGTGCTCGGAATNTCCTGGGTGGGAGAGGGGAAGGCCACTATCTTCCTGGGAAAACNTTCTGCTAGGAAATTTCTAAGACATAGTCTCGAACCTCTCTGAAGCTCACTCCATATCACTAACCTCAACTCTCCTCCCTTCTCGATTCTCAGGCTCAGATATTGTCAGCTTAGGCTAGGTCTTTTTCTTCCCACAAGAAAGGTTTCATAGGCCTTCTGTTTACAACTGCACGTATTTCCCAGGCAAATGCCTA
>rnd-1_family-229#Unknown
TGTTTGGTCGGAAGCGTCACCCCAGCTCCCTGGCACCCCTATATCCAAAGAGTCTGGAATGTTTGGNTGGAGGCTTCACCCCAGCCCCTGGCAT
>rnd-1_family-302#Unknown
TTGTTGTGCCCAGATTACGACCCCCAGAGAGAGACCACCAGAGAGGCCCAGACTGTAATAAGCAAGGTTTAATCAGCATAATACAAACATGTTTGGAACTCATCTCCATCCCCGTTACAACGAGGTAGAGAGGAGTTGTATCTCCTCTGTGGGGTAAGCTTTTAAAGGCATAACTACAAAGAGAATCTTTGAAGATGCTTTGGCATGGGTACAAGGACTTTTGCTCCCTCACATTCTGTTAAGTCAGCTTTTTCCTTGTTTTTAGAGCAAGGCCACTGTTCTTGAGTTAGGCCATCTTTATCAGCCTGTACCAGGTGGCTGGCTGGGTTGAGCTAAGTGACCTTGTGCTCGGAATNTCCTGGGTGGGAGAGGGGAAGGCCACTATCTTCCTGGGAAAACNTTCTGCTAGGAAATTTCTTCTCGCCCCTTTGAGAATAAGGGGTGAGGGTCCCACA
>rnd-1_family-297#Unknown
TGTGTGTTTCAATCTCCAGCCCCTTGCCCGGCTCGCGAACTGTACGGTAGCGCATAGAGCGCAGACGGGCGTGGTGCGCTGCA
>rnd-1_family-172#Unknown
TGTGGGGGCCCANAGATGTGAGCCTGTTCCACCTTGACCGAAGGTCAGAGAGTTCGAGCTTATTCTTGCTCT
>rnd-4_family-1316#Unknown
GGACCAGCCTCGACAAAAATACCTCTTACCAGGGTAGGGGCATGGGGATTTAGAAATATAAGTAAAGAATACGAAGACGCATAAAAATAATAANACAGAAAACATAGAATAGTATCGGGAGGGCATTCCAGTGAGATNCTGAAATTCGCCCGCGTTTAATTTTTCCACAGCTTTTATACCCAATNCAAAAGGTGGGAGGAAGACAAAAGACTNCATTAACATGATACAAAGGACAACTAAACAGTCAATTGCTTTAATACTCTGAGACATCAAGTCATTAGCATTCTGTTGTCTAGGCAGCGAAGGTACCCTAGACCAAATATCCTGAAGGCAGCCACTCCCTGGGTGACCTCATAGTTACAAAAGAAGGAGCAGAAGTACGTTTGCATATCCTGACCNTCTGTCAGGATGGAATNGGCTCACTANAATGAGCTATCTTAATGTCAAAAGNACCAAGCAACCACCCCCTGAGTTAGGANGTGCAGCCGTGCCTGTCAATCTCCAAACTCTCTGACCTTCAGACAAGGTGGAAATAGGCCCGCATTTTTGGGCCTCCACA
>rnd-1_family-304#Unknown
TTTTGCTGAAATTTGTTTGGTGAGGTTGTCCTTTTAAACTGGCAAAACCTCTCAGCTGTCAAACTGCATCAGAGATCTTTGAGAAGGATAAGATTTTACTTGAGTTACTGATTAAAAA
>rnd-1_family-264#Unknown
TACCGCGCCAGCACGGTCTGGAACCACGAGTCTCGGCGGAGGGTGTCCAGGTTGAATGAAATCCACAGAGCACGAGGTTGAGGTGAAACAGCAGCTTGTTTATTGTTCTGCTGGGGCTAGCTTTTATACCATGGCACCAAATGGGGAGGGGGCTGCGAAGGGACTGTCACCTGACCCAAGGAGGGACTCTCACCTGACCCCAGTAGGGGTCAAGGACTGATCACATGCACTCAACCTTCACCTGNCCCCAGTAGGGACTGTCACCTGACCCCAGCAGGGATCAAGGAATAATCACGTGCACTCAAACTTCCTCATCCAACTCCAGGAGCAGAGGGAAGTTATGATTCTTTGCAGATAAGCACCTCAAATGGGGGCAGGGAAATGTAACTCGGGGCAGCAATTCCCACA
>rnd-5_family-1000#Unknown
NCATCTGTAACCACCGGAGCCTTGGCCCCGNCTGCCCCTGGAGAGGAGACCCAGAGCTCGGTCCTTGGCACCAGAGGCACATCCCATGCCCCACCCCCACCCAGCAAAGCCCCAGAGACCCGGAAGCAGCCTCCNCACACCCGCAACCATCCCCCACCGCATCTGTGACCACCGGAGCCTTGGCCCCGACTGCCCCTGGAGAGGTGAGTGTCTGGGTTCCCGGCTGGAGGGCCCTGCTCTCTAGGCCCTAGCCCCCGGAGGNACATCCCGTGCCCCACCCCCACCCACCAAGCCCCAGAGACCCGGGAGCAGCCTCCCCACACCCGCAACCATCCCCCACNGCATCTGCGACCACCGGAGCCTTGGCCCNGACTGCCCCTGGAGAGGTGAGCGTCTGGGTTCCCGCTTGGAGGGCTCAGCTCTCTAGACCCTTGCCTGGGGAGGAACACCCCATTNCCCCACCCCCACCCACCAAAGCCCCAGAGACCGCGAGCANCCTCCNCACACCCGCTGCNATCCCCCACCGCATCTGTAACCACNGGAGCCTCGGCCCNGACTGCNCCTGGAGAGNTGAGTATCTGGGTCCCGGTTGGANAACCCGCTCTCTAGGCCCTGCCCCGGAGGNACATCCTATGCCCCACCTNTACCCNGCCACGCCCCAGAGACCCGCAAGCAGCCTCCNCACACTTCCAGCATCANCCCCCACCGCATCTGCGACCACCGGANCNTTCGCCCCGNCTGCGCCTGAAGAGGAGTCCCAGAGGCTTATC
>rnd-1_family-188#Unknown
CTCCTCCTCCTGCTCCTGATGGGAGGGGGCCTTGCCCTTTTGACCCCCTTGCCCACTGGTATATATACCCGACTTGAGTTTAATAAAGTGGCCATTTACTCTTTGGCAAATGAGCCAGGTCTCTTTTGTGTGTGTCTGTTCAAACCCTCAGGACANTCGTCCATTCTCGTGGGCCCGAGTTCGGGAAAGCGCGCGCCTGNATCGGGTGTGGGTATCCACAGAAAAGTGCGGG
>rnd-1_family-243#Unknown
AGGAAGCAGGAAAGTAGGACATACAGAATGAAAGAAAGGTAAAAAGCCCCGAGGCAAAACGTAGATGAAGAGAAACAGGTTAA
>rnd-6_family-3101#Unknown
ATATAATATGAANTATCAAACTAATAGCAGCTATGGCTAAGAACGTATACGTCCCAGGTAGGTCATATACCTCTCCTAGAATTCCCTCCATAATAGAAACGAAAAAGTTNTTAAATTCCTGGATGGNGATATTATCTGCAATTATCAGATGACTTACCTCCGTTAAAATCCTGGTTCAGNTGAGAATTTTAAGGTGTAATAACGATGTGGGCCAGCAGGTATCGCAGTTATACCGCTAAAGCAGTCCGGAGACGCTGGAGCTCTGGTCTTACTCGTTCCAATGTCGCTAACCTGTGGATTTTCTAAGCAGAACTCAAAACCAAACTGAACGGATTTTTGTTAAAGAGACGCCGGTCAGGGCAGCCGTGCAGCAGTTGCGCGACGGGCCGCGGGAGTCACGGGAAGCCGCGGTAGCCGCGTGGGAGCCGCACGTGGGGCTGGCGGCAAGCCGCGGGGACTGCGGGAGCCACAGGAAGCTGCGGGGGGGCCGCGGGAAGCTGTGGGTGTTGCGGCAAGGCGGGTGCCGCAGGGAGCCACGGGTGGACGGGCAGGNCAGGAGAG
>rnd-1_family-154#Unknown
GAAGATCAGAAAAGCAAAGCAGCCAAGCCACTAGAGAGNTCTTACCTCTACCAAGGCTGGGCGACTGCAGACTGAGCCCTGAGCCT
>rnd-5_family-1931#Unknown
NATATGGCTCCAAGGACAGCCAGGTCGAGTCAGTACAAATGGCGACTCAGGTGGCATTACACCACAACTGATTGCCAAGGGACCGCCTGGAACACAGCTCCGAGAAGCGCGGATCCCAATCCTCCGGCAACACTTGCCCGTCCAGTCAGCATTTCTGCTACACCGGCGAGACTTGCCCGTCCAGTCAGCATTTCTGCTACACTGGCGAGACAGCCGTGGATGTAG
>rnd-1_family-129#Unknown
TAACGGCGAATCAATCCCACACCAGTTATGNTTTAAGGGGTTATTTATTTNGGGGGGTAAAACTTACATACACCATAAACCGTCAGGAAGGGAGCCTAGTCGCTGGAGCAGGAGCCGGGAGCAGGAGCCGGAACCGAGCGCCGGAACCAAGAGGCCGAGCCGAGANCTGCCGCTCTTTTTAAAAGAGAAATATACCACGCCCCAGTGGGCTGGTATTTCAGCGGCTATTGGCTGANGGAGCGGAAGGCGCTCCCGCAGCA
>rnd-1_family-357#Unknown
TGTTAGGATTCAGGCATTATGCTGGCCCCTGTCACCTGGCAGGATGCACCCAGGCAGTACCCTGGCCAGCCCAGGGTCCTATGGCTGCTACGTCA
>rnd-5_family-1992#Unknown
NNNNNNCAATTAGACCTTGACCTGGACCAGCAGGTCGTTCTTCAGTGACAGGGTCCTGAGGGGAAGGACCGGGAGATGAGAAGATAAAGAAGACAGGAAGCTTGGGACCAGGAGGTCTTGCATAAGCTGATGNCTTATGCCAAGCAAGTTTATTAAGAAGTACAGCATCTTATATTGCAGGGGGAAAATGGGACAAGGTCAGCAGAGAGCTAATCAAGCAATGTTGGCAAAGGGAACACAGGATACCTCAGACACAGCTGCCTTAGGACTGATAACCACAGCCTTCAGGGGGAAGGCCGGGTTCCCAGGAGCCGNAACCTTAACTCCTTCGAGGCCCTGGCCCCAGCCCCAGACCAGACCTTGCCAAGTCTGCTCCTGGACAAGGACACAGAACTAANGTTCCTTTGTCCTTTCATCAGGGCCTCTGAGAAAGCCTTGGGTCGGCCTGGCTCCCAGCA
>rnd-5_family-2166#Unknown
NAGCCTTTGGGGTCCAGCCCCAAGGTCCTCTTCAGGGTTCAGANTGGACGCTACAGCAAGCGAAAGGAACTTTTTCTNAGGGTTCTGAGGGCGAATGAACTCTCACACGTGCTTTTCCGAACAAGTCTCTTTATTNTTCTGCCTCTATTCTAATTCTCCTGTCCTANTTCTAATTCCTCCTAGCTTCTTCTCTTTTCTCCTAGCCTAAAAACTCTTTCTNCAGGAGCCTTGAAGCGATAAAAAAATTACAAGAGTTACTCTCATTGGTCAAAAGCACATTCCTAGGGTAAGCGATAGGAGCCGAGCCGTTGCCATGGCAACACAAGGTCCAAGGTTNCAGGAGTAAGACTGTGACCAGAGGGCGGGGGCACAGTGCCCAGTGACAAACTTTGAGACATAGGTCTNTTGTCAGCAGACTTGGCAAGCGAAGAATTGGCATGCTTTTCTTAGGGTGCTTTGTGTAGCAACCTGGTTAGACATCTGCGACTCTGACCTTGTGCATAGCTGTAAAGTTTTAAACTTATGATCTATTTACAAAAAGCCTTTAGTCTAGTTTGAACTTGCTCTGAGGTGAAAGTGAGCTAATTGTGTGCAGTTAGTCTGAGCAAAAGAACAAAGCAGGCTTTTAAGTGTCTACAGTCCTCGTGGGACAAATAGATCTAGTTATGAAGCATGTCCTAGTATATNTTCTATATATCAAAATTATACAGCTAAATGAAAAGTCATCTTCCTGACCACCCACAGATATATGTGCCCATAAGATTGAGATGCAATCATGAGATTACATATACACATCACATGAAATTACACACTACAGTGCAGGTANTGGGGAGACACCATAGCTGCTNTTGCAACAGTGAGCAACAGTTTCCAGAGTCGGTGGTCCCGCAGGCCTTGCCTGGACGGGATTACCTCCATCAGAGAATCACTCCTCTGGTGGGTTGACATCTGAACACTAGTTGCCACNTGCTGTATATTCCCACGGCCTCTG
>rnd-1_family-118#Unknown
CAGACTTTCCCCGCCCCCCTTGACTCCCTGGTCACTCCGCAGGGGCGGCTCCNCCCTGCTAAGCCCTCTCTCCTCCTATCCCATCCCAGCTTTCANCCAGGNACCCCTTCCCCTCTTCCCTCCCTTCCTCTGGGGCCATAAAATCCCCCAGCTCAGCCCGCTTGCGCGCTGGGNCCGGGCNGTGAGCGCAACCCGGCAGGAGGGAGTTCCTNTGTTTCAATAGCCTGCCTGCAGNAAGGTAGGCCTTCTGTCAGCGAGATTCCTGGCCAGCAAGGGGCACTGATCCTCTAGCAGAAGATCCATCGGAGGG
>rnd-1_family-150#Unknown
CAGCCCCCGGCATCCATATATCCAAAGAGTCTGGAATGTTCGGGTGGAAGNTTCCATCCCAAGCCCCCTCCCCTGGGAGTTGCCTCGGTCCAGACTCCACCTCCGAGAAAGCCCGCCAAACGGTGACCCCTCCCCAGGGAGGGTCAAGACCACTCCCACAGGGTATTTAAACTGCCCCCCAGAGAACGAACACGTGGTCTTTCCGGTCTTCCTTTCCCTTCTCCTGGTCTTTCCGTTCTTCCTCCATCTCCTCCTGGGGGCCTGGAAGGCCACCCGGGAGCGCTGGCATCCATTAAACCTGGGCNTTTTCTAATTCGGTTTGATTTGGTCTGATTNGGAT
>rnd-1_family-308#Unknown
AGCCCTCCCTCAGCCATAAACCCCACGCCTCCCAGGCTCCACAGGCTCGGGACAGTCTCTGCCGGCCTGGTTTGCTCTTTTCTGAGTTGTTTTTAAATTTTCCCTTGCAAGTGAGTCAAAGAGCTCACAGCGCAAGCTCCCTTTGAAGTTCCAGCAAGCTGTTTGAAACCCCTGCCATCCGCCATAACTGATTGGGAGTGCTGCAAGCAGCTTGACCCTTAATCCCAGCACAGGGACACGGGGCCCAAAGCACTAGGCCTCTTTAGCAACAGCGCAGTGGCTGTGTCACGACCCTCTGCATCGGGTTGAACAGAGCGG
>rnd-1_family-252#Unknown
CATCCTGACCAGCAGGAATGAACGCCACGAAANCGAGAATTCCTTCCCTGATCACGTCTTTATTCGGAGCACTCGGTTGAGGAAAATTGGGGGAAGGGAAGATAGAGCAGGGACGAGAGAAAGCTTAGAGAGAGGAAGTAGAGCCCAGAGGCAGCCGCTTTTNNAGGGTGGAGAGGCTCGAACGCTGTCCTGATTGGTTAATGCCATTCTGCTGGTCCGAGCATGTGCAAGCAAGGTGCAGGCAAGGGCGCTCAGCCCCACGTGGCNACGCCAAAAGGACTTGTATACCTCCAAGCTGCAGGACCACCTGTGCCTCCAGGTGGCTCCCTACA
>rnd-1_family-109#Unknown
TTGCGGGAGTANCTTCCGCTGCCTCAGCCAATAGTCGCTGAAGCACGAGCCCACAGTGCNGCGGGGAGCGCCTTCCGCTCCGTCAGCCAATAGCCGCTGAAATACCAGCCCACTGGGGCGTGGTATATTTCTCTTTTAAAAAGAGCAGCAGGCCCGGATCGGGCCCTCT
>rnd-5_family-1463#Unknown
GCAGTGGCTTTTCTTGCTACGGATCGGCCGCGGTTCTTTATATTTTCTCNTTACACGCCTCAGATTGGCTTCAAGTCCCCACGCACCCTACCGTTTGCCTCCCGCCAGGGCGCACCGCAGANATTCGGGTGAGACGCGGGCTTCCCTGGTCTGAGCCAGCTGTTCCGCGGCTTTCTAACGNTTTGTTTGCATTTGNCTGTTCCACCGNTCTAGGGACATCCGCGGAGCACACAGTCTGTGATTTATCTTTTAGCATTTCGCTCTAAAATCAGATTTCAGACCGGCCACGTGACTCACGTGCGCCGCTACGCCCGGCTGGGTTAGTTTTGTAGGTGGCCCGCGACACCTACTGGCAGGTAACGGTTATTGCACCTANTCCAGCTAATTAAACCACAGGTAAGATTTAATATCCTAAATATAGATCATAAGTTGCTAATTTAAAAGGGCAATATGTCAGACAACCTAACCGTCCAAGGTTTCAATAGCCTCTTTACTTACANCATGCGTGAGGTTTTACAAGACTTATATGATGTCCCTTCTACATCATTAATCTTGATTCTAGGGATTAGTTTTGTCCTCAATATTTTT
>rnd-5_family-124#Unknown
CCCGGTCTCTGGCCTCCATCTTTGGAGGCCCCGTCCCTGTGCCCGCCAAGCCTTGACCCCTCCCCGGAGGAGNGTCAAGA
>rnd-1_family-349#Unknown
AACAGCACAGCAATAACTGACAGAACAAGGGCAGGCGCTGGATCATCTCTCAGGAACCCGCCAGCTCCGCAGCAGTCAGGTCAGACAGCTCCATAGCAGAGGCTTCGTCCTCAGGCCTCTGGACAGANGAATCCACGGCATGAACAGTA
>rnd-6_family-530#Unknown
NTGGGAATTCGGTCNGATAGCCAATNGTATTGGGGCGGCTTGGCCCGATGGGCGTGGTCTTCTCTGGGGATACGTGGCCCGATAAGAACGGGGTGGGGGTCGCACCTCTCGGNATGGTGNANGAGCTGGCAGCAAGCCATGGGTTCCCCATTGGCCCTTTGGGAACGAGGTNACAGAGCGCAGCGGAGAGCTGGTTCCCCGGCGGGAACAGCAAGCGGCTGGTGACNCGGCTCGGATTCCCCATTCTGTCCTGTAATCATTGTGCATGGATTTTGNTTTTAATAAANGGTAAAACAATCCCCAGACTTCCTGCTT
>rnd-5_family-115#Unknown
AACTGGAGGTTTCTCTCCCACCCGCCAGTTCCTGAATAACCACTCTGAGGCATATGTTACCTCACATCTTGCTTCTCTGGCGGCTGCTGGCGTCTCCCTCAGACCTGCCTTCTTTCTCCCTGTATTCAGTTTAGTTTTCCCGCCTACCTATATATTCTGCCCTGTCATAGGCCAAAGNAGCTTNTT
>rnd-1_family-333#Unknown
GTGCGCGAGCTTGGGAAATTTCCAAGTCGCCGCACGCAGTTAGCTCCGCTGTGGCGGGGGTTTTACAAAAAACCGCTTAGGTAAAAGCAAGCCAGGCGGGCAGGGGTGGGAGACTTTCTGGGCCGTGGACCGGTTAGGCCTTTAGGCCAGTCCACCCGGTAGGTGTGGAGT
>rnd-5_family-327#Unknown
ATCCTTTAGCAGTTCCTAAATTCAAATATCTTTCTCCTGTCCAGTACACAAAAGACAACACGAACAACATA
>rnd-1_family-288#Unknown
GATCTTTTATTTGTTTTGTGTGGCCTCAGGGGGACACGCCCCAAGCAGAATGTGATTGGCTGAACTTCCCCA
>rnd-5_family-447#Unknown
NGCTGGAGTCTTGCTCCAGAACGGGTTCGATGACCTGGGACGGATGTGTGAAGTCGGCGCAACGAAGAAANTNTGACCACCTGTTTCAAACAAGTGGCCCCGGATAGCCTGGGCCGTTTTTATTTATACAGTTTCAATGGTTTGCGTGAACAGTTTTACAATCANATTTNTTTCCTTAAGTTTCTAANAATGGTTACAATAATTACCAGTTTGTTCCTTTNCCTCNTTCCCCTTCCGTCCCCCAACCTTCCCACCGGTAACCATTACCTACTTGATCCATAGCTCTAATGTTAGAAGCATAAGCAGTNTTGCAAGCNACAAAGGAAGTTTTCTAACTAGGCACACCTACAGGTAGAACAGTGTGCCCAGTTGGCAGCATTTGCAGTTACAGCGTCATGCAAAGTGAGAGANAGTTTTGCCTCTAGTGGTTAATATTTACNTCTGGTAAAATCTGAGTTCTCACGATCAACTCACCAGCCAAGGCTGAATCAATTCGTTCTACATTCTGTACTACTCTGTCTCCTNTGAGGGATATACCAGGTTTTTCCCCTATCATCCTGTAGACTACATAACTTAAAAGCTTACTCTTAATAGTTGGCACTGCTTATCCCTTGTTCTCACGTCCCTCTCCTCTCAGCTTCCTACGGTATTGGCACAGCTATTAGAAATGAGGGCACTGTGGGTTTCTATGATTCTGCTTCATTCCCTGTTCCTAGACTGTTCCCATTAACTCCTGATATCATCTATTATTAGCATTTCTCTNAGACTCTTGTGGTTAAAATCATTCTTTCCAGAACAGTTATGCAAATATGTAATATAACTTCATGAACTACTGTGACTCTTTCAGGCCAGTCACAAGGTGCGTTGGAAAGGCAGCATCCTGTTCTTGAGAATCCTGAATTCATGGTCACACTTGAAACATCAAAGGCTTTAGGAGCTGAATCAGGTCCACTGTATATTTTTAACAACATCCCCTCTGNCTCACCCAGAGGAGAGTCATCAGGGGGAAGTTTTCCTTNTGCAATAGCCATTTCATCCATGGCTCTGAGAAAGTGAANCTAGAGGCAGCCAGCAATATGAGGAAAGCAAGGAGAGCAGGTAGCACACATATGCTCCGGGCGTATGCAGCGAACTGTCCACNGGCCTTGCCAAAATGGGTTAGATTCTCCAGGGCCTTGCCACAAGGAGAACTCGTTCATGCTATTCTCAGGCCTTGTCCCCCGAAGAAGTCACA
>rnd-5_family-160#Unknown
ACTGTGGGACAATGGTCTTGTACCCTGTAAAGAGTC
>rnd-5_family-1547#Unknown
GGTGCTCAACGTTCTCTCGGGAATAGATCAGTGNTGCCAGGAGCGATCGTGTCTCGTTACCACAGAACCCTGAGTTAGATACATTGCAATATGGTAAATATATATCAATACATAAACAATATATAAGTAT
>rnd-1_family-94#Unknown
TACAAAANAATCCCACACTAGCTCAGAATTGAGTATAATAAAGGGTTATTTATTTAGGGGTAGACTCACAGATCACAGTCCTCTGCGCGAACGGGGAACAGGAACCGAATCCAGCAGCCGGAAGAGAGAGCGAGCGCGCGCTTTACGTCTGCATTTATAGTATAAGAGACCACGCCCAAGTGGGCCGGTATCTTAAAGGCTATTGGCTGAAGGAG
>rnd-1_family-305#Unknown
TCAGGACCTGGCATGCTGGGATTTGGAGTCCAGACCAATGCAACTCCCAGGCCTGGGGGCTGGGATAGAT
>rnd-4_family-314#Unknown
ATTCTTAAAATGCTAAGCAGGCATGGCTAGGACCAACGCTGCGGCTTTGCCTGTTGGCTCTGCCCAGTCCAACATGGCGGAGGTATGTTCACTGCCTCTGTGAGCCATNCTCACCGCCCCAGCTCCGGGGACACAGCAGGGTCTATGTCGCCATTAAGCAACTTGTAGCACGCTGCTCACAAACCCCATTTAAGTGCTCCGTAGCAGGACCTCCCGAAAGAGCCAGAGCCGTTCGTGCCGCCAGCACGAACCAGGAAGCCATCTCTTAAAGAAGCCGTGCCTCTGCTCGCCATCTGAAAAAAAAAAATGCGGCTACCAAGAAGCTGCGTTGACTCCGTGTTTTTTTTGTGGGTCTAGAAGTCCTTTTTTTAAGCTTTCTCAGGTTTTACGTGGATGTACATTGCCGAACGTTGGA
>rnd-5_family-3252#Unknown
AAGCTAAGCCGGGGCGGATGGGAGCTGGGAGCGCTAGTTTTTCTCCCGAACCCAGGTGGCTAGGTTTGGGTTCCAATTCCTAGAGCTGGAATTCCAATCCCAGCTCTGGCCTGGGCTGGTGGCTAAAAAGCCTCAGGCAAATGGCNTTTTCGTGAATTCGTACCCCAAAAAGTTGGCCGCC
>rnd-1_family-257#Unknown
GGTCATCCTTGAAACAAGAATGCCCCCTTTATTGTGTTCCGGGGCAGCTTATATAGGGATCCTTAACTGATAGCCACGCCCCAGCTCTCGGGATCTTTCAGCTGCA
>rnd-1_family-152#LINE/L1 ( RepeatScout Family Size = 127, Final Multiple Alignment Size = 100, Localized to 652 out of 715 contigs )
GTGTCTTCTAGANATGACAGGGAAGCTGCACCCATGAAATCTCAACAATATGGCTGCCTAAACAAGACCTGNACAATGACA
>rnd-1_family-26#SINE/B4 ( RepeatScout Family Size = 1169, Final Multiple Alignment Size = 100, Localized to 652 out of 715 contigs )
GAGATGGCTCAGTGGGTAAAGTGCTTGCTGCGCAAGCATGAGGACCTGAGTTCGGATCCCCAGCACCCATGTAAAA
>rnd-1_family-91#LINE/L1 ( RepeatScout Family Size = 353, Final Multiple Alignment Size = 100, Localized to 652 out of 715 contigs )
ACACCTGAAAGCTCTAGAAAAAAAAGAAGCAGACTCACCCAGGAGGAGTAGAAGACTGGAAATAATCAAACTGAGGGCTGAAAT
>rnd-1_family-28#LTR/ERVL-MaLR ( RepeatScout Family Size = 1160, Final Multiple Alignment Size = 100, Localized to 652 out of 715 contigs )
AGGAGGTGTGGCCTTGTTGGAGGAAGTGTGTCACTGTGGGGGCGGGCTTTGAGGTCTCANATGCTCAAGCCACGCCCAGTGTCTCAGTTCNCTTCCTGCTGCCTGCGGATCAAGATGTAGAACTCTCAGCTCCTTCTCCAGCACCATGTCTGCCTGCATGCCGCCATGCTTCCCGCCATGATGATAATGGACTAAACCTCTGAAACTGTAAG
>rnd-1_family-161#LTR/ERVK ( RepeatScout Family Size = 112, Final Multiple Alignment Size = 100, Localized to 652 out of 715 contigs )
AAACTAGATCAGAGTTTGGAGTTTTCAAGGAGGAGACTAGATCAGAGTTTGGAGTTCTCAAGGAGGAGACTAGATCTTTGTCTGATATGACTCGGTCGACTGACCAAAATATCAAGAAGGTACAGTCTGATATTGCTTCTTTAGAAGGGAGCTTCACTGCTCTGGAGGAGGGGACAACCAAAATGACTCGTAACCTCCAGTCCATGACTGTAAGTGCTGAAACATTAGCTGAGAGGATTATAACCATTGAATGTGAAAATCGGACTTTATCAAAAGGGTATGATAGATTAATTGACAGGATTTCCATACAAGAAGGCACAGTACATGCCATGAGGATTATGTCCAAGGAGGANATGGTATCTCTAACGGACAAGCTCCACGCCTTAGAATCGTCAATGAAGGCGATTGTGTCCAAGGAGGAAATGGTGTCTCTGACGGACAAGCTCCATGCCTTAGAATCGTCAATGAAGGCATTAGAGCATAATACTGGNCAGGAGATTCAGGNTTTACAGAAGGCAATGGTAAAAAGATTTGAAANGATTGAGGAAATTATCGGANCTGATGAACAGGAGCAAAAGGTACAAGGACAGGATTCACCTCAAANAACTCTCGGCTTACCCAGGGTTTANCTGCCTACCCNGTAATNTACTCTGAAAAGGTAACTGGCTCCAAANGCCCNAAGGTCGTCAAAGAANATAGATGGGAACCTATACGTATGAATGATCTAAAAGAAATTAAGCAAGCAGTCGTNANTTATGGCCTGCATTCANCATTTGTTAGGGAGATGNTAAAGACNTGGGCTTCNAGCANCAGGGCTACCCCNCANGATTGGNNTCAGTTAGTNTCAGCAGTCCTAGANGACGGACCTCNATGGCGTTTGAAATGCTATTCAGAGAAGAGGCCAAACTTTTAGAACAACAAGGAAGAGCAAAAGGANTTGAGGTTTCCCAAGATCAAATTCTTGGTGAAGGACCTTACGCTGATCCNCAGGNNCAAGCTCTTTATGATGAANACATCTTGTCCTATGTGCCACAGCAGCCTTAAATGCTTGGGACAGGATTCAAGANCCAGGAAAGAGAGTNGAATCATATACCAGGGTTAA
>rnd-1_family-85#LINE/L1 ( RepeatScout Family Size = 373, Final Multiple Alignment Size = 100, Localized to 652 out of 715 contigs )
AATTCAATGCGGAGAAANCNCACACTAGNGANTTAACAGCACACTTGAAAGCTCTAGAACAAAAAGAAGCAGACTCACCCAGGAGGACTAGANGACNGGAAATAATCAAACTGAGGGCTGAAATC
>rnd-1_family-67#LTR/ERVL-MaLR ( RepeatScout Family Size = 510, Final Multiple Alignment Size = 100, Localized to 652 out of 715 contigs )
CAGGCTCATGTGTTTGAACACTTGGTCCCCAGCTGGTGGCGCTGTTTGGGGAGGTTGTGGAACCTTTAGGAGGTGGAGCCTTGCTGGAGGAAGT
>rnd-1_family-88#LINE/L1 ( RepeatScout Family Size = 363, Final Multiple Alignment Size = 100, Localized to 652 out of 715 contigs )
CAATGGTGGCACAAAGCTTGTGGGAGTAACCAACCAATATCTGATTTGACTTAAGGCCCACTCCACGAGATGGAACCCATACCCGACACTGCTTGGGTGGCCAAGAACCTGAGACTAGATAGCCCAGGGACCTAGGGNAAAACCAAATACTACTGTTCT
>rnd-1_family-51#LINE/L1 ( RepeatScout Family Size = 709, Final Multiple Alignment Size = 100, Localized to 652 out of 715 contigs )
ATACCACTTTTGGGTATATACCCAAAGGATGCTCAATCATGCCACAAGGACATGTGCTCA
>rnd-1_family-135#Retroposon/L1-dep ( RepeatScout Family Size = 180, Final Multiple Alignment Size = 100, Localized to 652 out of 715 contigs )
CCCAGGCCCAGAACCAGGGTTATGAGTTGGCCCACCCCAACATCCACCCCATCTATGATCTGCTGGAGCACGTGAAGGGACCGGTCCTGCAGACCCAAAGCTGCAGGATCTCCACGACACAGGGCAACAACAGGATATCCAAGAGGAGTCCCAGTGAGGGCCCAGCATCGATAGTGTAGCAGAAACCAGAGGCCTCGAACCAGACCAATGACTCNTTGCAATGAACACTTGCAAGTAAAGATGTATGGACAAAAGGGTTTACTGCGTGACTCACTGTGTCACACTACAGCTTCCATGACGAGATT
>rnd-1_family-158#Retroposon/L1-dep ( RepeatScout Family Size = 116, Final Multiple Alignment Size = 100, Localized to 652 out of 715 contigs )
GGGGGTGCTGCAGGGGTGAAGGGCGGATATGGAGGGACTGGGAGGTGAGCGGGATTGGGGTGCATGATGTGAAATTCCCAAAGAATCAATAAAGAAATTATGTTAAAAA
>rnd-1_family-108#LINE/L1 ( RepeatScout Family Size = 287, Final Multiple Alignment Size = 100, Localized to 652 out of 715 contigs )
TCCCCTCGCCCTATCAGACTTACACCGGACTTCTCTATGGAAACCATGAAAGCCAGAAGGTCCTGGAT
>rnd-1_family-145#LINE/L1 ( RepeatScout Family Size = 139, Final Multiple Alignment Size = 100, Localized to 652 out of 715 contigs )
ACACCAACCCAGCCACAAAACCTTCGACCTACAATCTGTCCTGCCTGCAAGATGTGCTGGGGCAANGGTGGCGCAGAANTTGTGGGAGTGGCCAACCAATGACTGGTCCAGCTTGAGAC
>rnd-1_family-156#LINE/L1 ( RepeatScout Family Size = 121, Final Multiple Alignment Size = 100, Localized to 652 out of 715 contigs )
TTCCCTGAGGACTAGCTTTCATGGTACCAGAAGGTGCCATGCAAGCTTCCAAAGGAGGGAAGCAACCAACAGTCCTACCCAGCTATGACGCCTATGAACCACA
>rnd-1_family-55#SINE/Alu ( RepeatScout Family Size = 670, Final Multiple Alignment Size = 100, Localized to 652 out of 715 contigs )
GGAGGTGGAGGCAGGAGGATCAGAAGTTCAAGGTCATCCTCAGCTACATAGCGAGTTCGAGGCCAGCCTG
>rnd-1_family-142#Retroposon/L1-dep ( RepeatScout Family Size = 149, Final Multiple Alignment Size = 100, Localized to 652 out of 715 contigs )
CCCCTCACCAGCTGCAGCACTCGGGAGAGCGGGCCCTGCACCTCGCCTGGGCAGCACAGTAGAGCTGACCCTG
>rnd-1_family-100#LINE/L1 ( RepeatScout Family Size = 315, Final Multiple Alignment Size = 100, Localized to 652 out of 715 contigs )
CTATCAGAATTACACCNGACTTCTCAATGGAAACCATGAAAGCCAGAAGGTCCTGG
>rnd-1_family-35#LTR/ERVL-MaLR ( RepeatScout Family Size = 1029, Final Multiple Alignment Size = 100, Localized to 652 out of 715 contigs )
TGTGTCAACTTGACACAAGCTAGAGTCATCAGAGAGGAGGGAGCCTCAGTTGAGGAAATGCCTCCATGAGATCCAGCTGTAGGGCATTTTCTTAATTAGTGATCGATGGGGGAGGGCCCAGCCCATNGTGGGTGGTGCCATCCCTGGGCTGGTGGTCCTGGGTTCTATAAGAAAGCAGGCTGAGCAAGCCATGGGGAGCAAGCCAGTAAGCAGCACCC
>rnd-1_family-171#Retroposon/L1-dep ( RepeatScout Family Size = 104, Final Multiple Alignment Size = 100, Localized to 652 out of 715 contigs )
CCTTGGGTTGGCCCACCCCAACATCCACCCCATCTATGACCTGCTGGAGCACGTGAAGGGACTGGTCCTGCGGAA
>rnd-1_family-84#LINE/L1 ( RepeatScout Family Size = 378, Final Multiple Alignment Size = 100, Localized to 652 out of 715 contigs )
AATTCTTCACAGACCTCGAAAGAACGGTACTCAACTTCATATGGAAAAGCAAAAAACCCAGGATAGCCAAAACAATCC
>rnd-1_family-106#LINE/L1 ( RepeatScout Family Size = 295, Final Multiple Alignment Size = 100, Localized to 652 out of 715 contigs )
GAAGAGGAGGCAGAAAGANTGTAAGAGCCAGAGGGGATGGAGGACACCAAGGAAACAAGGCCCTCTAAATCAACANGACCGANGCNCATATGAACTCACAGAGACTGNGGCAGCATGCACAGGGCCT
>rnd-1_family-13#LINE/L1 ( RepeatScout Family Size = 1680, Final Multiple Alignment Size = 100, Localized to 652 out of 715 contigs )
TGAACCTGAAGAAAATCATATAGTTATCCTCCTGGATATTGGAAGTAGACAAGATTGCCAGGCAAAACTTGGGTGCACGGGGGGGTGGGGGGTGGATGTAAGGGGAGATGGGTAGAGAGAAGGGAGAAGGGGAGGATTGGGGAGAGCTTGGGGGAATGGGATGGGTGGGATGGAGGAAGGGTGGATATGGGAGCAGGGAAGTANATATCTTAACTAAGGGAGCCATTTTAGGGTTTGCAAGAGACTTGACTCTAGAGGGGTTCCCAGGTCCAAGGAGAGGTCCCCAGATTGTTCCCTGGGCAGCAGAGGAGAGGGTGCCTGAACTGGCCTTGTCCCATAGCCACACTGATGAATATCTTGCATATCACCATAGAACCTTCATCTGGCGATGGATGGAGATAGAGACAGAGACCCACGAGCAAGGAAGTCAGGACCGCGAGGGGTGCGTCCACCCACTGAGACGGTGGGACTGATCTAATGGGAGCTCACCAAGGCCAGCTGGACTGGGACTGANNGAGCATGTGATCAAACCGGACTCTCTGAATGTGGCTGGCAATGAAGGCTGACTGAGAAGCCAANGACAATGGCACTGGGNTTTGATTCTACTGCATGNACTGGCTTTGTGGGAGCCTAGTCTGTTTGGATGCTCACCTTCCTAGACCTGGATGGAGGGGGGAGGACCTTGGACTTCC
>rnd-1_family-34#LTR/ERVL-MaLR ( RepeatScout Family Size = 1061, Final Multiple Alignment Size = 100, Localized to 652 out of 715 contigs )
TCTCTTCCTGCTGCCTGCGGATCNAGATGTAGAACTCTCAGCTNCTTCTCCAGCACCATGTCTGCCTGCACGCCGCCATGCTTCCCGCCATGATGATAATGGACTAAACCTCTGAACTGTAAGCCAGCCCCAATTAAATGTTTTCCTTTATAAGAGTTGCCGTGGTCATGGTGTCTCTTCACAGCAATAGAA
>rnd-1_family-170#LTR/ERVK ( RepeatScout Family Size = 105, Final Multiple Alignment Size = 100, Localized to 652 out of 715 contigs )
AAGAACAGGTGGATATCTTATGGCAGCTTGCCCAATTGGGCTGTGAATGGAAAACTCCAGCCTTATGTGTGACCAGTGTACCATATGAGAACTTTATAAAAGTGGCTAACTTGTCCCGAGAATTGTCTTTGTATCTTGCAGGAGAATTTTGATGATTTGCTGTCCTCCTTGAGACGGTCCATCGTGACAATCAACTCCACGCGAGTGGACATAAGCTTGGCCGAAGGATTCCAGTCCTGGGTCGTGTCCTTCATCCCCTACTTCAAAGAATGGGTGGGGGTGGAAATGTTTTGGAACAGTCCTATGCTGTGGATTAGTGTTTCTCCTCTGGATGGTCTGCTGACTCAAATCCCAAAGTCGTAGGGACAAAGTGGTTATTGCACAAGCGCTGGCTGCCCTGGAACAGGGAGCCTCTACTGATGTGTGGTTATCTATGTTAAAGCAGTAAGGTTTAAGCCAACCAGCTCCTGCACCCCTAGGACTGTGGTCCATTGCACAGGGTGGAGTGCTTGGCTTAGCTAGCCCTGAAGGTTGTCGAGCTGAAGAGCATCGCACAGAGAATGGCCCTCTCTGAGAGATAAGTCGCCCTGCATAAGGGTTTCCTGCCGTATATTCCCTTTCCCAGAAAAATGGCAGAGGGCAGGCCGGATAGGTTCCAGGTGTCATGAGCCTAGGGGCAGATTCCGTGTAAGCCCATTTTAATGTTTCCATTTTGGGAAGTGCGACCTCTATCTTTACCTTCCGAGGGAGTTGCCTTTCTGCAAAGAAGTAAAANNAGGGGGAGATGTAGAGGGCCGCAACCACATTCTCCACCATAGATGGCGCTGGCATCCGGTTTCACCGCCAGGTGAGCAGAAAGCGCACACGTGCTTGGTAACTTTCCACTACTCCCGAGGCATCACCTGGGACTGGGAGCAGCGGACCAATCCAAGAGTGACACGTCCGAAGCGGGGACTGTTTCCTATATAAGGGATGGGTTCCACCTCATCTGGGTCTCCGCCATGTTGGCTTATGCTCTCNCTCCCAAGAGGCATTAAAGCTTTTCTGCAGAAGGATCCTAGTGTCCCGCGTGGTTCTTGCTGGCGAGACGGTAGCGCGGGACA
>rnd-1_family-164#LINE/L1 ( RepeatScout Family Size = 109, Final Multiple Alignment Size = 100, Localized to 652 out of 715 contigs )
TTATCCCTTAGAAGCCTGTTTGTTTTCTAATGAGAGACAGAAAGGGAGTGGATCCGGATGGGAGGG
>rnd-1_family-99#LINE/L1 ( RepeatScout Family Size = 325, Final Multiple Alignment Size = 100, Localized to 652 out of 715 contigs )
GAAACCTGGTGCAANGGAAACTCCCAGGAATCTACGAGGGTGACCCCAGCTAAGACTCCTAGCAATAGNGGATACGGAGCCTGAACTGGCCATCTCCTGTAACCAGGCAAGGCTTCCAGTGGAGG
>rnd-1_family-48#LTR/ERVL-MaLR ( RepeatScout Family Size = 784, Final Multiple Alignment Size = 100, Localized to 652 out of 715 contigs )
ATCTGGGAAGAGGGAACCTCAATTGAGAAAATGCCTCCATCAGATTGGCCTGTAGGCAAGTCTGTGGGGCATTTTCTTGATTAATGATTGATGTGGGAGGGCCCA
>rnd-1_family-57#LTR/ERVL-MaLR ( RepeatScout Family Size = 658, Final Multiple Alignment Size = 100, Localized to 652 out of 715 contigs )
TTTTCTTGATTAGTGATTGATGTGGGAGGGCCCAGCCCACTGTGGGCGGTGCCACCCCTGGGCAGGTGGT
>rnd-1_family-116#LINE/L1 ( RepeatScout Family Size = 258, Final Multiple Alignment Size = 100, Localized to 652 out of 715 contigs )
CAGGAACAGTTCCTGCTCCTGCACTGAGGAGNTCCACCCAGAGAGTCAGCCACAGCAAAGATTGGACCAAGACGCCAAGACTCTCCTGGCTTCATCCGAAGGAAGAGATGGGCAGGCGCCAATGCAAGAATTCCTCCAACAACCTGAAAGGCAACATGACANCACCAGAATCCAGGGAT
>rnd-1_family-79#LTR/ERVK ( RepeatScout Family Size = 437, Final Multiple Alignment Size = 100, Localized to 652 out of 715 contigs )
GAGGATTCGTAGAGACAGGATCGCCCCTTCGGTCTGAGNATTGGTAGAGGTAAGAACTCTCTAGTGGCTGGCTGCTCTGCTTCTCTGATCTTTCAGCTTTCACCCCTAATATCTGACTCCGGGTTTTTATTATTAAGACCAATTAGAATTC
>rnd-1_family-123#LTR/ERVL-MaLR ( RepeatScout Family Size = 211, Final Multiple Alignment Size = 100, Localized to 652 out of 715 contigs )
TTGAATGAGAAATGTCCCCCATAGGCTCATGTATTTGAACACTTGGTCCCCAGTT
>rnd-1_family-87#LINE/L1 ( RepeatScout Family Size = 365, Final Multiple Alignment Size = 100, Localized to 652 out of 715 contigs )
AGAGTGAGAGACCTTGGAACACTCAGCCCTAAATGGGATGTCTCCATCAAATCCCTCCCCTCAGGGCTCAGGGAACCCTGCGGAAGAGGAGGCAGAAAGAGTGTAAGAGCCAGAG
>rnd-1_family-166#LTR/ERVK ( RepeatScout Family Size = 108, Final Multiple Alignment Size = 100, Localized to 652 out of 715 contigs )
GCTTATGCTCTCNCTCCCAAGAGGCATTAAAAGCTTTTCTGCAGAAGGATCCTAGTGTCCCGCGTGGTTCTTGCTGGCGAGACGGTAGCGCGGGACATCTGGTGCCGAANCCCTCGGGACGCCGAGGGACCCTGACCACTGCTCGCACCGCCGGAGACCCCTTGGACACAAGGAGGATTCAGAACTGCAGGTCTGCATGCTCAGAGAGGTATGNCTNTTCCTGGATTTTTCGGTTTTGGGCTTGACTTGTCTCCGCATTGGGAAGGTTTCGTAGAGGCCTTGNTACTTCTTTTAGCAGTTCTCTTATTTTTCGCCAAAAATTGCTTAAAAGATGAATCCTGCCAGGCGGTTGTTGCAAGGGCGGAGGAAGTCCAGGANAGCATATCAGAAACTGAGTGCAGTGGGAGGTTAGGCGCGCGCACAGTCCCAAATAAGNAAAAAGGACCCCCCGGTGATTCTAAGAAAGTAAGAATGGGGGAGAAGACTGACCTACAAGGTCAAAAGCTTTCTGGACCAACAATAAGAAAAAAGGAAAGGACAGTAGTTTATATCCTCTGCAGGAGCTTGAAGCTCTGCA
>rnd-1_family-149#LINE/L1 ( RepeatScout Family Size = 131, Final Multiple Alignment Size = 100, Localized to 652 out of 715 contigs )
GATTGTGTCTCCTAGNAATGTCAGAAGCTACACCCATAAAGTCTCACCAACATGACTGCCTAAACATGAGCTGAACAAGGACGACACCA
>rnd-1_family-151#Retroposon/L1-dep ( RepeatScout Family Size = 128, Final Multiple Alignment Size = 100, Localized to 652 out of 715 contigs )
GCCTGGGCAACACAGTAGAGCTGGCCCTGATGGTGTAGGTGTGGGAGAGCCGGCCCTGAGGGCGTGAGAGCAGGAGAACTGGCCCCGCCCCTTGCTCATTGCTGCAAGGGGTGAACTAGCCAGGGCAATGCTGGAGAGCTCACCCTGGTGGTGAGGACGAGGGAGAGCTGGCGGGCTGACCAACCCTGCAACTACCCAGGCCCAGAACCAGG
>rnd-1_family-86#LINE/L1 ( RepeatScout Family Size = 372, Final Multiple Alignment Size = 100, Localized to 652 out of 715 contigs )
TAGCAATAAAATGACTCCTAATGACATTCTGCTATACTCATAGATCAGTGCCTTGCTCAGCCATCATCAGAGAAGCTTCCTCCTGCAGCAGATGGGAACAAATACAGAGAC
>rnd-1_family-25#LTR/ERVL-MaLR ( RepeatScout Family Size = 1173, Final Multiple Alignment Size = 100, Localized to 652 out of 715 contigs )
CCCATAGGGAGTGGCACTATTAGGAGGTGTGGCTTTGTTGGAGTAGGTGTGGCCTTGTTGGAGGAAGTGTGTCACTGTGGGGGTGGGCTTTGAGGTCTCNTATGCTCAAGCTACGCCCAGTGTCNCAGTTCACTTCCTGTTGCCTGCGGATCAAGATGTAGGACTCTCAGCTCCTTCTCCAGCACCATGTCTGCCTGCATGCCGCCATGTCCCGCCATGATGATAATGGACTAAACCTCTGAAACTGTAAGCCACC
>rnd-1_family-6#SINE/B2 ( RepeatScout Family Size = 2490, Final Multiple Alignment Size = 100, Localized to 652 out of 715 contigs )
CTGGAGAGATGGCTCAGCGGTTAAGAGCACTGGCTGCTCTTCCAGAGGNCCTGGGTTCAATTCCCAGCACCC
>rnd-1_family-68#LINE/L1 ( RepeatScout Family Size = 505, Final Multiple Alignment Size = 100, Localized to 652 out of 715 contigs )
AGAAGTCAAACTCTCACTATTTGCTGATATGATAGTNTACATAAGCGACCCCAAAATTCTACCAAGGAACTTCTACAACTCATAAACACTTTCAGTAATGTAGCAGGATACAAGATTAACTCAAAAAAAAAAATCAGTAGCCCTCCTGTACACAGATGATAAATGGGCTGAGAAAGAAATCAGAGA
>rnd-1_family-97#LTR/ERVL-MaLR ( RepeatScout Family Size = 330, Final Multiple Alignment Size = 100, Localized to 652 out of 715 contigs )
TGGGAAGAGGGAACCTCAACTGAGGAANTGCCTCCATCAGACTGGCCTGTGGGCANGTCTGTGGG
>rnd-1_family-124#LTR/ERVL-MaLR ( RepeatScout Family Size = 211, Final Multiple Alignment Size = 100, Localized to 652 out of 715 contigs )
AGAGTTGCCGTGGTCATGGTGTCTCTTCACAGCAATAGAAACCCTAACTAAGACA
>rnd-1_family-159#LTR/ERVK ( RepeatScout Family Size = 115, Final Multiple Alignment Size = 100, Localized to 652 out of 715 contigs )
AGAATGAGTTTTTCCTGCAGTAATCTTTGAAGTTTCCAGGAAGAAGATGGGGCCCCACAACAACAACTCCACCTGGTTGATATGACGTCATGATGCTGATAGCGCTACTACAAGACCTGTTTTGGGTACCAGCTGCNCAAGACGGTTCCAACTTGGTTAGCTGAAATGGTGCACATCTTGTACAACGTTCTGGCCAGACCTCCACAAAATACTCAGAGACTATTTGCAATTNTACNAGACANTGATCTTGAAACTTAACCATCATTTTACTTTCACAGGATCCCNTAGAAAGAACGTCGCCCCCATGACAGCTGGAAGTAATTCTAGAGGACGACGTCCCCTCTCCCAACAAAGTTTGTCCTCGGGNTTAGGGACATCATTTAGGGGTTGATTATAATTAGCCATATTGCATTGTACACTTCTACCTCTGATT
>rnd-1_family-38#SINE/B2 ( RepeatScout Family Size = 941, Final Multiple Alignment Size = 100, Localized to 652 out of 715 contigs )
GGGCTGGAGAGATGGCTCAGCGGTTAAGAGCACNTGCTGCTCTTGCAGAGGAC
>rnd-1_family-130#LINE/L1 ( RepeatScout Family Size = 188, Final Multiple Alignment Size = 100, Localized to 652 out of 715 contigs )
TCCTGCCTCAACTTGATGTGCCATGCTTTGTTGACGCCCATGGGAGGCCTGCCCCTTTCTGAACGGA
>rnd-1_family-53#SINE/B4 ( RepeatScout Family Size = 703, Final Multiple Alignment Size = 100, Localized to 652 out of 715 contigs )
ACCTGAGTTCGATCCCCGGGACCCACATGGTGGAAGGAGAGAACAGCTCCCGCAAGTTGTCCTCTGACCTCCACA
>rnd-1_family-83#LINE/L1 ( RepeatScout Family Size = 381, Final Multiple Alignment Size = 100, Localized to 652 out of 715 contigs )
TTGGAACACTCAGTCCTAAATGGGATGTCTCCATCAAATCCCTCCCCTCAGGGCTCAGGGANCTNTGCGGAAGAGGAGGCAGAAAGANTGTAAGAGCCAGAG
>rnd-1_family-11#LINE/L1 ( RepeatScout Family Size = 1865, Final Multiple Alignment Size = 100, Localized to 652 out of 715 contigs )
TGAGGGAACGGGATGGTCGAGNTGGGGGAAGGACAGAGAGGGAGAGCAAGGAAAGAGATATCTTGATNGAGGGAGCCATTATGGGGTTAGCGAGAAACCTGGCGCTAGGGAAATTCCCAGGAATCCACAAGGATGACCCCAGCTAAGACTCTAAGCAATAGTGGAGAGGGTGCCTGAACTGGCCTTCCCCTGTAATCAGATTGATGACTACCTTAATTGTCATCATAGAACCTTCATCCAGCAACTGATGGAAGCAGATGCAGAGATCCACAGCNAAGCACTGGGCCGAGCTCCCGGAGTCCAGTCGAAGAGAGGGAGGAGNGATNATATGAGCAAAGGGGTCAAGACCATGATGGGGANACCCACAGAGACAGCTGACCCGAGCTAGTGGGAGCTCACNGACTCTGGACTGACAGCTGGGGAACCTGCATAGGACCGAACTAGGCCCTCTGAATGTGGGTGACAGTTGTGTGGCTTGGGCAGTCTGTGGGGCCACTGGCAGTGGGACCAGGATTTATCCCTGGTGCATGAACTGGCTTTTTGGAGCCCATTCCCTATGGAGGGATACCTTGCTCAGCCTNGATACAGNGGGGAGGGCCTTGGTCCTGCCTCAANGTGATGTGCCAGACTTTGTTGACTCCCCATGGGAGGCCTTACCCTCTCTGAGGAGTG
>rnd-1_family-144#LTR/ERVL ( RepeatScout Family Size = 142, Final Multiple Alignment Size = 100, Localized to 652 out of 715 contigs )
AGCTGCCTGGAAGAAGCAGAGACCAGCCGAGCTGCCTGGAAGAGGCTCAGACCAACTGAGCCGCCTGGAAAGGACACTCTCCAACCTGTTGAGCTGCCTGCAGGCTGTGCAGTGTGCTCCAGGTTCCCAGCTTTCGTGAGCTGTCACCCATGCTGGGGTGGGCTTTGGTGATGCAGCTGTCTTTGAGTCATTTCTGCTCCTGTAAGTAACCCCTCACCCA
>rnd-1_family-117#LTR/ERVK ( RepeatScout Family Size = 258, Final Multiple Alignment Size = 100, Localized to 652 out of 715 contigs )
TTTACACTGTGTGAAGATGTGTCGCTGTGATTGGTTTAATAAAAAGCTGAATGGCCAATAGCTAGGCAGGA
>rnd-1_family-133#LTR/ERVL-MaLR ( RepeatScout Family Size = 182, Final Multiple Alignment Size = 100, Localized to 652 out of 715 contigs )
AGAGAGGCCATTGCGTGAAGCTGTGAAGGTGAAGCCTGGATTGCCTTGGAGACCCCAAGATGTTGGAGATGCCAGAGCCGTGGGATACCTGCCGAGGAGAGCTGCTAACAGGGAGTGGAACCAGCCCAAGAGAAAGAAGTGTGTTGCAGTCAACAAAGCTGAAAGGAGTTGGAGATCTGAAGAGCGTTTTGACATCAGACATGGAGATGCAGAGTTTGGAGTTTGCCCAGCTGGTTTTCGGTCTTGCTTTGGTCCAGTATTTCCTCACTATGCTCCCTTCCCTNCGTTTTGGAATGGTAATGTATATCCTGTGCCATTGTATGTTGGAAGTATGTGATCTGCTTTTTNATTTTGATTTTACAGGGGATTACAGTTAAGAGATTGCATGAGTCTCAGAAGAGACTTTGAACTTTGGACTTTTAAACAAGTTTGAGACTGTGATAGACTATGGGGACTTTTGAAGTTGGACTGAATGCATTTTGCATTNTGCATTATGAT
>rnd-1_family-47#LINE/L1 ( RepeatScout Family Size = 806, Final Multiple Alignment Size = 100, Localized to 652 out of 715 contigs )
CCAGGATTTATCCCTGGTGCATGAACTGGCTTTTTGGAGCCCATTCCCTATGGTGGGATACCTTGCTCAGCCTTGATGCAGGGGGGAGGGGCTTGGTCCTGCCTCAACTTGATGTGCCAGACTTTGTTGACTCCCCATGGGAGGCCTTACCCTCTCTGAGGAGTGGATGGGGGGGAGTGGG
>rnd-1_family-62#LTR/ERVL-MaLR ( RepeatScout Family Size = 569, Final Multiple Alignment Size = 100, Localized to 652 out of 715 contigs )
TGGTGGTTTGAATAAGAATGGCCCCCATAGGCTCATATATTTGAATGCTTAGTCACCAGGGAGTGGCACTATTTGAGAAGGATTAGGAGGTGTGG
>rnd-1_family-80#LTR/ERVK ( RepeatScout Family Size = 398, Final Multiple Alignment Size = 100, Localized to 652 out of 715 contigs )
GTAGAGGTAAGAACTCTAGTGGCTGGCTGCTCTGCTTCTCTGATCTTTCAGCTTTCACCCCCTAATATCTGACTCCGGGTTTTTATTATTAAGACCAATTAGAATTCGTGCTACA
>rnd-1_family-178#LINE/L1 ( RepeatScout Family Size = 100, Final Multiple Alignment Size = 100, Localized to 652 out of 715 contigs )
AAGGCCCCATTGCTGAAGACAACACCTACACAACTCATTGAACACGGAGAAGTCGAGCTGGTGCCTA
>rnd-1_family-74#SINE/Alu ( RepeatScout Family Size = 459, Final Multiple Alignment Size = 100, Localized to 652 out of 715 contigs )
CAGAAGTTCAAGGTCATCCTCAGCTACATAGCGAGTTCGAGGCCAGCCTGGGCTACATGAGA
>rnd-1_family-101#LINE/L1 ( RepeatScout Family Size = 307, Final Multiple Alignment Size = 100, Localized to 652 out of 715 contigs )
AATAACCGGAGTCAACAACCACTGGTCATTAATATCACTTAATATCAATGGACTCAATTCACCTATAAAGAGGCACAGACT
>rnd-1_family-113#LINE/L1 ( RepeatScout Family Size = 274, Final Multiple Alignment Size = 100, Localized to 652 out of 715 contigs )
AGGAACACGACAAGGCTGTCCACTCTCTCCATACCTCTTCAATATAGTGCTTGAA
>rnd-1_family-19#SINE/B2 ( RepeatScout Family Size = 1363, Final Multiple Alignment Size = 100, Localized to 652 out of 715 contigs )
GAGAGATGGCTCAGAGGTTAAGAGCACTGNCTGCTCTTCCAGAGGTCCTGAGTTCA
>rnd-1_family-8#SINE/B2 ( RepeatScout Family Size = 2024, Final Multiple Alignment Size = 100, Localized to 652 out of 715 contigs )
GGGGCTGGAGAGATGGCTCAGNGGTTAAGAGCATTGCCTGCTCTTCCAAAGGTCCTGAGTTCAATTCCCAG
>rnd-1_family-96#LINE/L1 ( RepeatScout Family Size = 331, Final Multiple Alignment Size = 100, Localized to 652 out of 715 contigs )
CACATAATAATCAAAACACTAAACATACAGAACAAAGAAAGAATTATTAAAAGCTGCAAGGGAAAAAAAGCCAAGTAACATATAAAGGCAGACCTATCAGAATTACACCCGACTTCTCAATGGAAACTNTGAAAGCCAGAAGGNCCTG
>rnd-1_family-155#LTR/ERVL-MaLR ( RepeatScout Family Size = 124, Final Multiple Alignment Size = 100, Localized to 652 out of 715 contigs )
GGTACCAGGGACTGGGGTATTGCTGTGATAGGCCTGACCATGCTTTTGTTGGAGGAATGTGGACTTTGGGACTTTGGATTAGGAAAGCAGTNGAATGCTTTAAGCGCTGCTTAATGGGCCATNCTAGTAGGAGCATGGAAGACAGTGGTGCTGAGAGTGATTTGAACTGTGTGTGGGGGCCCGGCTCAAGAGGTTTCAGAGGAGAAGAATNTTAGTATGTGGCCTAGAGACCGTTCTTGTGATATTTTGGCGAAGAATGTGGCTGCTTTTTGCCCTTGTC
>rnd-1_family-122#SINE/B2 ( RepeatScout Family Size = 215, Final Multiple Alignment Size = 100, Localized to 652 out of 715 contigs )
GGCAGCTCACAACCGCCTGTAACTCCAGCTCCAGGGGATCCGACGCCCTCTTCTGGCCTC
>rnd-1_family-139#LINE/L1 ( RepeatScout Family Size = 168, Final Multiple Alignment Size = 100, Localized to 652 out of 715 contigs )
TGTTCGGTTGATATCCCTGGGAGGCCTGCTCTTTTCTGAAGGGAAACGGAGGAGGAGTGGATCTGGGGGAGA
>rnd-1_family-119#LINE/L1 ( RepeatScout Family Size = 242, Final Multiple Alignment Size = 100, Localized to 652 out of 715 contigs )
AAGAAAACACAAACCGAGGGAANNCTGGATATGGAAAATCTGGGTAAACGAACAGGAACTACAGANGCAAGCATAACCA
>rnd-1_family-168#LTR/ERVK ( RepeatScout Family Size = 108, Final Multiple Alignment Size = 100, Localized to 652 out of 715 contigs )
TCCTGCAGTAATCTTTGAAGTTTCCAGGAAGAAGATGGGGCCCCACAACAACAACTCCACCTGGTTGATATGACGTCATGATGCTGATAGCGCTACTACAAGACCTGTTTTGGGTACCAGCTGCNCAAGACGGTTCCAACTTGGTTAGCTGAAATGGTGCACATCTTGTACAACGTTCTGGCCAGACCTCCACAAAATACTCAGAGACTATTTGCAATTNTACNAGACANTGATCTTGAAACTTAACCATCATTTTACTTTCACAGGATCCCNTAGAAAGAACGTCGCCCCCATGACAGCTGGAAGTAATTCTAGAGGACGACGTCCCCTCTCCCAACAAAGTTTGTCCTCGGGNTTAGGGACATCATTTAGGGGTTGATTATAATTAGTATANGGTTGAGGGTTGGGGGAGGAATTTTATAAGCTCAGG
>rnd-1_family-54#LTR/ERVL-MaLR ( RepeatScout Family Size = 696, Final Multiple Alignment Size = 100, Localized to 652 out of 715 contigs )
TGCTTCCCGCCATGATGATAATGGACTAAACCTCTGAAACTGTAAGCNAGCCCCAATTAAATGTTTTCCTTT
>rnd-1_family-59#SINE/B2 ( RepeatScout Family Size = 640, Final Multiple Alignment Size = 100, Localized to 652 out of 715 contigs )
GAGGACCCGAGTTCAGTTCCCAGCACCCACATCGGGCGGCTCACAACCGCCTGTAACTCCAGCTCCA
>rnd-1_family-92#LINE/L1 ( RepeatScout Family Size = 349, Final Multiple Alignment Size = 100, Localized to 652 out of 715 contigs )
CACCCACAATAACACAGACATCTGACGACCCTTCACAAGCACAACTCAAAGAAGGGAAACACACAAACTCTACCACCCAAAAATATAACNGGAGTTAACAACCACTGGTCATTAATATCNCTTAATATNAATGGACTCAACTCACCTAAGCNGGTGTGGCCATCCTAATATCTAACAAAATNGAC
>rnd-1_family-63#LINE/L1 ( RepeatScout Family Size = 568, Final Multiple Alignment Size = 100, Localized to 652 out of 715 contigs )
GAATATGGTATGTACTCACTCATAAGTGGATTCTAGCCATAATTAAAGGNCNTTGAGCCTATAATTCGTGATCCTAGAGAAGCTAAATAAGAAGGTGAACCCGAAGAAAATCATATAGTTATCCTCCTGGATATTGGAAGTAGACAAGATTGCCAGGCAAACTTGGGTGCACGGTGGGGGTGGGGG
>rnd-1_family-127#LINE/L1 ( RepeatScout Family Size = 202, Final Multiple Alignment Size = 100, Localized to 652 out of 715 contigs )
AGAAATCCCACACTAGTGANTTAACAGNACACCTGAAAGCTCTAGAACAAAAAGAAGCAAACTCACCCAGGAG
>rnd-1_family-107#LINE/L1 ( RepeatScout Family Size = 293, Final Multiple Alignment Size = 100, Localized to 652 out of 715 contigs )
GGCTCAGGGANCNNTGCGGAAGAGGAGGCAGAAAGANTGTAAGAGCCAGAGGGGATGGAGGACACCAAGGAAACAANGTCTTCTAGACACAACAGGA
>rnd-1_family-98#LINE/L1 ( RepeatScout Family Size = 329, Final Multiple Alignment Size = 100, Localized to 652 out of 715 contigs )
TAATACCAATACTCCTCAAATTGTTCCACACAATAGAAACAGAAGGAACATTGCCAAACTCTTTTT
>rnd-1_family-60#LTR/ERVL-MaLR ( RepeatScout Family Size = 633, Final Multiple Alignment Size = 100, Localized to 652 out of 715 contigs )
TGTGGTGGTTTGAAAGAAAATGGCCCCCAAAGGGAGTGGCACTATTAGGAGGTGTGGCCTTGTTGGAGTAGGTGTGGCCTTGTTGGAGGAAGTGTGTCACTGT
>rnd-1_family-90#LINE/L1 ( RepeatScout Family Size = 354, Final Multiple Alignment Size = 100, Localized to 652 out of 715 contigs )
ACAAACCCAGCCCTACANAAAGTACTAGAAGGAAAACTCCAACCCAAGGAAGCCGGCTACACCCACAANAACACAGACANCTGACGACCTTCACAGCAGCAAATCCCAAAGAAGGGAAAAACACACACAATAACACCACCAACAACGAAAACTAAAATAACAGGAGTTAGCAACCACTGGTCATTAATATCNCTTAATATNAATGGACTCAACTCACCTAAGCNGGTGTGGCTATCCTAATATCTAACAAAATAGAC
>rnd-1_family-4#SINE/B2 ( RepeatScout Family Size = 2762, Final Multiple Alignment Size = 100, Localized to 652 out of 715 contigs )
GGGGCTGGAGAGATGGCTCAGCGGTTAAGAGCACTGGCTGCTCTTCCAGAGGACCCGGGTTCAGTTCCCAGCACCC
>rnd-1_family-82#LINE/L1 ( RepeatScout Family Size = 395, Final Multiple Alignment Size = 100, Localized to 652 out of 715 contigs )
ATTCAATGCAATNCCCATCAAAATCCCAGCAAAATTCTTCACAGACCTCGAGAGAACAATAATCAACTTCATATGGAAAAACAAAAAACCCAGGATAGCCAAAACAATC
>rnd-1_family-58#LTR/ERVL-MaLR ( RepeatScout Family Size = 649, Final Multiple Alignment Size = 100, Localized to 652 out of 715 contigs )
TGTGCTGGCTAGTTTTATGTCAACTTGACACAAGCTAGAGTCATCTGAGAGGAGGGAACCTCAATTGAGAAAATGCCTCCATAAGATCCGGCTGTA
>rnd-1_family-46#LTR/ERVL-MaLR ( RepeatScout Family Size = 843, Final Multiple Alignment Size = 100, Localized to 652 out of 715 contigs )
TGTGGTAGTTTGAATGTAATTGGCCCCCATAATCTCATAGGGAGTGGCACTATTAGGAGGTGTGGCTTTGTTGGAGTGGGTATGGCCTTGTTGGAGGAAGTGTGTCACTGTGGGGGCGGGCTTTGAGGTTTCCTATGCTCAGGATACCGCCCAGTGTCTCAGTCGACTTCCTGTTGCCT
>rnd-1_family-93#LTR/ERVK ( RepeatScout Family Size = 347, Final Multiple Alignment Size = 100, Localized to 652 out of 715 contigs )
TGTTGGGGAATATTATTTTAAGGTGTGTGACTTTTGTTTATGCTGCATTTGTTTAACTCTGTGAAGCTGTGTTACTTTGCCTGTCTAAAACACCTGATGGTCTTAATAAAGAGCTGAACGGCCAATAGCGAGGCAGGAGAAAGGATAGGCGGGGCTGGCAGGCAGAGAGAATAAATAGAAGGAGAAATCTGGAGGGGAAG
>rnd-1_family-169#LTR/ERVL ( RepeatScout Family Size = 106, Final Multiple Alignment Size = 100, Localized to 652 out of 715 contigs )
TTCCTTCACTGGCATTAGAGCCTACTTCTTCGGGATTCCGGCGTATACTGAAGACCAGCTGAGACATCCAGCCTCGTGGACTGAACAACTACTGGATTCTT
>rnd-1_family-2#SINE/B2 ( RepeatScout Family Size = 2886, Final Multiple Alignment Size = 100, Localized to 652 out of 715 contigs )
GGGCTGGAGAGATGGCTCAGCGGTTAAGAGCACTTGCTGCTCTTGCAGAGGACCCGGGTTCAGTTCCCAGCACCCACA
>rnd-1_family-176#LTR/ERVL-MaLR ( RepeatScout Family Size = 101, Final Multiple Alignment Size = 100, Localized to 652 out of 715 contigs )
TCTGCTTCGTGCTTGTGGNTCAAGATGTGAGCTCTCAGCTNCTGCTCCAGCACCATGCCT
>rnd-1_family-29#LTR/ERVL-MaLR ( RepeatScout Family Size = 1149, Final Multiple Alignment Size = 100, Localized to 652 out of 715 contigs )
GGTGGTTTGAATGAGAATGGCCCCCATAGGCTCATATGTTTGAATGCTTGGTCCCCAGTTGGTGGAACTGTTTGGGAAGGATTAGGAGGTGTGGCCTTGTTGGAGGAGGTGTGTCACTGGGGGTGGGCTTTGAGGTTTC
>rnd-1_family-126#LINE/L1 ( RepeatScout Family Size = 203, Final Multiple Alignment Size = 100, Localized to 652 out of 715 contigs )
CTTGGCGGTAACCAACAGCTCTCTAATTGGACTTAAGACCCGCTCAACAAGAGGGAAATCATGCCTGGTACTGGAAACCTAGCCAACTACCCAGG
>rnd-1_family-52#Satellite ( RepeatScout Family Size = 705, Final Multiple Alignment Size = 100, Localized to 652 out of 715 contigs )
GTGCTGGGGATCGAACCCAGGGCTTCGTGCATGCTAGGCAAGCACTCTACCAACTGAGCTACATCC
>rnd-1_family-45#LTR/ERVL-MaLR ( RepeatScout Family Size = 858, Final Multiple Alignment Size = 100, Localized to 652 out of 715 contigs )
AGTAGGTGTGGCCTTGTTGGAGGAAGTGTGTCACTGGGGGTGGGCTTTGAGGTTTCAAAAGCCCAAGCCAGGCCCAGTGTCTCTCTC
>rnd-1_family-75#LINE/L1 ( RepeatScout Family Size = 453, Final Multiple Alignment Size = 100, Localized to 652 out of 715 contigs )
TTCAGGTTCACCTTCTTATTTAGCTTCTCTAGGATCACGAATAATAGGCTCAAAGACCTTTAATTATTTCCATCCATTTGCATGCAAAATTCAAGATGTCATTGTTTTTTACCGCTGAGTAAAAC
>rnd-1_family-143#Retroposon/L1-dep ( RepeatScout Family Size = 144, Final Multiple Alignment Size = 100, Localized to 652 out of 715 contigs )
GGTCCAGTGNTGATGGTGTAGCAGAAACCAGAGGCCTCGAACCAGACCAATGACTCATTGCAATGAACACTTGCAAGTAAAGCTG
>rnd-1_family-146#LINE/L1 ( RepeatScout Family Size = 137, Final Multiple Alignment Size = 100, Localized to 652 out of 715 contigs )
ATATATACATATATGAAGGCGATCTAAATGAAATCGCCAAATAATGGGGGAGACAGAGCCCCAACTGGNCATCTCTTGTCACCAAATGAAGCTTCCAGTGCCGGGANTGGGTTACATCTAATTGAGTTGTTGGCCAAAGGGGTCCCATGGGAATCCCCAAACAACCCAGGCTGTTG
>rnd-1_family-103#LTR/ERVL ( RepeatScout Family Size = 305, Final Multiple Alignment Size = 100, Localized to 652 out of 715 contigs )
TTTAGAATCACCTAGGAGACACACCTCTGGGCGTGTCTGTGAGGGCGTTTCCAGAGAGGTTTAACTGAGGAGGGAGACCCACCCTGAATGTGGGCGGCACCATCCCATGG
>rnd-1_family-32#LINE/L1 ( RepeatScout Family Size = 1107, Final Multiple Alignment Size = 100, Localized to 652 out of 715 contigs )
TCAATGAAATGATTCCTAATGATATTCTGCTATACTCATAGATTGGTGCCTAGCCCAATTGTCATCAGAGAGGCTTCATCCAGCAACTGATGGAAACAGATGCAGAGACCCACAGCCAAACATTAGGCGGAGCTCGGGGAAATCCTGCGGAAGAGGGGGAGGAAGGATTGTAGGAGCCAGAGGGGTCAAGGACACCACAAGAAAACCCACAGAATCAACTAACCTGGCTCATAGGGGCTCACAGAGACTGAACCGACAACCAGGGAGCCTGCATGGGACTGACCTAGGCCCTCTGCATATATGTTACAGTTGTGTAGCTTGGTCTTCTTGTGGGACTCCTAACAGTGGGAGCAGGGGCTGTCTCTGACTCTTTTGCCTGCTTTTGGGACCCTTTCCTCNTACTGGGTTGCCTCGTCCAGCCTTAATACGAGGGGAGGTGCCTAGTCTTACTGCAACTTGATATGCCATGTTTNGTTGATATCCATGGGAGGCCTGCCCTTTTCTGAANAGAAACGGAGGA
>rnd-1_family-131#LTR/ERVL-MaLR ( RepeatScout Family Size = 188, Final Multiple Alignment Size = 100, Localized to 652 out of 715 contigs )
TCCATAAGATCGGGCTGTAGGCAAGCCTGTAGGGCATTTTCTTAATTAGTGATTGATG
>rnd-1_family-165#LTR/ERVK ( RepeatScout Family Size = 109, Final Multiple Alignment Size = 100, Localized to 652 out of 715 contigs )
TTTTCCTGCAGTAATCTTTGAAGTTTCCAGGAAGAAGATGGGGCCCCACAACAACGACTCCACCTGGTTGATATGACGTCATGATGCTGATAGCGCTACTACAAGACCTGTTTTGGGTACCAGCTGCNCAAGACGGTTCCAACTTGGTTAGCTGAAATGGTGCACATCTTGTACAACGTTCTGGCCAGANCTCCACAAAATA
>rnd-1_family-31#LTR/ERVL-MaLR ( RepeatScout Family Size = 1113, Final Multiple Alignment Size = 100, Localized to 652 out of 715 contigs )
CTGTAGGGCATTTTCTTAATTAGTGATCGATGGGGGAGGGCCCAGCCCATTGTGGGTGGTGCCATCCCTGGGCTGGTGGTCCTGGGTTCTATAAGAAAGCAGGCTGAGCAAGCCATGGGGAGCAAGCCAGTAAGCAGCACCCCTCCATGGCCTCTGCATCAGCTCCTGCCTCCAGGTTCCTGCCCTGTTTGAGTTCCTGTCCTGACTTCCTTCGGTGATGAACAGCGATGTGGAAGTGTA
>rnd-1_family-148#LTR/ERVK ( RepeatScout Family Size = 136, Final Multiple Alignment Size = 100, Localized to 652 out of 715 contigs )
GTGAAGATGTGTCGCTGTGATTGGTTTAATAAAAAGCTGAATGGCCAATAGCTAGGCAGGA
>rnd-1_family-105#DNA/hAT-Charlie ( RepeatScout Family Size = 297, Final Multiple Alignment Size = 100, Localized to 652 out of 715 contigs )
TAGAGCAGCGGTTCTCAACCTGTGGGTCGCGACCCCTTTGGGGGGTCGAACGACCCTTTCACAGGGGTCGCCTAAGACCATC
>rnd-1_family-10#LINE/L1 ( RepeatScout Family Size = 1890, Final Multiple Alignment Size = 100, Localized to 652 out of 715 contigs )
GAGGAGAACTTGAGGGAACGGGATGGTCGAGATGGGGGAAGGACAGAGATGGAGAGCAAGGAAAGAGATATCTTGATTGAGGGAGCCATTATGGGGCTAGCAAGAAACCTGGCACTAGAGAAATTCCCAGGAATCCACAAGGATGACCCCAGCTAAGACCCTAAGCAATAGNGGAGAGGGTGCCTGAACTGGCCTTGCCCTGTAGTCAGATTGATGACTATCTTAANTGTCACCATAGAACCTTCATCCAGCAACTGATGGAAGCAGANGCAGAGACCCACAGCGGAGCACTGGGCCGAGCTCCCGGAGTCCAGTCGAAGAGAGGGAGGAGCGANAATATGAGCAAAGAGGTCAAGACCATGATGGGGACACCCACNGAAACAGCTTACCTGAGCTAATGGGAGCTCACCGACTCCGGNCNGACAGCGAGGGAACCAGCATAGGACCAAACTAGGCCCTCTGAATGTGGGTGACAGTTGTATGGCTGGGGCAGNCTGTGGGGCCACTGGCAGTGGGACCAGGATTTATCCCTACTGCNTGTACTGGCTTTTTGGAACCCATTCTCTTTGGANGGATACCTTGCTCAGCCTAGATATAGTGGGGAGGGCCTTGGTCCTNCCTCAAAGCGATGTG
>rnd-1_family-138#LINE/L1 ( RepeatScout Family Size = 172, Final Multiple Alignment Size = 99, Localized to 652 out of 715 contigs )
TGGCACGAATGTTATGGGAGTAACCAACCACTTTCTGATTGGATTTAAGGCCCGCTCCACGAGATGGAA
>rnd-1_family-136#LINE/L1 ( RepeatScout Family Size = 176, Final Multiple Alignment Size = 99, Localized to 652 out of 715 contigs )
AGGGAAATGCAAATCAAAACAACTTTGAGATTCCATCTTACACCTGTCAGAATGGCNAAGATCAA
>rnd-1_family-132#SINE/ID ( RepeatScout Family Size = 184, Final Multiple Alignment Size = 99, Localized to 652 out of 715 contigs )
GCTCAGTTGGTAGAGTGCTTGCCTAGCATGCGCGAAGCCCTGGGTTCAATCCC
>rnd-1_family-177#LINE/L1 ( RepeatScout Family Size = 100, Final Multiple Alignment Size = 99, Localized to 652 out of 715 contigs )
ACACTGCCTGGATGACCAGGAACCAGAGACTGGATAGCCCAGAGACCTAGGATAGAACCAAACA
>rnd-1_family-65#SINE/B4 ( RepeatScout Family Size = 520, Final Multiple Alignment Size = 99, Localized to 652 out of 715 contigs )
AGATGGCTCAGCGGGTAAAGGCGCTTGCCGCCAAGCCTGACGACCTGAGTTCGATCCC
>rnd-1_family-14#SINE/B2 ( RepeatScout Family Size = 1570, Final Multiple Alignment Size = 99, Localized to 652 out of 715 contigs )
TGCTCTTGCAGAGGACCCGAGTTCGGTTCCCAGCACCCACATCAGGCGGCTCACAACCGCCTGTAACTCCAGCTCCAGGGGATC
>rnd-1_family-140#LINE/L1 ( RepeatScout Family Size = 167, Final Multiple Alignment Size = 99, Localized to 652 out of 715 contigs )
GCGCAGGAGTCTGCGCCAGATGGGGTCCCAGCGCTGAGAGGGGAAGTGGACACANGCCCCCATCCCTAACCCAGAAGCTATCTCCAATTGATAACCACTCGCAAANGAAAANTTAGTTTTCTCCAANGGAGTCTCACTGGGNANACAAACCACTCTTAAGGGCAGGCCCCATGCCCAGCAGTAGATG
>rnd-1_family-141#LINE/L1 ( RepeatScout Family Size = 165, Final Multiple Alignment Size = 99, Localized to 652 out of 715 contigs )
CCCATGGGAATCCCCAAACAACCCAGGCTGTTGCCAAGGCTATNGGTTGCTCTCCACAAACTGACGGCAAGGCCCCATTGCTGAAGACAACACCTACACAACTCATTGAACATGGAGAA
>rnd-1_family-153#LINE/L1 ( RepeatScout Family Size = 126, Final Multiple Alignment Size = 99, Localized to 652 out of 715 contigs )
TGGGAGTGGCCAACCAATGACTGGTCTAACTTGAGGCCCACGCCACGAGAGGGAGCCCATNCCCGACACTGCCTGGATGGCCAGGAACCAGAGGCTGGA
>rnd-1_family-115#LINE/L1 ( RepeatScout Family Size = 261, Final Multiple Alignment Size = 99, Localized to 652 out of 715 contigs )
AAACAATACAGGCTATTGCCANTGCTCTTGGTTGCCCTCCAGAACTTGACGGTAAGACCCTATTGCTGAAGACACCAC
>rnd-1_family-61#LTR/ERVL-MaLR ( RepeatScout Family Size = 581, Final Multiple Alignment Size = 99, Localized to 652 out of 715 contigs )
GTCAACTTGACACAAGCTAGAGTCATCTGGGAAGAGGGAACCTCAACTGAGAAAATGCCTCCATCAGATTGGCCTGTGG
>rnd-1_family-179#LTR/ERVK ( RepeatScout Family Size = 99, Final Multiple Alignment Size = 99, Localized to 652 out of 715 contigs )
CACAACAACAACTCCACCTGGTTGATATGACGTCATGATGCTGATAGCGCTACTACAAGACCTGTTTTGGGTACCAGCTGCNCAAGACGGTTCCAACTTGGTTAGCTGAAATGGTGCACATCTTGTACAACGTTCTGGCCAGACCTCCACAAAATACTCAGAGACTATTTGCAATTNTACNAGACANTGATCTTGAAACTTAACCATCATTTTACTTTCACAGGATCCCNTAGAAAGAACGTCGCCCCCATGACAGCTGGAAGTAATTCTAGAGGACGACGTCCCCTCTCCCAACAAAGTTTGTCCTCGGGNTTAGGGACATCATTTAGGGGTTGATTATAATTAGTATANGGTTGAGGGTTGGGGGAGG
>rnd-1_family-175#LINE/L1 ( RepeatScout Family Size = 103, Final Multiple Alignment Size = 98, Localized to 652 out of 715 contigs )
GCCACTGGTAGGTTGCCATGCTCCAGTGGATGGCCCCACACCCATGNGCATATGGGCAGCACNAATTGGACT
>rnd-1_family-180#LTR/ERVK ( RepeatScout Family Size = 98, Final Multiple Alignment Size = 98, Localized to 652 out of 715 contigs )
TAATTTAAGAAAAGCTGGCNAGAAACAAGCCAAGCTAAGGCCGGGCATTCATAAGAAAGAATAAGCCTCCGTGTGTGATTTATTTGGGA
>rnd-1_family-181#LTR/ERVL-MaLR ( RepeatScout Family Size = 97, Final Multiple Alignment Size = 97, Localized to 652 out of 715 contigs )
GAGGCCAGGCATGTGTCAGGGGTGTCCCTGNATGGAGGCCCAGAGAGGCCATTGCGTGAAGCTGTGAAGGTGAAGCCTGGATTGCCTTGGAGACCCCAAGATGTTGGAGATGCCAGA
>rnd-1_family-71#SINE/B4 ( RepeatScout Family Size = 490, Final Multiple Alignment Size = 96, Localized to 652 out of 715 contigs )
AGATGGCTCAGCGGGTAAAGGCGCTTGCCGCCAAGCCTGACGACCTGAGTTCGATCC
>rnd-1_family-160#Retroposon/L1-dep ( RepeatScout Family Size = 114, Final Multiple Alignment Size = 94, Localized to 652 out of 715 contigs )
CCAGGCTGCTGCCGAGGGCCATGTCTGGGTCCGTGGCCCTACCGCAGCCGGGGTCTGTGT
>rnd-1_family-184#LTR/ERVK ( RepeatScout Family Size = 92, Final Multiple Alignment Size = 92, Localized to 652 out of 715 contigs )
TGTAGAGGGCCGCAACCACATTCTCCACCACAAGATGGCGCTGGCATCCGGTTTCACCGCCAGGTGAACNAGANAGCGCACACGTGCTTGGTAACTTTCCACCGCTGCGTCCCTGCCTACTCCCGAGGCATCACCTGGGATAATGGGCAGCGGACCAATCCAAGAGTGACACGTCCGAAGCGGGGACTGTTTCCTATATAAGGGATGGGTTCCCTCNTATCTGGGTCTCCGCCATGTTGGCTTATGCTCTCNCTCCCAAGAGGCATTAAAAGCTTTTCTGCAGAAGGATCCTAGTGTCCCGCGTGGTTCTTGCTGGCGAGACGGTAGCGCGGGACA
>rnd-1_family-185#LTR/ERVK ( RepeatScout Family Size = 92, Final Multiple Alignment Size = 92, Localized to 652 out of 715 contigs )
TGTAGAGGGCCGCAACCACATTCTCCACCACAAGATGGCGCTGGCATCCGGTTTCACCGCCAGGTGAACAGAAGCACACGTGCTTGGTAACTTTCCACCGCTGCGTCCCTGCCTACTCCCGAGGCATCACCTGGGATAATGGGCAGCGGACCAATCCAAGAGTGACACGTCCGAAGCGGGGACTGTTTCCTATATAAGGGATGGGTTCCCTCNTATCTGGGTCTCCGCCATGTTGGCTTATGCTCTCNCTCCCAAGAGGCATTAAAGCTTTTCTGCAGAAGGATCCTAGTGTCCCGCGTGGTTCTTGCTGGCGAGACGGTAGCGCGGGACA
>rnd-1_family-183#LTR/ERVL-MaLR ( RepeatScout Family Size = 93, Final Multiple Alignment Size = 92, Localized to 652 out of 715 contigs )
TAATCTTGATTGTCAACTTGACGGGATTTAGAATCACCATGGAAACAAACCTCTGGGCGTGTCTGTGAG
>rnd-1_family-187#LTR/ERVK ( RepeatScout Family Size = 91, Final Multiple Alignment Size = 91, Localized to 652 out of 715 contigs )
GCACACGTGCTTGGTAACTTTCCACCGCTGCGTCCCTGCCTACTCCCGAGGCATCACCTGGGATAATGGGCAGCGGACCAATCCAAGAGTGACACGTCCGAAGCGGGGACTGTTTCCTATATAAGGGATGGGTTCCCTCNTATCTGGGTCTCCGCCATGTTGGCTTATGCTCTCNCTCCCAAGAGGCATTAAAGCTTTTCTGCAGAAGGATCCTAGTGTCCCGCGTGGTTCTTGCTGGCGAGACGGTAGCGCGGGACA
>rnd-1_family-189#LTR/ERVK ( RepeatScout Family Size = 91, Final Multiple Alignment Size = 91, Localized to 652 out of 715 contigs )
TTGCTTAATTTCTTTTAGATCATTCATNCCTATAGGTNCCCATCTATNTTCTTTGGATCCCTTNGGGCNTTTGGAACTNGATGCTTTNTCAGAGTANATTACNGGGTAGGCAGNTAGAACCCTGGGTAAGCCATCTCTGACAGCTACTGGTGACGTTAAATCCTGTCCTTGTACCTTCTNTCCCTGTTCATCAGNTCCGATAATTTCCTCAATCNTTTCAAATCTTTTTACCATTGTCTTTTGTAAAGCCTGAATCTCCTGNCCTGTATATATTTCTAGTGATTTCATTGAGGCACCTAGCCTCTGGTCCTCATTCTGCACATGTGATTCCAAGGTNTGAAGTTTTTCCNTTAAAGATAACAAATTAATGTTATCCTTTTCAATAGTATTAATTTTTTCAGGTAACTTTTGATTTTCGATGGTATTAATCCTGTCAGCTAGCTGTTCATTATTAGTCCGTAAAGACCGTA
>rnd-1_family-190#LTR/ERVK ( RepeatScout Family Size = 91, Final Multiple Alignment Size = 91, Localized to 652 out of 715 contigs )
GTGCTTGGTAACTTTCCACCGCTGCGTCCCTGCCTACTCCCGAGGCATCACCTGGGATAATGGGCAGCGGACCAATCCAAGAGTGACACGTCCGAAGCGGGGACTGTTTCCTATATAAGGGATGGGTTCCACCTCATCTGGGTCTCCGCCATGTCGGCTTATGCTCTCNCTCCCAAGAGGCATTAAAGCTTTTCTGCAGAAGGATCCTAGTGTCCCGCGTGGTTCTTGCTGGCGAGACGGTAGCGCGGGACATCTGGTGCCGAAACCCTCGGGA
>rnd-1_family-191#LINE/L1 ( RepeatScout Family Size = 90, Final Multiple Alignment Size = 90, Localized to 652 out of 715 contigs )
GGGTATATCAACCACACTCCAGGGCAGGCCCCATGCCCAGGAGTAGTTGGCCAACACAAAACGGACTCCATGTTTTT
>rnd-1_family-195#LTR/ERVL-MaLR ( RepeatScout Family Size = 87, Final Multiple Alignment Size = 87, Localized to 652 out of 715 contigs )
AAACAGAAAGCTGGTGAAGATGTAATTGAACGAGGGGGCCATGTTCCAGCCCCAGCAAGCAGCAGAACTTGGCAGCTTCGGCCACGTGGTTCTGGCTTTAGAGTCAAGGATAGAAGAAAGGGGTTATGGAAT
>rnd-1_family-197#LTR/ERVL-MaLR ( RepeatScout Family Size = 85, Final Multiple Alignment Size = 85, Localized to 652 out of 715 contigs )
GAGCAAGAAAATGTACAGTTTGAGGAGAAAAGGAGCACCAGGAAGTGGAATGGAGCTAAGTCCTGTGTTCAAGGAGATAAACAGATTAAGAAATGGAATAAAGGGAGTGGTGACCTCAGGGCAAGATCCCACCCAGCTAAGCTTCCAA
>rnd-1_family-198#LTR/ERVL ( RepeatScout Family Size = 84, Final Multiple Alignment Size = 84, Localized to 652 out of 715 contigs )
CACCTTTAATCTGGGCCACACCTTCTGCTGGNAGCCTATATAAGGACATGGAAGAAGGAAGCTT
>rnd-1_family-199#LTR/ERVL ( RepeatScout Family Size = 84, Final Multiple Alignment Size = 84, Localized to 652 out of 715 contigs )
TTTGAAGTGGGAAGACCCACCTTTAATCCGGATCTTTTGAGGTGGGAAGATCCACCTTTAATCTGGGCCA
>rnd-1_family-200#LTR/ERVK ( RepeatScout Family Size = 83, Final Multiple Alignment Size = 83, Localized to 652 out of 715 contigs )
TGAGGGTCTCTGTTTTCCATGGTATGGGCCGTGCTGCCCCAGTGGCGCCTAGGAAAAACCCAGGCCCTGTTTGTTGATATTAGGTTTAAGATTTATTGGCTCCCGTATTCCTTGCCGGTACGGTGGCCTCGGGCTCCAGAGCCCGCCCGCCATCCGAGGGCTGTGCGCGGCCCTGGGCCTGCTCGCTGCGCGGCTCCCCGTGTCCCGGGCCAGGAAGTGGCGGCTCCACCCCCAGGCGCCCCCGCCTTCCCCGCGGGGCTAGCCTAGTTCTCCGAGGCTGTGTTGGTGGCGGAGTGTGGCGGGAGCCGACACTCAGACCGAGGCGGCACAGGCCGGCAACATCTCAAGGTCCGCGCCAGAGCCGCTGCGGCTCAAGGGGCCGATGGGAGAGGCGGCGAACAGGGCCGCTTCCCTACTAGCAAACTCTCAACACCTGTGCCACAGCAAAAGCGGCTGTAAACTCTCACAGATCCAGCCAACGACCCAATCACCTTAAAATCCAAGGGCCCTTCGCATCCACCTCCCTGCGGATCCTGAAACACCAGACAAGCCAAGCGTATACACAGCAATCTTTCAGGAGGACTTGAGTTCTTAAAATGCTAAGCGCTTCTTAAAAACTTAAGCTGCGCCATTGCTAGGGGNAATACGGTACTGCCTGCTTGCTGCGTCTAAACCTTAATTGCGCTTTTATTATGATAATTACGACCAGTCCTGCCTGAGGTCAGCACAGTTTAGCNTAGCCGAGCGGAGCCAGAGCCACTCCAGCCTCAGAGCCCCNCACAGTTCCAGGCACACTGCAAGCCTTCTGGCCCGGCNGCCTGTGGCACCGCTCTCA
>rnd-1_family-203#LINE/L1 ( RepeatScout Family Size = 81, Final Multiple Alignment Size = 80, Localized to 652 out of 715 contigs )
AAGAAGCTATTTGCAATTGATACCCGCTGGGAAAGGGAAAATCAGTTTTCTCCAATGGAGT
>rnd-1_family-204#LINE/L1 ( RepeatScout Family Size = 79, Final Multiple Alignment Size = 79, Localized to 652 out of 715 contigs )
AAAATAATGACATCTTGAATTTTGCATGCAAATGGATGGACATAGAAAA
>rnd-1_family-205#LTR/ERVK ( RepeatScout Family Size = 78, Final Multiple Alignment Size = 78, Localized to 652 out of 715 contigs )
AGACACTCCACTTGGAGCTTTTCTTCTTGGCAAAACTGGCCTTTGGGCAAGGAACTGCCCATGCCTCAACCACTGACAGAGTTACACGGTATCCGTAAATGGATAAAACAGGACTGTCAAATCTTGCCAAGACAGGGTAAGACGGT
>rnd-1_family-207#LTR/ERVK ( RepeatScout Family Size = 76, Final Multiple Alignment Size = 76, Localized to 652 out of 715 contigs )
CCACTGACAAAATGCACGGTGTCCGGACNGGACAAGCAGGATACAAGCAAAAAGACTGTCAAATCTTGCCAAGACAGGGTAAGACGGTTTTGAAA
>rnd-1_family-208#Retroposon/L1-dep ( RepeatScout Family Size = 76, Final Multiple Alignment Size = 74, Localized to 652 out of 715 contigs )
TCTACCCCATCTATGACCTGCTGGAGCACGTGAAGGGACTGGTCCTGCGGAACCATAGCCGCAGGATCTCCA
>rnd-1_family-210#LINE/L1 ( RepeatScout Family Size = 73, Final Multiple Alignment Size = 73, Localized to 652 out of 715 contigs )
GATGGAGGACACCAGGAGAACAAGGCCCTCTAAATCAACATGAGCAAAGCTCATATGAACT
>rnd-1_family-218#LTR/ERVL ( RepeatScout Family Size = 63, Final Multiple Alignment Size = 63, Localized to 652 out of 715 contigs )
AGGAAGGTAAACAACTCAAAATAGCTTCAGGAAGTCCCTGAAACTGACCAGATTCACTAGGCCCCTCC
>rnd-1_family-228#LINE/L1 ( RepeatScout Family Size = 55, Final Multiple Alignment Size = 55, Localized to 652 out of 715 contigs )
ATACATCTACAAAACACTCCCGCACCTAAGGCTCAGGGAACATTGTGGAAGAG
>rnd-1_family-234#LTR/ERVK ( RepeatScout Family Size = 51, Final Multiple Alignment Size = 51, Localized to 652 out of 715 contigs )
CCCCTGGGGCCACCCGGGAGCGCAGGACTCCCATTAAACCTGGGCATTTTTTAATTCGGTTTGATTTGGCTTGATTGGGATTTTTGCGTCGGCGGAGAGCTCGCGTTAGGAAAAATTCCTAACA
>rnd-1_family-238#LINE/L1 ( RepeatScout Family Size = 49, Final Multiple Alignment Size = 49, Localized to 652 out of 715 contigs )
ATACAAGAAGCATACAGAACACCAAATAGATTGGACCAGAAAAGAAAGTCCCCTCGCCACATAATAATCAAAACACTAAACATACAGAACAAAGAAAGAATATT
>rnd-1_family-240#LTR/ERV1 ( RepeatScout Family Size = 49, Final Multiple Alignment Size = 49, Localized to 652 out of 715 contigs )
AAAACAAAGACCTAATCCATCAAAGTCCATAGTTCTGGGAAAGTCTCTAAATGTACTAACCTTGCTTTTGGCTTCTGTAGTTCTGCTTCTGGCTAACTGTTCTTGCTAACTGAAGTATGTCAACCCAGGATATGGTTTTTGTGCTTAAAAGCTCACCCTGAGAAAGGCTCGGGGCTACACTGGGATCCCGAACACCCAGTGTAGTCGCCGGCCGGCTAATAAAGACTTTCTATTGGCTTAAACCCATGTCCGAGCGGTCTTCTCTGGTGGATACCCCACAACA
>rnd-1_family-241#LTR/ERVL-MaLR ( RepeatScout Family Size = 49, Final Multiple Alignment Size = 49, Localized to 652 out of 715 contigs )
TTAGCTCCATTCCACTTCCTGGTGCTCCTTTTCTCCTCAAATTGTACATTTTGTANTTTTCCTTGCTCAGCTTGCTCCTTTTC
>rnd-1_family-242#LTR/ERVK ( RepeatScout Family Size = 48, Final Multiple Alignment Size = 48, Localized to 652 out of 715 contigs )
ATGGAGTCCTAATGTTTTTTATATGGATTGATGACTGACAAAGATTTCCANATCTGTAGCCAGATATGTCGATCCTATTAATTATTTCTCTAAATGTTGGCGGGAGGCAATGTGCCCCCATAAAGATAACAATTTTAATAATTCTATCCAGTTGTGTAAGTGCTCACGTACTGGATCAGATAATTATTTTCTGCCCCTGGAAAAGTTCCAGGCGGAACTGATTCTAAAAGATGTTTTGGGGCTGGCCATTCAGCCCAATTCAAGACCTGCTACGATGGTGCAGGCCAATAAAAAAAATGATGTTTTGAGGTTGGCTAATTCAGCCCAATATTTAGGCCGGTTGCAGTGGCACAGGCCAATAAAATTTGCTCTTTGGAGACAGAGACCTACAGGTCTCTATATGTCCAAGGCCTGCTTGGTTGTAGTTTAGATCCTAAACAGCTAAGCACATCGCTCCCAGAGACTGACGAGGGGAGCCAATTTCAATGGCGCACGCAGGCAGGATTGGCCTCAACTAGCGTCTGGCANGGTCCAGGTCATGTACTGATGTACATGGTCCGGACCGNGTATTGATTTGGGGNAGAGGAGCGGTTTGTGTGTTTCCACAGGATGCAAAGCANCCCGTC
>rnd-1_family-256#LTR/ERVK ( RepeatScout Family Size = 43, Final Multiple Alignment Size = 43, Localized to 652 out of 715 contigs )
TGTTTTCACAAACCCAAAGAATTCTTGTGAGTTCCAGGGAGCCGAATTAAAGGATCCACCTTAAACAGGTCAGATACACCCCTCTCAATTCCCTGGTCCTAAAAATTTTTTCCTAAACTTAACTTTGTCCTCTGTTCTGCCAACACCTTAACCAGGTNCAAGAGACACCAGACATTTCCATACCACAAACACCTGACAGGAGCAAGAGACCAGCTACGCCAGGATGTGACCAGCACCCAGCTTTCTCAGGTTCCCCCCCCAAAGACGACGCCCACAAATAAGCAGGAAGCAGTCTTGAGAATCCGCCGCCCCAATTCCTTCAACCTGTCGTGCCTAACCTCCTACTTTTTATTATAAAAAAGAGATGGGAATGTTATTC
>rnd-1_family-258#LINE/L1 ( RepeatScout Family Size = 43, Final Multiple Alignment Size = 43, Localized to 652 out of 715 contigs )
GGGCATTTCGGGGTCAGGTAGAAACCTGGTGCAGGGAAACTCCCAGGAATCTACAAG
>rnd-1_family-259#LTR/ERVK ( RepeatScout Family Size = 43, Final Multiple Alignment Size = 43, Localized to 652 out of 715 contigs )
CGGAGACCCCTTGGACACAAGGAGGATTCAGAACTGCAGGTCTGCATGCTCAGAGAGGTACGCTCTAAAGTCCAGGANAGCATATCAGAAACTGAGCGCAGTGGGAGGTTGTGCGCGCACCCAGATAAGTTGAAAAAGGACCCCCCGGTAA
>rnd-1_family-262#LTR/ERVK ( RepeatScout Family Size = 40, Final Multiple Alignment Size = 40, Localized to 652 out of 715 contigs )
GGCAGCACGGCCTATACCATGAAAAACAGAGACCCTCAATCGGTTATCTACCACAGTGGCTACAGCCCTGGATCAGCAGGCTACCATAGATACATCTATTAGAGGTAAAATAATGGTTCTTAATCGAATAATTGACCTAGTACAAGAACAGGTGGATATCTTATGGCAGCTTGCCCAATTGGGCTGTGAATGGAAAACTCCAGCCTTATGTGTGACCAGTGTACCATATGAGAACTTTATAAAAGTGGCTAACTTGTCCCGAGAATTGTCTTTGTATCTTGCAGGAGAATTTTGATGATTTGCTGTCCTCCTTGAGACGGTCCATCGTGACAATCAACTCCACGCGAGTGGACATAAGCTTGGCCGAAGGATTCCAGTCCTGGGTCGTGTCCTTCATCCCCTACTTCAAAGAATGGGTGGGGGTGGAAATGTTTTGGAACAGTCCTATGCTATGGATTAGTGTTTCTCCTCTGGATGGTCTGCTGACTCAAATCCCAAAGTCGTAGGGACAAAGTGGTTATTGCACAAGCGCTGGCTGCCCTGGAACAGGGAGCCTCTACTGATGTGTGGTTATCTATGTTAAAGCAGTAAGGTTTAAGCCAACCAGCTCCTGCACCCCTAGGACTGTGGTCCATTGCACAGGGTGGAGTGCTTGGCTTAGCTAGCCCTGAAGGTTGTCGAGCTGAAGAGCATCGCACAGAGAATGGCCCTCTCTGAGAGATAAGTCGCCCTGCATAAGGGTTTCCTGCCGTATATTCCCTTTCCCAGAAAAATGGCAGAGGGCAGGCCGGATAGGTTCCAGGTGTCATGAGCCTAGGGGCAGATTCCGTGTAAGCCCATTTTAATGTTTCCATTTTGGGAAGTGCGACCTCTATCTTTACCTTCCGAGGGAGTTGCCTTTCTGCAAAGAAGTAA
>rnd-1_family-263#LTR/ERV1 ( RepeatScout Family Size = 40, Final Multiple Alignment Size = 40, Localized to 652 out of 715 contigs )
TGAAAGACCTGGATAAATCCAGATCCCCCTAGCAGGAAAAATAGAGCCAAAAATCTAGCAGGAAGAGAAGAATCAGAAATCTAGGATTAGCCGGTTTCAGGCTGTTTCAGGAACTAGCTGAAGATAAAGTTAGATTGTAATCTTGAGAATAATCTTGAGAAACAGGGAGTTNCCCCCTTGTGATTATCAC
>rnd-1_family-265#LTR/ERV1 ( RepeatScout Family Size = 40, Final Multiple Alignment Size = 40, Localized to 652 out of 715 contigs )
AGGAACTAGCTGAAGATAAAGTTAGATTGTAATCTTGAGAATAATCTTGAGAAACAGGGAGTTGCCCCCTTGTGATCATCACTGGTAATTTTCGGAATTTTCCGTGACGCCCTCCCTGCCCCCCTTTCGGATTACTGGGCTGTGTGGTTTCTTCCCNTAAAAACTNCTTCTCCCGGTCACTCGGGGTCGAACTCTTCCCCTGCGTGGGTTATGAGTCTCGGCCCCAGTGCACTGGTTCCCGTCTTGTCAATAAACCTCGTGTGATTGCAGCAAGGACGGTCTCTCGTGAGTTACTGGGGGGGTCGCGTTATCCCGAGACTTGAGTGAGAGTCTCCCCACACCGGGGGTCTTTCA
>rnd-1_family-266#LTR/ERVK ( RepeatScout Family Size = 39, Final Multiple Alignment Size = 39, Localized to 652 out of 715 contigs )
AGAGGTGATAGTTCATCAAACAGCATGGCCGTTCAATCTAAACTAACTTATAAAACTAACAAATGCTTTTCATTTGATCAGATATAACTTGCCAAAAGGGAACCTCCCCAAAATTAGGGTTGGGGAAGGGTTTTGTTTCTGTCTTTNCAGGAGAATAAAGGCATCCANCTAAGGAATCTGAAGACCACTGGACAAATGAGACAT
>rnd-1_family-267#LTR/ERVL ( RepeatScout Family Size = 39, Final Multiple Alignment Size = 39, Localized to 652 out of 715 contigs )
TTAGATTACATTCCTAAAGCTAGCCACCAAGGTCTATTCCCTTATTTGGCCACTTCCTCCTCCTGAGGCTGACTACCAAGGTCCAGCTATCAAAGTATTGAAGTCCAGCAATCAAAAGTCCCCTTTGG
>rnd-1_family-268#LTR/ERVL ( RepeatScout Family Size = 39, Final Multiple Alignment Size = 39, Localized to 652 out of 715 contigs )
TCTCTCTCTGCTCTGGACTCTTCCAGATGCCTCTGGCTGTNCTCTCCCTCGTATCTACAATAAAAACCT
>rnd-1_family-269#LTR/ERVL ( RepeatScout Family Size = 38, Final Multiple Alignment Size = 38, Localized to 652 out of 715 contigs )
AAGCTAGCCACCAAGGTCTATTCCCTTATTTGGCCACTTCCTCCTCCTGAGGCTGACTACCAAGGTCCAGCTATCAAAGTATTGAAGTCCA
>rnd-1_family-272#LTR/ERVK ( RepeatScout Family Size = 38, Final Multiple Alignment Size = 38, Localized to 652 out of 715 contigs )
CTATACCTAATAAACAGCCCTCAACTGCTCAGAGATCTGGGGAATGTGGCATTTAAATATTTAATTATTAAAAAACTTTTCATAACAAAAAGAGACAGGTTGGCTCCTAGCAAGCACTCTGTTTCCTCCAAAGAAGACAGAAGACAAATGGGCACAGAACAACGTCCATCCGCAATTCGCTTCAACTGCCAAGCGCTGACCACTGGGCAAAAACTGCCTTTCATCTAAACTGAAGACCTCCAGACGTGGACAGAATCACTGGAATCGACAGCCTAGCTGCTCAGGTCAAGGTAGGCCTGTCTTCCTACAGATTTCTTAGCCCACAGGATCTTCTGGAGCCTGGCAGGCCCTGCGCTAAACAGCAAAAGGCAAATGCGACCCTCAGCGACCATGGAGGACCCTGAGGAGTAGCTCTAGGTGCCAACCAAGTAAGTTCTCTGTCATTTTTTAATCAATAACTCAAGTAAAATCTTATCCTTCTCAAAGATCTCTGATGCAGTTTGATAGCTGAGAGGTTTTGCCAGTTTGCCTCAAC
>rnd-1_family-276#LTR/ERVK ( RepeatScout Family Size = 37, Final Multiple Alignment Size = 37, Localized to 652 out of 715 contigs )
TCTTTGGCTGACTTGTGCACANCGCACANTCCATACTTGTGTTAATGCAGATATGTATGTTACCTTTAAAAGTTTGTGTGTTTTCAGAACAAGGGGACCAGACACCAATGAAAACGGGTGGCCCAGGTGATCCAGCTCTCAGAATGCCTCTGTTGCAGTTTC
>rnd-1_family-278#LTR/ERVL ( RepeatScout Family Size = 36, Final Multiple Alignment Size = 36, Localized to 652 out of 715 contigs )
AAGTCCAGCAATCAAAAGCCCCCTTTGGCTCACCTAATTAACATGCCCAATTAAAATTAAACACCTCATCCTAACACGGGGTTTCCCCTTTTACCTTTATAAACCGCCATTTGCCTATGNGCCACGTCTGTCTCCTCTCTATCCAGAGGCAGTCCTTTGTCCCTCCGGGACAAATA
>rnd-1_family-280#LTR/ERV1 ( RepeatScout Family Size = 35, Final Multiple Alignment Size = 35, Localized to 652 out of 715 contigs )
CTAATAAAGACTTTCTATTGGCTTAAACCCATGTCCGAGCAGTCTTCTCTGGTGGATACCCCACAACA
>rnd-1_family-281#DNA/hAT-Charlie ( RepeatScout Family Size = 35, Final Multiple Alignment Size = 35, Localized to 652 out of 715 contigs )
TAGGACAGAATTTCCAACAATTTCTGAAATGGCCCTAAACATACTTCTGCCATTTTGTACTATGTATTT
>rnd-1_family-282#LTR/ERVK ( RepeatScout Family Size = 35, Final Multiple Alignment Size = 35, Localized to 652 out of 715 contigs )
ATTTGGGGNAGAGGAGCGGTTTGTGTGTTTCCGCAGGATGCAGAGCAATCCATTTGGGTNCCNGAACGNCTGGTGCGGACCGTGGATTCCTCTGTCCAGAGGCCTGAGGACGAGGCGAGATCAAGAGATCCCACGGACGCCGGCNGACTGGCGGCTGCGGAGCTGGCGGATTCCTGAGAGATGATCCAGCGCCTGCCTTTGCCCCTTTCCCAGCTTCCTATCTTTGCTCTGCCTTGATCTGCCCGTTTAGCCAAGGCTGCTCGACCCCCTGAGGGGAAGCAGCTACTTCCCCTGCCCTAGATTGCAGCGTTGGGTGCTCGCGGCGAAAACCCTGCCGGNCAGACAGAAATGCCATGGCCGTTCAAATTAATCTAAATTCNCGATTGGATGCTGTAGTTAATCTTTACAAACTGGGTGTGGNTTTTGACCTCTGCTGGTCACAGGATAGGATTTTGCTGCTTTTCNCGGACCCCGGAATACAAAATTACTAATTGGCTNTAATTTANTCTAGTTAGTCATNCCAGGGGTCCCATTCGCCGGTGCTGTAGCCTTACTCAAAGGGGCTCTATTCTGAGCAAAACGTTTCAGACATTGTGCAAGCACAGTCTCCTCCAGGAATGCTCATGTGTATGCTGGAGCGTCTTCACCTGGCCAATGGCTTCAGGTCCGCCACGGCCTGGCCCTANTAGGCGTTCGCCTCGGAGTATCTTTCAGCATAAA
>rnd-1_family-286#LTR/ERVL ( RepeatScout Family Size = 34, Final Multiple Alignment Size = 34, Localized to 652 out of 715 contigs )
CAAAGTATTGAAGTCCAGCAATCAAAAGCCCCCTTTGGCTCACCTAATTAACATGCCCAATTAAAATTAAACACCTCATCCTAACACGGGGTTTCCCCTTT
>rnd-1_family-287#LTR/ERV1 ( RepeatScout Family Size = 34, Final Multiple Alignment Size = 34, Localized to 652 out of 715 contigs )
AGACAATTCTGAAGCCATTTCTGACAATTCCGAACCCTCTCAGCCTCCGTGCCTTAGTGCTTCCCCTCCTCCCCTGGGAACCAAGGACCTAACAGCTACACATGCACGTACTCAGTTCCTGAACAATTACCCATACACGTATGTTTTGACTCAGTCCCCTGGGAAACGGGGTCAAAATGACCTCTTACCTCATCTGATCTGGCAACAGCTCTCCAGCCAATTATTGGTANTAGCCCTTTTCGAATAAGCCAATCATAATGGTCAAGGAACAACCCCCCTTGTTTCTATGGGGCCTTCTCCTTTAAAAGTAGACTGTACCAGCTATTCGGGGTCTCTCGGCTTCCCGAATGCTGAGGGACCCTGTCATGACAGAATTAATAAAATCCTCATGCTTTTGCATCGGCTGTGGTGTGTGAGGTGGTCTCTGGGGGCGACTCCTTCTCGGTGNTTGGACNCTAGAGTCCAACA
>rnd-1_family-290#LINE/L1 ( RepeatScout Family Size = 32, Final Multiple Alignment Size = 32, Localized to 652 out of 715 contigs )
GAAGGACTCAGTTTTCTTTAAGGGGCTGGCCACTGGGAGTTTGACCATGCTCCAGTGAGT
>rnd-1_family-293#LINE/RTE-BovB ( RepeatScout Family Size = 30, Final Multiple Alignment Size = 30, Localized to 652 out of 715 contigs )
GATACCCGAAGATAGCACTGCTTGGAGGAGTGCACGGGATAAGGCGAAGAGGAAGGCCCAAAAAACGCTGGATAGACAGCATAAAGGAAGACTGTGGAACCTTGGGTATGACAATAACACAAGCATCTAGGACTGCCCAGGACAGGAACAACTGGAGAACCGCCATAAACGGGCTGCCCATGCATGCTTCAGCATTGCCGGGGCATAAATGATG
>rnd-1_family-295#LTR/ERV1 ( RepeatScout Family Size = 30, Final Multiple Alignment Size = 30, Localized to 652 out of 715 contigs )
CCCCAGACCTTAGCACAACTGACTCCATGATGGAAGTACCATTCAGGCCGTAAAACTCAGCACGTAGACAGCACCACCTGCCAAAA
>rnd-1_family-289#LTR/ERVK ( RepeatScout Family Size = 32, Final Multiple Alignment Size = 28, Localized to 652 out of 715 contigs )
CCTTCATCCCCTACTTCAAAGAATGGGTGGGGGTGGAAATGTTTTGGAACAGTCCTATGCTATGGATTAGTGTTTCTCCTCTGGATGGTCTGCTGACTCAAATCCCAAAGTCGTAGGGACAAAGTGGTTATTGCACAAGCGCTGGCTGCCCTGGAACAGGGAGCCTCTACTGATGTGTGGTTATCTATGTTAAAGCAGTAAGGTTTAAGCCAACCAGCTCCTGCACCCCTAGGACTGTGGTCCATTGCACAGGG
>rnd-1_family-307#LINE/L1 ( RepeatScout Family Size = 27, Final Multiple Alignment Size = 27, Localized to 652 out of 715 contigs )
AAAGCCCACGAGGCCTCAACCCTACACAAAGAACTACAGGCAACTAAGGAAT
>rnd-1_family-310#LTR/ERV1 ( RepeatScout Family Size = 25, Final Multiple Alignment Size = 25, Localized to 652 out of 715 contigs )
GCCCCAGTGCACTGGTTCCCGTCTTGTCAATAAACCTCGTGTGATTGCAGCAAGGACGGTCTCTCGTGAGTTACTGGGGGGGTCGCGTTATCCCGAGACTTGAGTGAGAGTCTCCCCACACCGGGGGTCTTTCA
>rnd-1_family-312#LTR/ERVL ( RepeatScout Family Size = 25, Final Multiple Alignment Size = 25, Localized to 652 out of 715 contigs )
AATTCAGCCCAATATTTAGGCCGGTTGCAATGGCACAGGCCAATAAAATTTGCTCTTTGGAACAGAGACCTACAGGTCTCTAAGTTCAAGACCAGCCTACTTCCAGTACTGGCTGTGCTAAATTTTTACACTGAGTTTTTTTAGTACTCTTAAATGTTAATTTGGGAGAAGAGTTTGTTTATGTTTTTTCTAGGAATGCTGACATGCATCTGG
>rnd-1_family-313#snRNA ( RepeatScout Family Size = 25, Final Multiple Alignment Size = 25, Localized to 652 out of 715 contigs )
TGCTCGCTTCGGCAGCACATATACTAAAATTGGAACGATACAGAGAAGATTAGCATGGCCCCTGCGCAAGGACGACACGCAAATTCGTGAAGCGTTCCATAT
>rnd-1_family-314#LTR/ERV1 ( RepeatScout Family Size = 24, Final Multiple Alignment Size = 24, Localized to 652 out of 715 contigs )
AAGGGTGTACTTGGGATTTATGTGGTTTGAATCACCGAGACCTCCTGAAATGTTGTAGTGTATACCCCTAAAATGCAGCGNCCCAATTCAGCAGGAAGCAGCCAGAGAGACTAACGACGCCCAAATTCCCTAAAAGATTAAATGAGGTCCTTTCAATGGTTGCAGAGCAGCGAGCCTGCTTCTCTGAGTTCCGCTTCGCTCCGTGCACCGGTTTGGGCTCGGAGTGGGTGCAGCTGGGGCCGGAGGGCGGCTGGAGCGGAGCTTTGCTCNGTGGCTATGGTGGGGGGCACGTTGCGCCGGCTCAGTCGGTGC
>rnd-1_family-320#LTR/ERVK ( RepeatScout Family Size = 24, Final Multiple Alignment Size = 24, Localized to 652 out of 715 contigs )
TTAATTAAATAAAATTAACCTTGGGTCAGGAGGCNGAGCCAGCAACTAGTTGACAGAA
>rnd-1_family-309#LTR/ERV1 ( RepeatScout Family Size = 25, Final Multiple Alignment Size = 23, Localized to 652 out of 715 contigs )
CCTGAAATGTTGTAGTGTATACCCCTAAAATGCAGCGNCCCAATTCAGCAGGAAGCAGCCAGAGAGACTAACGACGCCCAAATTCCCTAAAAGATTAAATGAGGTCCTTTCAATGGTTGCAGAGCAGCGAGCCTGCTTCTCTGAGTTCCGCTTCGCTCCGTGCACCGGTTTGGGCTCGGAGTGGGTGCAGCTGGGGCCGGAGGGCGGCTGGAGCGGAGCTTTGCTA
>rnd-1_family-325#LTR/ERVK ( RepeatScout Family Size = 23, Final Multiple Alignment Size = 23, Localized to 652 out of 715 contigs )
GATTGTTCAAGGTTCCTGAATAAACCGCAGCGAGAAGAGTCCGTGTTGCGTCTTCCTTGCTGGTCGAGGCGGNCGCGACA
>rnd-1_family-326#LTR/ERVK ( RepeatScout Family Size = 23, Final Multiple Alignment Size = 23, Localized to 652 out of 715 contigs )
TCATAAATCTTCCCAAATGTTTGTTTCTGCTGTTCTCTACAGACATATAATGCAAATGGTCTTTTTGTAGT
>rnd-1_family-328#LTR/ERVK ( RepeatScout Family Size = 23, Final Multiple Alignment Size = 23, Localized to 652 out of 715 contigs )
ATCTTACCTGTTAAGAGCCAGTACAGTCAAGCTCGGACCCAGCTCTCCAGGCAGATTCTATACTGCAGTTATACTTATCTATACCTAATAAACAGCCCTCAACTGCTCAGAGATCTGGGGAATGTGATATTTAAATATTTAATTATTAAAAAACTTTTCATAACAAAAAGAGACAGGTTGGCTCCTAGCA
>rnd-1_family-336#Satellite ( RepeatScout Family Size = 21, Final Multiple Alignment Size = 21, Localized to 652 out of 715 contigs )
TCGGTAGAGCATGAGACTCTTAATCTCAGGGTCGTGGGTTCGAGCCCCACGTTG
>rnd-1_family-337#LTR/ERVK ( RepeatScout Family Size = 21, Final Multiple Alignment Size = 21, Localized to 652 out of 715 contigs )
ATGGGAACAGCTCTGAGACTGGATGAGACATGATAAATCTTGTTGGCTACAGAGTCCTCATGACTTATTATT
>rnd-1_family-338#LTR/ERVK ( RepeatScout Family Size = 21, Final Multiple Alignment Size = 21, Localized to 652 out of 715 contigs )
TTTGATAATTCTTGTTTTATCNCTAAAAAAGTTGNTTGATNTGAGTGCTAAGATACAGGCCTTAGAAAAACTTAATAAAACAGATCACAGAGATATTCAAATCCAGACAGAGGAATTTAANGGAGAACCAATTTCAGCATTGCATT
>rnd-1_family-346#LTR/ERVL ( RepeatScout Family Size = 18, Final Multiple Alignment Size = 18, Localized to 652 out of 715 contigs )
GTCATGTCCACTCTGGACTCTCCCAGATGTCCCTGCCTCTGGCTATGCTCTCCC
>rnd-1_family-348#LTR/ERVK ( RepeatScout Family Size = 18, Final Multiple Alignment Size = 18, Localized to 652 out of 715 contigs )
CGCACAGCCCTTGGATGGCGGGCGGGCTCTGGAGCCCGAGGCCACCGTACCGGCAAGGAATACGGGAGCCAATAAATCTTAAACCTAATATCAACAAACAGGGCCTGGGTTTTTCCTAGGCGCCACTGGGGCAGCACGGCCCATACCATGAAAAACAGAGACCCTCAATCGGTTATCTACCACAGTGGCTACAGCCCTGGATCAGCAGGCTACCATAGATACATCTATTAGAGGTAAAATAATG
>rnd-1_family-353#LTR/ERV1 ( RepeatScout Family Size = 17, Final Multiple Alignment Size = 17, Localized to 652 out of 715 contigs )
CTTAGCCTTATTTGAATTGACCAATGGAATGAATCCCCGTAACCACGCTTTTTTGCTTCTGTACCCGCGCTTTTGCTCTCCTATAAGAACCCCTCACCCCAACCTGCGGGCGCGCAAGTCCTCCGAGAGACTTCGTCGCCCCAGGTACCTGCGTATCCAATAAACCTCTTGCTGTTTGCATCCG
>rnd-1_family-354#LTR/ERV1 ( RepeatScout Family Size = 17, Final Multiple Alignment Size = 17, Localized to 652 out of 715 contigs )
TTTTGCTTCTGTACCCGCGCTTTTGCTCTCCTATAAGAACCCCTCACCCCCAACCTGCGGGCGCGCAAGTCCTCCGAGAGACTTCGTCGCCCCAGGTACCTGCGTATCCAATAAACCTCTTGCTGTTTGCATCCGGCTGCGTGNTTTCGACTGATCCTTGGGCACGGGGTCTCTCCCGAAGGAAGACGCCCTCGGGGGTCTTTCA
>rnd-2_family-7#SINE/Alu ( Recon Family Size = 80, Final Multiple Alignment Size = 72 )
NNCAAGGGCTGGGGAGATGGCTCGNTAGTNAAAGCCTTCCNTGCAAGCATGAGGACCTGAGTTCGGATCCCCAGAACCCACGTAAAAAAGCCGGGCGTGGTGGCGCGCGTCTGTAATCCCAGCGCTGGGGAGGCAGGAAGGGGAATCCCGGGGCTCGCTGGCCAGCCAGCCTAGCCNATCGGCGAGCTCCAGGTTCAGTGAGAGACCCTGTCTCAAAAAACAAGGTGGAGAGCGACTAGAGGAAACACCCGACGTCGNCCTCTGCCTCCACACGCATGCACACATGTGTGCAGACACACCTGCATGCAAACACACACGAACATCACACC
>rnd-2_family-31#SINE/Alu ( Recon Family Size = 38, Final Multiple Alignment Size = 35 )
AAATCAAGAGGGAGGAGNGCTGGGGNTGTAGCTCAGTTGGTAGAGCGCTTGCCTAGCATGCACGAAGCCTGGGTTCGATCCCCAGCACCGCATAAACTGGGCATGGTGGCACACGCTGTAATCCCAGCACTCGGGAGGTGGAGGCAGGAGGGATCAGAAGTTCAAGGTCATCCTCGGCTACATAGCGAGTTCGAGGCCAGCCTGGGCTACATGAGACCCTGTCTCAAAAAGAN
>rnd-2_family-16#SINE/B4 ( Recon Family Size = 35, Final Multiple Alignment Size = 33 )
GTGAGATGGCTCAGCGGGTAAAGGCGCTTGCCGCCAAGCCTGGCGACCTGAGTTCGATCCCCGGAACCCACGTAAAGGTGGAAGGAGAGAACCGACTCCACAAGGTTGTCCTCTGACCTCCACGCGCACATAGCGCGTGTACGCCCCCATCCACACATTGTACATGCA
>rnd-2_family-36#LTR/ERVL-MaLR ( Recon Family Size = 29, Final Multiple Alignment Size = 27 )
AGTCATCTGAGAAGGAAACTCAGTTGAGAAAATGCCTCCATAAGGCNAGCCTGTGGGCATTTTCTTAATTAGTGATTGATGTGGGAGGGCCCAGCCCACTGTGGGTGGTGCCATCCCTGGGCNGGTGGTCCTGGGTTNTATAAGAAAGCAGACTGAGCAAGCCATGGGGAGCAAGCCAGTAAGCAGCGCTCCTCCATGGCCTCTGCNTCAGTTCCTGCCCTGTTTGAGTTCCTGCCCTGACTTCCCTCAGTGATGGACTGTGACCTGGAAGTGTAAGCCGAAATAAACCCTTTCCTCCCCAAGTTGCTTTTGGTCGCGGTGTTTTATCGCAACNCAGAAATANACCAGTTATNTNTTNAGGGGT
>rnd-2_family-23#LTR/ERVL-MaLR ( Recon Family Size = 27, Final Multiple Alignment Size = 26 )
TGGTTAGTTTTAATTGTCAACTTGACGCAACCTAGAATACCTAGGAAGAGGTCTCAGTGGGGGATCGTCTAGATCAGGTTGGCCCATGGCACAGCCTGTGAGGGATTGTCTTGATTGCGTTAACTGANGTGGGAAGACCCACTCACTGTGGGCGGCACCATTCCCTGGGCGGGATCCTGGACTGTACGAGNGGAGAAAGTGAGCCGAGCACACATGCATTCATTTCCCTCTGCTCTCTGACTGTGGATGTGATGTGACCAGCTGCTTCAAGCTCCTGCCGCCNTGACTTCCCCGCCATGACGGACTGTAACCTGGAACTGTGAGCCAAATAAACCCTTTCTCCCTTAAGTTGCTTTTGTCGGGGTATTTTATCANAGCANCAGAAAAGAAATGG
>rnd-2_family-215#LTR/ERVL-MaLR ( Recon Family Size = 27, Final Multiple Alignment Size = 26 )
NATGTGGTGGTTTGAATGAGAATGGCCCCCATAGGCTCATATATTTGAATGCTTGGTCCCCAGGGAGTGGCACTATTAGGAGGTGTGGCCTTGTTGGAGTAGGTGTGGCCTTGTTGGAGGAAGGTGTGTCACTGTGGAGCGGGCTTTGAGGTTTCANANGCTCAAGCCACGCCCAGTGTCCAGTCCNCTTCTGCTGCCTGCGGATCCAGATGTAGAACTCTCAGCTACTTCTCCAGCACCATCTGCCTGCATGCCGCCATGCTCCCCGCCATGATGATAATGGACTAAACCTCTGAAACTGTAAGCNAGCCCCAATTAAATGTTTTCTTTATAAGAGTTGCCGTGGTCATGGTATT
>rnd-2_family-29#SINE/B2 ( Recon Family Size = 20, Final Multiple Alignment Size = 19 )
CTGGAGAGATGGCTCAGCGGTTAAGAGCACTGGCTGCTCTTGCAGGGGACACAGTTGCTGCACTGGCTGCTCTTCCAGAGGACCCAGGTTCGATTCCCAGCACCCACATGGCGGCTCACAACTGT
>rnd-2_family-137#LTR/ERVK ( Recon Family Size = 23, Final Multiple Alignment Size = 18 )
CAGATAATAGCTAGGCAGGAGGTATAGGCGGGACTTCCGGGNAGAGAGCTCTGGGAAGAAGAAAGGCGGAGTCGCCAGCNAGACGCGAAGGAAGAAGGCGGACAGTACTGAGAGAAGAGGTAACGAGCCACGTGGCAGAACGTAGATTAATAGAAACGGGTTAATTTAAGTTATAAGAGCTAGTGGGACAAGCCTAAGCTAAGGCTGAG
>rnd-3_family-70#SINE/Alu ( Recon Family Size = 129, Final Multiple Alignment Size = 95 )
CTGGCTCAGTGAAAAGCGCTTGCCGCGCAAGCATGAGGACCTGAGTTCGGATCCCCAGCACCCCAAAACAAGCCGAATGGCGTGGTAGCATGCGCCTGTAACCCCAGCGCTGGGGAGGCAGAGACAGGNAGATCCCTGGGGCTCGCTGGCCAGCCAGTCTAGCCAAATCGGCGAGCTCCAGGTTCAAGTGAGACCCTGTCTCAAANAATAAGGTGGAGAACGATNGAGGAAGACGCCCGACGTCGACCCTGGCCTCCACATGTGCACGTACAGGCATGCGCACATGCACACACACGTGCATGCACACACAA
>rnd-3_family-67#SINE/B4 ( Recon Family Size = 75, Final Multiple Alignment Size = 62 )
TAAACAAAAGTGATGATTAGGGCCGGCGAGATGGCTCAGCGGGTAAAGGCGCTTGCCGCCAAGCCTGATCCCTGGGACCCACATGGTGGAAGGAGAGAACCGACTCCCGCAAGTTGTCCTCTGACCTCCACATGCGTGCTGTGGCACATGCGTGAAGTAATAAATTAATTAAAATTTTTTTAAAAAAAACAGATTCCTGTGCTGAGAGATGCTTTCNTTTAA
>rnd-3_family-48#SINE/Alu ( Recon Family Size = 64, Final Multiple Alignment Size = 59 )
AGGTATTTTTTTGCATAAAATCAAATACATCAATAAAAATTTGTCGTTGGGCCAGGGGTAATGTAGCTCAGTTGGTAGAGCGCTTGCCTAGCACGCATAAGGCCCTGGGTTCGATCCCCAGCACCGCATAAACCGGGCGTGGTAGGCCTGTAATCCCAGCACTCGGGAGGTGGAGCAGGAGGACCAAGTTCAAGGTCATCCTCGGCTACATAGCGAGTTCGAGGCCAGCCTGGGCTACATGAGACTCTGTCTCCTTAA
>rnd-3_family-125#LTR/ERVL-MaLR ( Recon Family Size = 70, Final Multiple Alignment Size = 53 )
GGTGGTTTGAAAGAATAGGCCCCCAGGGAGTGGCACTATTAGGAGGTGTGGCCTTGTTGGAGTAGGTGCCTTATTGGAGGAGGTGTGGCCTTGTTGGAGTAGGTGTGGCCTTGTTGGAGGAAGTGTGTCACTGGGGGTGGGCTTTGAGGTTTCAGAAGCTCAAGCCAGGCCCAGTGTCCACTTCTCTTCCTGCTGCCTGCGGATCAAGATGTAGAACTCTCAGCTACTTCTCCAGCACCATGTCTGCCTGCATGCCGCCATGCTTCCCGCCATGACGATAATGGACTAAACCTCTGAAACCGTAAGCCAGGCCCCAATTAAATGCTTTCTTTTATAAGAGTTGCCNTGGTCATGGTGTCTTCACAGCAACAG
>rnd-3_family-104#SINE/B2 ( Recon Family Size = 57, Final Multiple Alignment Size = 49 )
ATCGAATNCGCCGACATTTTAAAAACAAAAATTGGGACTGGGCTCAGCGGTTAAGAGCACTGGCTGCTCTTCCAGAGGACCCGGGTTCGGTTCCCAGCACCCACGTGGCGGCTCACAACTGTCTGTAACTCCAGCTCCTGCGCCCTCTTCTGGCCTCCACGCTGCACGGCACCCANGCATACACGCAGGCAAAGCACCATACACATAAAAATAAATAAATCTTTTTAAAAATNNN
>rnd-3_family-153#LTR/ERVL-MaLR ( Recon Family Size = 57, Final Multiple Alignment Size = 49 )
AATGGTTTGAATNTGAAATGTCCCTACAGGCTCGTTGTTTGAACGCTTGGTCCCCAGCTGGTGGCGCTATTTTGGGAGGCTGTGGAACCTTTAGGAGGTAGGCCTAGCTGGAGGAGAGGTCACTGGGGGCGGGCCTTTGAAGGTTATAGCCTGGTCCCCGGTTCCTGCCTCNGCTCTCTGCTTCCTGGTCCGCTGTGATGTGAACAGCCTCTTCCTTCCTGACGCCACGACCTGAGCTGTCCCGCCATGCNTTCCCTGCCACGACGGACTGAAACCGTGAGCCNAAATAAATCTCCCTTAAGTTGCTTCTGTCAGGTATTTTGTCACAGCGANAGAAAAGTAACTANN
>rnd-3_family-129#LTR/ERVL-MaLR ( Recon Family Size = 50, Final Multiple Alignment Size = 49 )
AGTTTTGTCAACTTGACACAAGCTAGAGTCATCTGGGAAAAGGAACCTCAATTGAGGAANTGCCTCCATCAGATCGGCCTGTAGGCAAGCCTGTGGGGCATTTTCTTGATTAGTGATTGATGTGGGAGGGCCCAGCCCACTGTGGGCGGTGCCACCCCTGGGCAGGTGGTCCTGGGNTNTATAAGAAAGCAGGCTGAGCAAGCCATGGGGAGCAAGCCAGTAAGCAGCGCCCCTCCGTGGCCTCTGCATCAGCTCCTGCCTCGAGTTCCTGCCCTGACTTCCTTGGATGATGGACTGTAANCTGAAATAAACCCTTTCCTCCCCAAGTTGCTTTTGGTCAGTGTTTTATCACAGCAACAGAAAACTAGAACATCTAATAAAT
>rnd-3_family-64#LTR/ERVL ( Recon Family Size = 52, Final Multiple Alignment Size = 48 )
ATCGCTTGATGATNTANGTGACTCAAGCACNGAGGGGCNGGAANCGGGAGAGAGGGGAGGGATAGGGNACGNGTTAACCAANACTAAGGATGTNTGAAGAAGCTTTGCGAANACACTCATTTGTAAGCCAATTTAAAAATATAATTTTAAACGAAANNAGTATGAAGGGAGGTATCCCGCACGGNTGAACAATGCTNCTCCCGGAAGNCATGGGTTATTAAACAAAAATCTCAGTGCCAGACGTGGGNTACCTCCNTATGAGNTAGCTGTTAGTCAGGGAGGCCCAATCAGNACCCCAAACATACAAGCTTTTGACAGCAATGCTCTTGGTTGGTCACCGTAACNANANTGGTAAGACCCTATTGCTGAAGACACCACATACTTTGGCTGCAGGACATAGAGAAATCAANCTNGAACTGACCAGAAAGCTCTCTCCCTGCTGGCTAGCTTTCATAGTGCCGGAAGGCGCTGTGCAGGCTGCTTGGGAGAGAGGTNACAATGGTCTTACCCAGCGCTGGACCCTGCATGCTACAATACCGACCTGCCAGGCAAGATGTGCCCGCTGGTGCAATAGTGGCAGACTGAATGGGGGCAATCGCTTTCTNGATTGGATTTGAGGCTTGCTCCAAGGAGGAAATTCATGCCTGGTACTGTAAACCNGGTCAAAAGCCACGGCTGGGGAGGTCATAGGCCCTAGGGGAGAACCTANTGCTGTTGTTTTGCTAAATGGNCATGNTGTCAAATTGCCTTCTAAATATTTATGTTTATACCCATAGATTAGTGCTGCTCTCAGCCTTGGTCAGAGAAGCTTCTTNTTGCAGTGGGCAGCGGTTAATGCAGAGACTCATAACTGGTCAAAGTGCNGAGAATAAGTGACTGTCGAGTGCTCAGCCCTAGATGGGACATCTATCTCACCNCCCGGGAGACGANAGAGGAGCGGAAAGAACGNAAGAGCCGGAGGATGGGGAGGAGTGCTGTGAAATGCTGTCTTCTGGACATGACGTGGCCGTTGCACNCATGAACTCACAGCAGCTGTGACCTGCACAAGATCAAGNCAGCTAAAAATTCCAGCATGGATGGTGGAAGGGCTCACGAGGCCCNACTCTGCTGAGGAGCTATTGGCAGTTGATGGCTNCTGGGGGAGGGAGAGTCATTTTCTTCGGGGATGTGGCCACTGGTAGGTTGCCCATGCCCCAGTGGATGGCCGCACACNCATGTGCATGNGGGCAGCACTAATTGGACTCAGTGGGTTAAAAAAAAAAAAAATAAAAGGAAGACATGAAGTTGGAGATGGGCTGATTGGATGGTCCAGAGGGAAGTTGGAGGGGAGATGGGGGGCGGATATGATCAAGATACATTGTATACGTGCATGAAATTTTAAAAAAACTAAATAAAATATATTTAATGTAAATAAAAATGNNNNNNNNNNNNNNNNNNNNNNNNNNNNNNNNNNNN
>rnd-3_family-44#SINE/B2 ( Recon Family Size = 53, Final Multiple Alignment Size = 48 )
ATGGACACTTGTCAGGGCTGGAGAGATGGCTCGGTGGTTACAGAGCCTGCGCTGCCCTTGCGGAGGACCTGGGTTCNGNTCCCAGCACCCACACGGCCGCTCACAAACCTGGCCTTAGCTTGGCTTGTTTCTNGCCAGCTTTTCTTAACTTAAATTATCCCATCTACCTTTTGCCTCTGGGCTTTTTATCTTTCTCTATTCTGTATATCTTNCTTTACTTCTTACTCCGTGGCTTGCTGTGTAGCTGGGTGGCTGGCCCCTGGCGTCCTCTCTCCTTCTTTTCTCGCTCCTCNTCTTCTCTTCCCAGATTTCTCCTATTTATTCTCTCTGCCTGCCAGCCCCGCCTATCCTTTCTCCTGCCTNGCTATTGGCCGTTCAGCTCTTTACAGAGTTAGACAAATGTAACATAAAAGAATCACACACCTTNAAATAATATTCCCCAN
>rnd-3_family-25#SINE/Alu ( Recon Family Size = 47, Final Multiple Alignment Size = 46 )
TTGGCATGGCACGCCTGTAATCCCAGCACTCGGGAGGCTGAGGCAGGAGGATCGCGAGTTCGAGGCCAGCCTGGGCTACANAGCGAGACTGTCTCAAAANAAACAAGCAAGCCAATGAAC
>rnd-3_family-154#LTR/ERVK ( Recon Family Size = 31, Final Multiple Alignment Size = 30 )
CCACACTAGTTGCCATAGAAACTGGTCGGTGCATGCCTTTAATCCCAGCGGTGCACGCCTTTAATCCCAGCNCTAGAGAGGAATATAAGGCGGGAGGAGACAGCTCTCAGACACAGTCTCAGTCTGAGATTCCTGGAGACAGGATCGCCNTTTCGGNCTGAGGTAGAGGTAAGAGCCAGTGGCTGGCTGCTCTGCTTCTCTGATCTTCAGGTTGAACCCCAATATCTGACTCTGGGTTTTTATTAATTATGCT
>rnd-3_family-284#LINE/L1 ( Recon Family Size = 37, Final Multiple Alignment Size = 30 )
GCTCCTNAGGGACAGGNGAGGGGGTAAACACAGAAGAAGNAGGAAGGNTNATNAAGGGGAATGGCAGGGTGCAGGTGGTCTCATGGGNGNAACGGGAAAATGGAGGGTTCCTTCTANGGAGGGGGAAGGANGTGAATACANNNNNNNNNNNNNNNNNNNNNNNNNNNNNNNNNNNNNNNNNNNNNNNNNNNNNNNNNNNNNNNNNNNNNNNNNNNNNNNNNNNNNNNNNNNNNNNNNNNNNNNNNNNNNNNNNNNNNNNNNNNNNNNNNNNNNNNNNNNNNNNNNNNNNNNNNNNNNNNNNNNNNNNNNNNNNNNNNNNNNNNNNNNNNNNNNNNNNNNNNNNNNNNNNNNNNNNNNNNNNNNNNNNNNNNNNNNNNNNNNNNNNNNNNNNNNNNNNNNNNNNNNNNNNNNNNNNNNNNNNNNNNNNNNNNNNNNNNNNNNNNNNNNNNNNNNNNNNNNNNNNNNNNNNNNNNNNNNNNNNNNNNNNNNNNNNNNNNNNNNNNNNNNNNNNNNNNNNNNNNNNNNNNNNNNNNNNNNNNNNNNNNNNNNNNNNNNNNNNNNNNNNNNNNNNNNNNNNNNNNNNNNNNNNNNNNNNNNNNNNNNNNNNNNNNNNNNNNNNNNNNNNNNNNNNNNNNNNNNNNNNNNNNNNNNNNNNNNNNNNNNNNNNNNNNNNNNNNNNNNNNNNNNNNNNNNNNNNNNNNNNNNNNNNAGCAACCANGAGNTCTCTAATTGNACTTAAGACCTAGCAAAAGAGGGAAACCACGCCTGGTACTAAAAATCTAGCTAATATCAGTGCTGGTGAAGTCACGNTTATTGAGAAGAACTACNNCCGCTACTTTACTAAACCAGCTATAATCCCTNNCAACAATCTAAACATTTTTCTNTATACCCACAGNTAATGTATTCCTCACCCCTCATCAAGGAACCTTCTCTTTGCAACAGATAGAGACCANTACAGAAANCCACAGTCAATCAAAATGCAGAGTTGNGGAGCCCAGTCCCAATGGATACATCTACAAAACACTCCCGCACCTAAGGCTCAGGGAACATCGCAGAAGAGGGGCGGAAAGATTGTAAGAGCCAGAGGATCAGGGAGTTTGCTGTGAGATTGTGTCTCCTANTAATGTCAGAAGCTGCACCCATAAANTCTCACCAACACGACTGCCTAAACATGGCTGAACAAGGANAACACCAATAGACATGCCAAAGTGGACGGGGGAAAGCCCACGAGGCCTCAACCCTACACAAAGAACTACAGGCAACTGAGGAATGCTGAGAGCGGGAGAAATAGTCTTCTCCANGGAAGAGTNCACCAATTGGTTATCC
>rnd-3_family-316#LINE/L1 ( Recon Family Size = 33, Final Multiple Alignment Size = 28 )
NGAGGNGAACCTNCTGCTNCCACTTCCCTGANCCAGNATAATTTCAAACTGCATTCTAAANNANCTCACCCTTACGCTCACAGGTAGCTCCCACCCCTCGTCAAAGAAGCTCTCTTTTNCAGCAGATGGAGACCATTACAGAAAGCCACAACTGGTCAAAATGCAGAGAACAACTGACCGTGGGGTGCCCAGCCCCAGTTGACGCATCTACAACGCAANCCCTACATCTAAGGCTCCGAAACNTCGCAGAAGAGGGGGCAGAAAGATTGTAAGAGCCAGAGNACCAGGACANCTGCTGTGAGGCANTNTCTTCTATACGTGACAAGGAAGCTACACCCATGAAATCTCAACAATATGGNNACCTAAACAAGACCTNNACAATGACANCACCAGTGACATGCCAACGTGGATGGGGAAATCTCACAAGGCCCCACCCCTAGATGAAGAGCTACAGGCAACTAATGACTGCTGGAGAGGGAGAATNAGTCTTCTCCAGGGACGAGCCCCCTGATAGGTTATCCAATNCCAAGCGGTCAGCCCTAAACACATATACATACGAGCAACACTAAACGGACTCAGCAGGTGCACACGTGTGTGTACAATAATAATTAAAGAAGAAGAGGTCAATGAATTGGAGAGTGGGTTTAGGAGGAAGACTCGA
>rnd-3_family-56#LTR/ERVL ( Recon Family Size = 26, Final Multiple Alignment Size = 24 )
AAGTAACCCCAATAAACTCATTGGTTCACCAAGTTGGACTTGGGTGGNACCTTACTTTGGTCTGTCGTTGNTCCCTATCTGGGGTGAGTAGACGTTTGTTCACGTCTCCCCAGGAATACTGTCACACAACA
>rnd-3_family-249#LTR/ERV1 ( Recon Family Size = 21, Final Multiple Alignment Size = 21 )
NCTGTGGAGAGTTTGGAATGTTGCAGGCCCAGAGCCTAGGCAGTTTATCTCGGGCTATCTNTAGCCCCCTAACAGCCGTTCATTGTCCCGCCTGTGTCTGAACCTAACATCTTGTACAGGTAAAACCTTTGGAATGTATTAACTTGCAGACCTTACCTGGTTTCCACCANCCCAAAGGCTAAGAATCATCAGAAGCATCTGAGGCCTATAGCAGAGATCCCTCCGCTNTGCCGTAACCGCCCGCTCGATGTCGCACCANTGTATTTGAAAAGCGCCTTGATTTATGACTTTCTTTGTTCTGTTACTATAAAGACNTCATGAAACCGCTTCCACGTTGGAACACGGAATTTGGGGCAACCTAAATCTGCGTTCCCGGGCCATGGTCACTCATATTTGGCTCCAGAATAAACTATCTCTTATCCCCTTTGAGGTGAGATTTTT
>rnd-3_family-54#SINE/Alu ( Recon Family Size = 22, Final Multiple Alignment Size = 19 )
NNNNNNNNAGATCTGGGTGTGGTGGCTCATACCTGTAATCTCAGCACTCGGGAGGCTAGGCAGAAGGATCGCGAGTTCGAGGCCAGCCTGGGCTACATAGTGAGTTCTAGGCCAACATGGACNNNATAGCGAGACCCCGTCTCGAAACAAACCGAAACAGGAGCTGAGGATGTAGCTCAGTTGGCANAGCGCTCGCCCAGCACGCGCGAGGCCCTGGATTCGATCCCCAGCACCATATAAACCAGTCGTGGTGGCANATACACTGTAACTCCANCAGTCTGGAGGTGG
>rnd-3_family-230#LTR/ERVK ( Recon Family Size = 22, Final Multiple Alignment Size = 18 )
NNNNNNNNNNNNNNNNNNTAGATGGCCAATAGCTAGGCAGGAGAGGNTAGGCAGGACTTCCGGGGAGAGAGAGGAACTNGGAGAAGAACGAGGAGTAGTCGCCGGCGAGACCAGAGGAAGCAGGACGTGCAGAGNAGCGGAGAAAGCCACGAGCCACGTGGCAAAACACAGATTAATAGAAATGGGTTAATTTAAGATGTAAGAGCTAGCCAGNAACAAGCCTAAGCTATTGGCCAAACGGTTATAATTAATAAGCCTCTGNGTGATTATTTGGGCGCGGCTGGTGGCCCAA
>rnd-3_family-119#Retroposon/L1-dep ( Recon Family Size = 19, Final Multiple Alignment Size = 17 )
GGCTTGATTGCCACCCGNAACCATNGTGATNTCTGGGCCTGGGNTGCTGCCAGGGNCCATNTCTGAGCANTGACCCTGNTGCGGNCGTGGCCTGTGTCGATGATGCTGTGGNTCCTGACACCACAGAAGGCCTAGAGGATAGGGNTGTAAAGAGTTGGACCACATCCCTCACTGGTCGCAACACTAGGGAGAGCTGTCCCTGCCCCCACCTGCCAGCATCAGGAGAGNGGNCCCTGCGCCTCGCCTGGGCAGNACAGTAGGGCTGNCCCTGATGNGGGCGCGGTAGANCCGGCCCTGAGGGCGTAAAAGCGGGAGAACTGGCCGCGCCCCCCTCGTCTGCCGTGCGGTGGCGTGGGTGAGGGAAAGATGCCCTTCCCCTCGCCCCTNCTGCCTGCAGCAGACGGGGGAGCTGANCCTTCCCCCACCAGNTGCAGCACTTCAGGAGAGCGGGCCCTGCGCCTCACCTGGGCAGCANAGTAGANCCGGCCCCGTTGACAGGGGCGCGGGTGAGCCAGCCCCGAGGNTGTGAGCGCGGGAGANCTGGCCCCGCCCCTCGTCTGCCATANGGTGGCGTGGGCGAGGGAGAGATGCCCCCCCACTGCCCATCAACGCCTGAGGCAGGTGGGAGAGCTGGCCCTGAGGTCATAAGAGCGGGAGAGCTGTCCCTGCCCCCCGCCAGCTGCAGCNCTCAGGGGAACAGGCCCTGCGCCTCGCCTTGGCAGCACAGTAGAGCCGNCCCCGTTGGT
>rnd-3_family-126#LINE/L1 ( Recon Family Size = 29, Final Multiple Alignment Size = 16 )
CAATGAATGAGATAATNAAAATGTGGNACANTTACACAATGGAATATTACTCANATGTTAAGAAAATAATGAAATTCGCAGGNAAATGGATAAANTGGAAATAATCATTCCGAGTGAGGTAACTCAGACCCAGAAAGACAAATATTNTGTATGTTTTCTTTATNCGTGGATGTTAGCTTTTAAGCTTCGGANATGTATGTTTCATCTGAATANCCATAAAGGTNAGGTAACTAGTAAGGGACCATGGGAGGGAAGGGATCTTCCAAGGAAGGGGAGACANAATATAGTGTTAAGGAAGACAANGGGGNAATAGAATAGGAGAACTAAATGGGGTGGGAGTGGGGAGGGCAGAGTAGAGGGGAAATACGGGGAGAGGCAACTAATATTAAAAGACCTTTGNAGAGTCATATGGAAACCTANTACTGTANAACTTCCTAAGATATATNCATGAAAAAGGAGTTAAATGGAGNTGCCCATCGCTAGACACCATANGCTACCAATAAAACTCAGATCCAAGAATGGGTTACTTCTTTTCGAGTTGACGTTGGCCAATGGGTCCCATAGATNTTCTCACCCCCAAACGTCNCAGNCTATTNCCAGTGCCGTTGGTTGCCCTCCACGACTTGNTGGTAAACCCATTTTGCTGAAGGCACCACACTTCATGAAGAACATGGAGAAATTAGCTGGTACTCANCTGGAAGCTTCACCCCTACTGACTAGTGTTCATGGTGCTGGAAGGTACTNTGCACGCTACCAGAGGAGAAATCATCGCTCTCACCCAGATATGAATCCTGTGAGCTACAAAAGCGACCTGCCTGACAANATATAN
>rnd-3_family-155#DNA/hAT-Charlie ( Recon Family Size = 16, Final Multiple Alignment Size = 16 )
GAGCAGTGGTTCTCAACCTGTGGGTCGCGACCCCTTNGGGGTCGAACGACCCTTTCACAGGGGTCGCCTAAGAC
>rnd-4_family-65#SINE/Alu ( Recon Family Size = 241, Final Multiple Alignment Size = 173 )
GTGGAGATGGCTCAGTCGGTAAAGTGCTTGCCGCGCAAGCATGAGGACCTGAGTTCGATCCCCAGAACCACATGTAAAAAGCCAGGCGTGGCGCGCACCTGTAATCCCAGCGCTGGGGAGGCGGAGACAGGNGGATCCCTGGAGCTCGCTGGCCAGCCAGTCTAGCCTAGTTGGCAGGTTCCAGGNCAATGAGAGACCCTGTCTCAAACGAATACGTGAGCACTGGCGGAATGACACCCGAGNTGACCTCTGGCCTCCACTACACACGCACTCACGTGCATACATACTCCGCACCACACGCGCACACACACACAATACGANNNNNNNNNNNNNNNNNNNNNNNNNNNNNNNNNNNNNNNNNNNNNNNNNNNNNNNNNNNNNNNNNNNNNNNNNNNNNN
>rnd-4_family-147#SINE/Alu ( Recon Family Size = 141, Final Multiple Alignment Size = 101 )
GGACCAAACCTCAGAAGAGAATGTCATAAAGAAATAAACTAAACTGCTGGGCTGGGGATGTAGCTCAGTTGGTAGAGTGCTTGCCTAGCATGCACGAAGCCCTGGGTTCGATCCCCAGCACCGCATAAACCAGGCGTGGTGGCGCACGCCTGTAATCCCAGCACTCGGGAGGTGGAGGCNAGAAGTTCAAGGTCATCCTCGGCTATTACAGATNCATGAGACCCTGTCTCAACAACAAAAAAAAAA
>rnd-4_family-17#LTR/ERVL-MaLR ( Recon Family Size = 81, Final Multiple Alignment Size = 74 )
GGTTAATNTTGACTGTCAACTTGACAGGATCTAGAATCACCTAGGAGACAAACCTCTGGGCGTGTCTGTGAGGGATTTTCTAGATTAGGTTAATTGAGGTGGGGAGACCCACCCTAAATGTGGGCGGCACCATCCCATGGGCTGGGGTCCCGGACTGAATAAAAAGGAGAAAGCGAGCCGAGCACTAGCTTTCTTACTGTGGACGCAATGTGACCAGCTGCCTCACGCTCCTGCCACCATGCCTTTCTCCCTTCCTCANCATGATGGACTGTACCCTCAAACTGTGAGCCAAAATAAACCCTTTCCTTAAGTTGCTTTTGTCAGGTATTTTGTCGCAGCAACGAGAAAAGTAA
>rnd-4_family-130#SINE/Alu ( Recon Family Size = 99, Final Multiple Alignment Size = 65 )
CTGTAATCCCAGCTACTCGGGAGGCTGAGGCAGGAGATCANAGTAGTTCAAGTATGGACTTAGTGAGACCCTGTCTCAAAATCAAAGTGAAGCTGGCAAAGATTGTCTCAGTGGTAGAGCGCTTGCCTAGCATGTGTGAGGCCCTAGGTTCGATCCCCAGTACCACACA
>rnd-4_family-194#LTR/ERVL-MaLR ( Recon Family Size = 123, Final Multiple Alignment Size = 59 )
NNNNNNNNNNNNNNNGTGGCCCTCTCCCATAGCCCTTTGAACGCTTGGTCCCCAGTTGGTGGNACTGTTTGGGAAGGATTAGGAGGTGTGGCCTTGTTGGAGGAAGTGTGTCACTGGGGGTGGGCTTTGAGGTTTCAAATGCTCANGCCACGCCCAGTGTCACTGTCTCCTGCTGCGGATNAAGATGTAGCTCTCAGCTNCTNCTCCAGCGCACGTCTGCCTTCCGCATGCTCCCCACCATGATGATAATGGACTAAACCTCTGAAACTGTAAGCAAGCCCCCCAATTAAATGCTTTTTTNTAAGAGTCGCCTTGGTCATGGTGTTTCNTCACAGCAACAGAAAAGCAAAGCAAAATA
>rnd-4_family-36#SINE/B2 ( Recon Family Size = 61, Final Multiple Alignment Size = 56 )
NNNNNNNNNNNNNNNNNNNNNNNNNNNNNNNNNNNNNNNNGCACCTNGAGAAACTTCGGTGCTGGGGAGTTGNGGAANACAGGGATAGGTGAATNCCCNGAGCNCGCTNGCCGGCNAGCCTANGCCAACCAGTANACTCCAAGACAACCGGTCCAACACAGTGGGGATTTGGGTGAGAGATTCTGTCTAAGAACACGAAATAAAGAGGGGCCGGCGAGATGGCTCAGCGGGTAAAGGCGCTTGCCGCCAAGCCTGACGACCTGAGTTCGATCCCCGGGACCCACATGGTAGGAGAGAACCGACTCCCGNAAGTTGTCCTCTGACCTC
>rnd-4_family-35#LTR/ERVL-MaLR ( Recon Family Size = 76, Final Multiple Alignment Size = 56 )
GAAGAATGCCCTTGAAGGGGATATTGGGACCCTGGCCTTCCTCTCTCTGCTTCTCAGCTNCCATGGCTTCTCTNCCTCCCTGTTCTGCCTCGCCACAGGCCCAAAAGCAACGGAGCCAAGCGACCATGGACTGAAACCTCCGAAACCGCGAGCCAAATGAACCTTCTTCCTCAGCTGATTNTCTCAGGTATTTTGTCACAGCGACGGAAAGCTGACTAACACAGAACCGTTTCCGAACCGGTGTCATTAAAATGGTTTTG
>rnd-4_family-31#LTR/ERVL-MaLR ( Recon Family Size = 57, Final Multiple Alignment Size = 53 )
TATATGTGCGTCCTTACACTATGCGTGTGCTTGTACTGGCTGGTTTTGTGTGTCAACTTGACACAAGCTAGAGTCATCTGGGAAGAGGGAACCTCAACTGAGAAAATGCCTCCATNAGATCCGGCTGTAGGGCATTTTCTTAATTAGTGATTGATGNGGGAGGGCCCAGCCCATTGTGGGCGGTGCCACCCCTGGCNGGTGGTCCTGGGTTCTATAAGAAAGCAGGCTGAGCAAGCCATGGGGAGCAAGCCAGTAAGCAGCATCCTCCATGGCCTCTGCNTCAGCTCCTGCCTCCAGGTTCCTGCCTTGAGTTCCTGCCCTGACTTCCCTCAGTGATGGACTGCGATGCGGAAGTGTAAGNCAATACAAATCCCTTTCCTCCCCA
>rnd-4_family-82#LTR/ERVK ( Recon Family Size = 54, Final Multiple Alignment Size = 49 )
GTAGGAAGTCCTGAGTGAATGTGTGTTGTTGACGTGGGCACGGCCATGTCAAGGACCCCAGTGCCTCAGACCCATGGGAATGGCAAAGCCTTTCCGGTGAGGCTCAGAGGGATGGCAAAGCCTTCCTCTGGTCCGAGTGCGAATGTTGATGAAGACAGTGTGTGCAGAAACTGTCAACCGCAGCTTCCTCCTCCGGATGTTTACGGCCTGAGACTGCTCCCTACAGAGACCTCCTACCGAGATTAGCTAAACCTGCCTCCTTGTTCAGCTGTGTACCATAAACCCGCCTCCTTGTTCANCTGTATGTAATAANCCCGCTCCCTGTTCAGCTGTATATAATAAACACTGAGNTTCCGGGNTGCTGCGGNTTCTCCATCAGAGAGCNCAGNCCACCTGATCCCAGCTTTTCTGTACGTGTGTCTGTGTGTCTGTCCTTTCTTCATTCCCTCGCCGCCCCAGTCAGGTCTCCAGGACCAAGCCGCGNAGGACN
>rnd-4_family-343#LTR/ERVK ( Recon Family Size = 65, Final Multiple Alignment Size = 48 )
TGGGATAATGCTCTTGTACACTGTAAAGATGTGTCGCTCTCATTGGTTATAATAATGGCCAATAGCCAGGCAGGAAGCGTAGGCAGGANAGCCAAACTGAGAATGCTGGGAGAAGAGAAGGGCGGAGTCAGGAGTCACCAGCCAGATGCAGAGGGAGCAGGAGATGAACGTGCCATGCTAATAAAGGTACCAAGCCACGTGGCAGAGCATAGATAAGAAATACGGGT
>rnd-4_family-217#LTR/ERVL ( Recon Family Size = 51, Final Multiple Alignment Size = 46 )
TTAGGTCTCAAACCCGGGACAAATGGCTGAGGTGCCTATTTAACATATCAAAGCGGACCTGGCCGCCAGGCTCTCCCAGCATCCCTCAGTCCCTACCTGTTACAGGGTCCTCCTGGCTGGCATACCCCGCCCCTACCCTAAACTCTCCAGCCCAGGGGCTGGGCTTCCCTTCCCTATATAATCCAGCCATTTTGGCTACCTGCCCTTTTTGTCTTTTTGCACNTTTGGCCTCCTGGCTGCTGCGCTGTTCCCCTCTCCCTTCCCCCATCTCTTTCCCACATGGCTCAGGGTCATGTCCAGTCTGGACTCTCCCAGATGCCTCTGCCCCTGGCTGTGCTCTCCCTCATATCTACAATAAACCTTCTCCTCCACCATACCTAGGAGCAGTCATGTTTCCTTTTCTNTCCTTTTTATTTCTTTT
>rnd-4_family-166#LTR/ERVL-MaLR ( Recon Family Size = 47, Final Multiple Alignment Size = 43 )
CCATGGTCTGAACGTTTGTGTCCTACCAAAATTCATATGCTGAAATCCTAACCCCCAGNGTGATGGTATTAGGAGGTGGGGCTTTGGGAGGTGATTAGGTCATGGGGTGGGAACCCTCATGAATGGATTAGTGCCCTTATAAAAGAGCCCCAGAGAGCTCCTTGCCCCTTCCGCCATGTGAGGACACAGCAAGATGCCATNTGCGACACAGGAGTGGGCCCTCGCCAGACACCAGCGGCCTTGACCTTGGACTTCCCAGCCTCCAGAACTGTGAGAAATATCTCTGTTGTTTATAAGCCACCCGGTCTANGGTATTTTGTTATCAGCCTCAAAATG
>rnd-4_family-384#SINE/Alu ( Recon Family Size = 47, Final Multiple Alignment Size = 42 )
CATGAATAATGAACANGCGATACAGTAAGTGTTATCTAACAANAGATATNTAAAAAGTCTTATTTTTGGCATTGAGTGATTACATACCTAGTCCCAGAGCCGCAATGACACACACCTTTAATCCCAGTAGCCACACTAGTTGCCATAGAAACCAGGTAGTGGTGCACGCCTTTAATCCCAGCACTAGAGAGGANTATAAAACGGGAGGAGACAGGNCTCAGGCTCAGTCTCATTCTGAGATTCCTGGAGGCAGGATCGCCATTTCGGNCTGAGGTAGAGGTAAGAGCCAGTGGCTGGCTGCTTTGCTTTTCTGATCTTCAGNTTGAACCCCAATATCTGTCTCTGGGTTTTTATTAATCGTGCTT
>rnd-4_family-180#LTR/ERVL ( Recon Family Size = 46, Final Multiple Alignment Size = 41 )
NNNNNNNNNNNNNNNNNNNNNNNNNNAAGGCANCTGAGGAGTAGAAAGCTTTTGGAAATGTCATCTAATACTGTATAAACTTCCCAAAATTATATATGNATATTAAATAGGATTACNCTATANCGGAGGGACAATGCCTCTCNAGGNACCATAGGCTAACAAATAAAACNCCCAGTGCCAGGTATGAGNTATCTCCCTTCGAGTTGTTGGTCAGGGGGGTCCCANAGACCCCCCAAACANTACAGGCTNTTGCCANTGCTCTTGGTTACCCTCCAGAACTTGATGGTAAGACNCTATTGCTGAAGACACCACATACTTGAGTCATAGGACATGGAGAAATCAAGNTGGTACCGACCTGGAAGCTTCATCTCTACCGGCTAGCTTTCATGGTGCCGGAAGGNTCTATGCANGCTACTAGGGGAGAAATTCAACAGTCTTACCCAGCCGTGAANCCTGTGAACTACAATAATGACCGGCNTGGCAAGATATGCCCATTGGTGCAATAGTGGCGCGAATGTTATGGGANTAACCAACCGCTTTCTGATTGGATTTAAGGCCCGCTCCACAGGANGGAACTCATGTCTGGTACCGTNAACCTGGTCAAAAGCCCATGGCTGGCAGNTCATAGGCCCTAGGNGAACCTATACTATTATTTTGCTAAATGGNCATAGTATNAAACTGCCTCTAAGTTNTTATCTTTATACCCATAGACCANTGTACCTCTCAACCCTCATCAGAGAAGCTTCTTTTTGCAGTAGGTGGCAGTTAACGCAGAGACTCACAACTGNTCAANGTGCAGAGAATAAGTGACTGTGGAGTGCTCAGCTCTAAATGGGAATCTATATCACACCTCTTTCCCACAAGGCTCAGGGANCATCGCGGAAGAGGAAGTAGAAAGATTGTAAGAGCCAGAGGTTGTAGAAGTATGTGGCAAAACATTTTNCTGGACATGACAGGACTGTCGTACGTTGAACTCACGGCGGCTGTGACTGCTGACAAGACTNCACAAGATCAAGCCAGCCAANATTCCAGCATGGANAGAGGAGGGGCTCATGAAGCCCCACCCCTAGCTGAGGAGCTACTGACAGTTGATGGCTGCTGGGGGAGGGAGAGTCAGTTTTCTTTAAGGGTGTGGCCCCTGGNAGGTCNACCCATGCTCCAGTGGATGCTCTACACCCATGCACGCGGGCAGCACAAANTGGACTCGGTGGGTTATAAAATAGNAGAAAAGGAANACATGAAGTCGGGAGGGAAGAGTGTGGGAACATAGAGGAGGAATAGGGAGGGGATGGGGTGAATATGATCAAAACACANTATATGCACGTATGAA
>rnd-4_family-590#LINE/L1 ( Recon Family Size = 43, Final Multiple Alignment Size = 41 )
NCTCTGCNTGCTCTCTTACATCTGTGGNTCCTAGCTCCAAATCTTCAGATGTGAGTATATAACCTGGAGTAACCGCAGAAACCAGGAAAGTANAAAGGGACCATGAGAGGCAGCTCGAGAAGGGAATAGCAGGATGCAGTGAAAGGGAAACGGGAAAAATGGAGGGGGGGCTCCAATGGGGAAGAAGGCAGGAAAGTCTANACAGAAAGAGGAGGGACAAATAACACTAAGGNTGTCTGANAAAGCCTCAAGGAATCATACTATTTTATATTTACTTTAAAATATACGTAATNCTATATGCACGTATATTCTAAATGAAGTTAAGCCACTTGGACTGGCAATGCTCCCCAAAACATAGACTAACAAAACTCGCAGTACCAGGCATGAGAAACCTCCNTTCGAGCAGGTTGTCAGGGTAGTCCAAGTGACTCCCAAAACAATATAGATTATCGCTATTGCCTTGGTTGCCTCTCAGAGGTTGAAGGTAAGTCCCTATTTCCGAAGACACTGCANACATAGGACACAGAAGTNAGTAATCGNGCTGGATCTGACCTGAAAGCCTCCTTCCTGTGNTCTAGCTTTCATATATNAGAANACGCTATANAAGCTGCCAAGGGAGGAAAGCAATCAATAGTCCTACCCAGCTGTGACNNCTATGAACCACAACAATGACCAGCATGGCAAGATATCCCTAAAGGTGCAATAGNGGCACTCATGTGCTGGTAGCCAGTATCTAATTGAACTNANGACCCGCTCAACAGGAAGGAAATCATGCCTGGTACTGGAAACCTAGCCAACTACCCAGGGCTAGTGAGGTCATGAATTTTGAAGAATCTACTACTGCCACTTTGCCATAGACCAGCATAGTTCCTTAGCTACATTCTAATCTTATACCGCCGCAGTGCAGCCTGTCACCCCCTCAAGNGAGCTTCTCTCTACGGACAAATGGAGACCGTCGCAGAAAACCACAGCCAATCAAAATGCAGACTGTGGAACTNAGCCCCACGTATACANCTGCGAAACAGCTCCCGCATCTATGGCTCGGGGAACATCGCGGAAGAGGGTATGGAAAGACTGTAAGAATCAAAGACCAGGAATTCTGCTGTGAGACTAGCCTCTCCTAGGAATGGCTGCATACCAACANGANTCCGAACAGAGGACAACATCAGCAGACATGCTAAAGCGGAGCGGGGAAGCCTGTAGGNCATCCACTCTCGTACACNCAGAACTACAGAGCNACTGATGAATGCNGAGAGAGGGAGAATTAACCTGTTCTGGGAATTAGTTCNNTAAATAAATAATCTNGGAGGAAGAGGCTATCAATTTGAGAGTGAGCAGGGGACATGGGAGGGATTGGANGAAAGGGACTTGGGAAGGGAGGGAAGAAATGGGGAAGTTATGTAANCATATTTAATTTAATATGCATCGAGTT
>rnd-4_family-216#LTR/ERV1 ( Recon Family Size = 50, Final Multiple Alignment Size = 41 )
GATATTCTAAAGAGATGCCTCTCACTTTGGCTATCAGACTATTGAAACAATGGACCCCAAAGAANTGGAATTTCCCCGCATGACATCAGCCAGAGGGGGAACTTGTCTCCCGGGAAGAGATTTCACACAGTTCCGACAACTTGTCAGACCACCTTGCAGGATGAGACTGGAGCCCAGTGATGGGCAGGACCACACCTTGACCGGGACTGCTTAGCTGTGCACATCCTTGGCCCTCTATTTAAACCTNAACCTCACGTCAGGACCCCGAAGACGGACTTGGGGAGTCACTGGATCTCTTTGTCCCTCTTCCCAATGTGGCCACATTGAATAAATCTCCTTTTTCTGCTTTCCACTNTTAATTTGG
>rnd-4_family-63#LTR/ERVK ( Recon Family Size = 43, Final Multiple Alignment Size = 37 )
GAACCAGGTATTTTTTCCACAACGACCACGTGTTCCATNCGCCTGAGCGCTGACCTCCCCACACANCANCGACTTCGGTTGGTGAGCTTTCCACTCCCACCACNGGCTTCCCGGCTTCAATNGGTGAGTCTTCCCCGTTCTGCTACGGTTGCTTCCCTTAGCCGGAATCGTGNTTGGACTGACCCGGGGTCGGTCCGCCCGCGTTAGCACTGCACACTCCCCGTGCGGTGCATTCGACTGGGGGCCCAGGGTCCCTCAGGTTTTTTCTCCTTTCTCTTTCTTTTCCTTNTCCTTTCTTTCCGCTCGTAAGTGGTCCCCGCCGTGAAAGGCCGCTCGGAGCAGCCCCGAGCCTCTCTGGCTTCCGAGTCACCCGACCGGATCCAGCCAGGCCNTAGCACCCCACCTGTGGTCAGAGGAGACGTTCCCTTATAGGCCCTGGGTGTTCGCGCTGTTTTCGCGGGTTTTCACGATTTCGGCTGTGGTATAGCAACCCTCNATGNCGGCCCCTGNCTGTAATGCTCTGCCGGTGTCCTNCCGGCTCCGCTTTTCCTCAAACTGTCCCCGCCACCACTACCGCTGGTCCCGCGGAAGCCGACAAGATTGGTCGGATCCAGCGAGGCAGCTGTTTTCAATTCCAGCCTTTCGCTCCCCNCTGCAGCTTGTGGTGTGGCGGCTCAGCGACAGGGCAGATCACGCCTCTAGGTCTCTCTTGTCATTATGTTTAAAACTCCCGCAGCTCAAAAAAATGTGTTTCTCCATATAACATGTGGCCGCCGCCATTTTGACTGAGGTCAGGTGACTTTACCGAACCATCTTAACTGAGAGCCAGGTCAGGTGACCAAGTTCTCGCCATCTTTACTGANGTATNCCCTGCCTGNTTTCACTGAAATCCTCTTGCTGACTCTGTTACATGTGTTTTGCGCAGTGGCATGCCTTTGGTAGGGCCCACCAAGAACGTCCACTTCGCCCAATTCCTGTTCACTNTNTCTGTGTGTAATAATTGTTCATTACATACATGTATGTTTACCATTAAATGTAATAATTCTGTTCATTACATCTCATTCCAGACTACAAAANCAATAAGTCTCATGTTTTANACTGGTATGTACTTTTAAGTCTCTTAATCCAACCCTGCTTTACCTGTTAAGTTGAAGTCAGTACAGTCAAACTCGGACCCAGNTCTCCAGGCAGATTCTATACTTTATTATACCTCAGTAAACAGCCCTCAACTGAATGGGCACAAAGCAACATCCATCCGCAACCCGCTTCAACTGCCAGGCNCTGACCNCTGGGAAAAGCTGCCTTTTATCTAAACTGAGGATCTCCAGANAGCGGACAGAATCACTGGANTCGACAGCCTAGNTNCTCAGNTCAAGGTAGGCTTGTCTTNCTACANATTTCTTAGCCCACAGAATCTTCTGGAGCCTGGCAGGTACTGAACGCTAAACAGCAAAAGGNAAATATGACCCTCAACAGTTATGTAGGACCNTGGAGGATAGCTCTAGGTGCCAACCAAGTAAGTTCTCTGCCGTTTTTTTAATCAATAACTCCTCAAGTGAAATCTTATCCTTCTCAAAGATCTCCGATGCAGTTTGACAGCTGAGAGGTTTTGTCAGTTTAAAAGGACAACCTCATCANACAAATNTCAGCAGAATACAAATACAAGTTATTAAGGCGTGCACCTGCAAGTTATAAAGGTATGAGGACAAGTGCANGCTATCANANTTCTCTCTCATGCTGCCTTTCATAGTCTTAAACTTATGTTTTCATAAACCCCNAAANCATCTGGTGAGTTCCAGGGAGCCGAATTGANGGATCCACCCTAAACAGGTCAGATACACCCCTCTCAATTGCCTGATCCTAATTTTTTTTACGTAAACTTANCTTTGTCCTCTGTTCTGCCAATACCTTGAACAGGTNTAAGAGACACCAGACANTTCCATACCGCAAACNCCGGACGGGAGCAAAGAGACCAGCTACCCCAGGGATGTGACCAGCACTCAGCTTTCTCAGGTCCCCCCCCCCAAGACGACGCCCACAAATAAGCAGGAAACAGTCTTGAGAATCCGCCGTCCCCAATTCCTTTAACCTGTTGTGCCTAACCTTCCGCCTTTTTATTATAAAAAAGAGATGGGAATCCCTTCCCTGTCTTCTGAAGAGGCAGCTTCTGCCCCTTCCACCCTTCCCCCCTTTCCCTTCCCCTCCATAACCCACTAAATAAATATCCAACCTCACTCTGCATGGCGTGCCTATCCATGTCTCTGTCTCCCGCCCGCCACGCGGCTCCCTGCCTGGGACCGGCCGCCTTCCTGACCCGTTGTGGTCTCCTGGCCCGCTGCCCGCTGCCGCCGCTCGGGGACCTGCAGCATTTTACTTTTA
>rnd-4_family-568#LINE/L1 ( Recon Family Size = 36, Final Multiple Alignment Size = 35 )
TTTAGGAATATACATGTATATGCATGTAGTAACAATTAATGAAAAAAGAGGCCATGAATTTGAAAGAGAGCAAGGGGGGATACATGGGAGGGTTTGGAGGGGGAAAGGGAGAAATGATGTAATTANATTATAATCTCAAACAAAAAAATGAAATAATTTTT
>rnd-4_family-30#LINE/L1 ( Recon Family Size = 52, Final Multiple Alignment Size = 34 )
TCAGTCCTAAATGGGATGTCTTCATCAAACCTCTCCCCTCAGAGCTCAGNGAACCNTGAGGAGGAGGTGGAAGGTGTAAGAGCCAGAGGGGGGATGGAGGACNTCGAGAAAACAANNTCTTCTAGACACAGCAGGACTGANACGCATAGGAACTCACAGAGACTGTGGCANCGTGCACAGGCCTGCATAGGTNCAAGAGAGGCGTCCAACGCTGAGAAGAGTGGACACAGCCCCCATCCCTAACCCAGAAGCTATCTCCAATTGGCATCCGCTTGCAAAGGAAAATTAGTTTTCTCCAACGGAGTCTCACTGGGTATACNAACCACACTTAAGGGCAGACCCCATGCCCAGCAGTAGATGGCCAACACAAAACGAACTCAATGGTATTTTTGGAAGNTTTTTGTCTCATAATGCTTTGTTTGGGCATTTTTACCCTTACAGGTCTTTTGCTTATATATTATGGTTTCCGATTTTGTGTTTTTATGGGATTTGTGTGTGCAAATGTGTGCTTCTTGTGCNTNTTCTTTGGCTNTNTTTTTTCCGTTTGTCAGTAGATGCCTGTTTGTTTTCTAATGAGAGAGAAAGAAAGGGCGTGGATTTGGGTGGGTGGGGAGGATCTGGGAGGAGTTGGAGGAGGGGAGAAAAAAATCTATTTTCAATTTAAAAAAGA
>rnd-4_family-154#LTR/ERVK ( Recon Family Size = 38, Final Multiple Alignment Size = 33 )
TAAATTCGGCACAGTGGCTGCGCCTTAATCTACTGCTGTCTCAGCCGGCAACTGCGACTCTGCAGTTACCGGCCNGCTTCTGGCCGCGCTAGGCCGCAGCCTGGAGGGAATTCTGTTCCCGCAGGCACCGGCTCTGTCGCTGCCGCTAAAGGTAGCTTTAACTAAATCTCTATCGTTCTATTATAATAAGACTCGGGANTCAAAGGCTGGGGTGAAAACCTGCTAGCTCAGAGAGGCTGAGTAGCAACTAGCTGACCTTCCCTCTTCGCTGGGTCCCCGGAAGACCCGTCCTTCCGCTCCGCCGAACCAAAAAAGCCCACCCTAAGCCCCTCCCTNCTACTTCCTGTGTCTCTCTATCCATCCTCCCGACTCCCTCTTACTCTCTATGGTTACTTCCTGTCAACTAGTTGCTGACTCNGCCTCCTGACTCAAGGTTAATTTTATTTAATNAACGCAAACGCAAACTCGGGGTTCACAGTGTGATCAAATATCCCGCA
>rnd-4_family-15#LINE/L1 ( Recon Family Size = 39, Final Multiple Alignment Size = 33 )
ATGAAAGAAGCCAGNCACAAAAGGCCACATANTGCGTGATTCCATTTATGNGAAATGTCCAGAANAGGCAAATCCGTAGAGACAGAAAGATCAGTGGTTGCCAGGGGCTGGAGGGAGGGGAGTGGGGAGTGACTGCTGAATGGGTACGGGGTTTCTGGGGCGANGAAAATGTTCTAGAATTAGACAGTGGTGATGGTTGCACAACTCCGTGAATATACCGAAAACCACCGAGCTGNATTNCTCAGAAAGTGAGTTATATN
>rnd-4_family-11#LTR/ERVK ( Recon Family Size = 53, Final Multiple Alignment Size = 33 )
CTGCATTTGTTTAACTCTGCGAAGCTGTGATNCTTTGCCTGTCTAAAACACCTGATGGTCTAATAAAGAGCTGAACGGCCAATAGCAAGGCAGGAGAAAGGATAGGCGGGGCTGGCAGGCAGAGAGAATAAATAGGAGGAGAAATCTGGGAGAAGGAAGGAGAGACAAGAAAGACAAGGAGAGAGGACGCAGGGGCCAGCCACCCAGCCACACAGCCAGCCACGGAGTAAGAANGAAAGNAAGATATACAGAAGTAAGAAAAGGTAAAAGCCCAGAGGCAAAAGGTAGACGGGATAANTTAAGAAAAGCTGGCTAGAAACAAGCCAAGCTAAGGCCGGGCATTCATAAGNAAGAATAAGCCTCCGTGTGTGACTTATTTGGGAGCTGGGTGGCGGGCCCCCCTAAAAGCCAAAAGAGAAAGAACAAAAAAACAACCAAATATTAAAACACAAN
>rnd-4_family-399#LTR/ERVL ( Recon Family Size = 32, Final Multiple Alignment Size = 31 )
GCCGTACAGGACTGTCCTCCGAGCCGAACAGCCGCCATCTTCATNAGNTCAGCTGTGCCTGCTTGCAAAAGACCATCACAGCTGGGCTTGTTGACTGTTNACGTTCCCTCACAGAAGGAGGGGTGGGGAGGGTCATNGGACCCTCACCTGAGNNTCCAGCCGCTCCTCCCAGCCANCTGTATGCGACTCTGCCCTAATTGCACGTGGCCTCGGGTCTGGAGGNGCTAGAGTATATAGGCTGGGAGGCAACTGAGGGAGGGGGTCTCCATCCATGCAGCTAGGGGAGCCATCATCCCTGCTGGGTAGACCTTCCAGTGCGGCTGCTTTGGGGTAACCCCTCACCCGTGCTCTGTAAGNAAGCCCAGTAAACTCATTGGTTCCCCAGAGTGAACTTTGGTGGAATTGTNTCTTTGGTTTGTCATTGGGACCTTGGA
>rnd-4_family-270#LTR/ERVL-MaLR ( Recon Family Size = 47, Final Multiple Alignment Size = 31 )
GTGCTTTAACGATGAAAAGAAAGCCACCCATAGGCTCATACGTTTGAATACTTGGTCCCCAGTTGGTGGNACTGTTTGGGAAGGATTAGGAGGTGTGGCCTTGCTGGAAGAAGTGTGTCACTGGGGGTGGGCTTTGAGAGAGGCTAGCGTCAGCGTCTGTTCCAGCACCATACCATGCCTGCCTGTCTGCCGCCATGCTCCCCGCCATGACGGTCATGGACTCANCCTCTGAAACCGTAAGCCCAAATTAAACGCTTTCTTCTATAAGTTGCCTTGGTCATGTGTCTCNTCACAGCAATAGAAAAGTAACTANNNNNNNNNNNNNNNNNNNNNNNNNNNNNNNNNNNNNNNNNNNNNNNNNNNNNNNNNNNNNNNNNNNNNNNNNNNNNNNNNNNNNNNNNNNNNNNNNNNNNNNNNNNNNNNNNNNNNNNNNNNNNNNNNNNNNNNNNNNNNNNNNNNNNNNNNNNNNNNNNNNNNNNNNNNNNNNNNNNNNNNNNNNNNNNNNNNNNNNNNNNNNNNNNNNNNNNNNNNNNNNNNNNNNNNNNNNNNNNNNNNNNNNNNNNNNNNNNNNNNNNNNNNNNNNNNNNNNNNNNNNNNNNNNNNNNNNNNNNNNNNNNNNNNNNNNNNNNNNNNNNNNNNCCATGCCAGTGTTTTATCACAGCAACAGAAACATAACTANNNNNNNNNNNNNNNNNNNNNNNNNNNNNN
>rnd-4_family-418#LTR/ERVL ( Recon Family Size = 30, Final Multiple Alignment Size = 29 )
CCCTTGGGATTTTGGAGCGAGGCCCTGCCGTCATCTGCAGACAACTATTCTCCTTTGAGAGACAGCTCTTGGCCTGCTATTGGGCCTTAGTGGAGACTGAACGTTTGACAACGGGCTACCAAGTACCGTGCAACCTGAGCTGCCCATCATGAGCTGGGTGTTGTCTGACCCACCAAGCCATAAANTAGGACGTGCACAGCAGCANTCCGTTATCAAATGGAAGTGGTNTATATGCGATCGGGCCTGAGCAGGTCCTGAAGCACAAGCAAGTTACATGAAGAAGTTNCCCAAATGCCTACGGTTTCTACTCCTGTNACAATGCCTTCTGCTCCCAAGCGTGCACCTACGGCCTCATGGCGTGTGCTACGNTCNGTTGACTGAGGAAGAGAAGACTAGGGCCTGGTTTACNGATGGTTCTGCACGTTATGCAGGCACCCAGAAGTGGACAGCTGCAGCATTACAGTCCCTTTCTGGGACAACCCTGAAGGACACCGGTGAAGGGAAATCTTCACAGCGGGCAGAACTTCGGGCAGTATACATGGTNATACATTTCGCTTGGAAGGAGAAATGGCCGGATGTGCGATTGTTCACCGATTCATGGGTGGTTCTGGATGGTCAGGGACTTGGAAAGAGCATGATTAGAGAAACTGGTGAGAAAGNCGTCTGGGGAAGAAGTATGTGGATAGATCTCTCCAAATGGGCGAAGGATACGAAGATGCTTGTGTCCCGTGTAAATGCTCATCAAAAGGTGACTTCAGNAGAGGAGGAGTTCAATAATCAAGTAGATAGGATGACCCATTCTGTGGACAGTCAGCCTCTTTCCCCGGCCATCCCTGTCATTGCCCAACGGGCCCGTGAACAAAGTGGCCATGGTGGCAGGGATGGGGTTATGCGTGGGCTGACACAGACTTCCACTCATCANAGCTGACCTGGCTACAGCTGCTGCTGAGTGCCAGATCTGCCAACAGCAGAGACNAACACTGAGNCCCAGATATGGCACCATTCCCCGGGGTGACCAACCAGCGACCTGGTGGCAGGTTGACTACATTGGACCACTTCCTCCGTGGAAAGAACAGCGCTTTGTCCTTACTGGAGTAGATACTTATTCTGGTTATGGATTTGCCTTTCCTGCACGTAATGCTTCTGCCGAAACCACCATCCGTGGACTTACAGAATGTGATGCAGGAGATATATACATATATAGAGAGAGTCAGCGAAGTCAGGGCACCANCACGGTATTCTACACAGTATTGCTTCTGACCAAGGAACTCACTTCACAGCCAGAGAAGTGCAACAGTGGGCCCACGATCACGGAATCCACTGGTCTTGCCATGTTCTCCACCATCCTGAAGCAGCTGACCTGATAGAAAGATGGAATGGCCTTTTGAAGACACAGTTACGGCGCCAATTAGGCGGCAGCAGCCTGGAGGGCTGGGGCAGGGTTCTCCAGAAGGCGGTATATGCTTTGAATCAGCGTCCAATATATGGTACGATTTCTCCTATAGCCAGGATCCATGGGTCCAGGAATCAAGGGGCGGAAAAGGGAATGGTTCCACTCACTATNACCCTAGCGACCCACTAGGGAAAANTTTGCTTCCTGTTCCCGCGACCTTAAGTTCTGNTGGCCTGGAAGTTTTGGTTCCAGACNGGGGAGCGCTTCTGCCAGGAGACACAACAAACATTCCATTGAACTGGAAGCCCAGACTTCCCCCTGGCCACTTTGGGCTTCTAATGCCCTTAAGCCAACAGGCTAAGAAGGGAATAACAGTGTTAGGAAGGGTGATTGATCCAGATTACCAAGGGGAAATTGGGTTGCTTCTTTACAGTGGAGGTAAGAAAGATTATGTCTGGAGTGCAGGAGATCCTTTAGGGCGTCTCTTGGTGNTACCGTGCCCTGTGATTAAAGTCAGTGGGAAACTACAACAACCCAATCCAGGCAGGATGACAAAGGGCACAGACCCTTCAGGAATGAAGGTGGGTCACTCCTCCAGGAAAGAGCCAAGACCTGCTGAAGTGCTTGCTGAGGGCGAAGAAAGGAATGGGTAGTAGAGGAAGGTAGTTATAAATACCAGCTAAGGCCACATGACCAGTTGCAGAAATGAGGATTATAACTGACATGAGTGTTTCTGTTCATTTTGTTAAGAATGTGTTTGTACAGATATTTGTATTTTCTTTCCTCNATTTCTTTATCATGTAATGTAACATCAATTAAGAGAATATCAGTGGTTATCATATTTAAGTTTTGAGATACTAAAAGAATGTCCCTCAAGGGACATTGCCATCTATTCTAAAATATATAACGCGTTTGCAGTTGTACGTGGGATAGTTATATCATGTTAGGCATAATTATGACCTGGTTATTGCTTTCATTTAGAAATTAAGCATGACATAAGGAGATATGATTGTGTGTCAAGTTGACAAGGGGTGGACTTGCCCAGAAGTA
>rnd-4_family-120#LINE/L1 ( Recon Family Size = 30, Final Multiple Alignment Size = 29 )
AGAAAATGAATCTTTGGAGGTTCCTTGTCTCATAATGTCGTGTCAGGGTTTCCTTTTTAAAATTTATCTTTTTAAATTTTAATTTATATATTTTTCTTTTCTCTTTTTACCCTACAGGTCCTTTGCGTATATATTATGGCTTCCAGCTTAGTGTTTTTATGGGATTCCTGAGTGTGCGAACGAGTGGGTCTCTGCGTCTATATCTGTTTCTTGTGCCTTCTCTTGGGCTCTTTTCCTTCTGTTTGTTTGTTTTGTCCTATTCCGATGTGTTAGTTTTTGTTTTATCTTATTNTATTTTATTATTNTATTATNTNCGTNNNGTCTGTTTNCNTNNTANNAAAANAAGNGNGGGTGGATNCGGTGNGGNAGAGNTGGGAGGAACTGGGAGGAGTAGAGGGAGGGGAAACCGTAATCAGGATATATTATGTGAGAAAAAAAATCTATTTTCAATAAGAGGAAA
>rnd-4_family-128#LTR/ERVL ( Recon Family Size = 31, Final Multiple Alignment Size = 29 )
GTCAACTTGATTGGATCTGGNATCAACTAAGAGACANGCCTCTGGGCAGGNCTGTGGAGGGTACTTCCTGGAAGAGGATACTTGAGAGGGGAAGGCCTCTCTCCAGAGTGGGCAGCGCCTTCCGGCGGCGGCCCAGAGATGAAGAGTCCGAGGGAAAGCANTGCTGCTTTTGCCTGCCCGCCTTCACTTCTTGCTGGCGAGTGCATCTGCTCTGCCGCTGCTGCCTCCTTCGCTGACATCAGAACCCAGCTTCTTCGGCCTTCCAACGTGGACTGAAGACCAGCGGCTCTCCGGGAATCCTCCAGGCCTTGTTCTCAGCCTCTCCAGTGTGCAGACGGCCATTGTTGGACTACCCAGNCCGTATCGTGTAAGCCAATCTAATAAATCCCCTTTGTAATATATATTCATTCTATCGGTTCTGTTCCTCTAGCCCTGACTAAT
>rnd-4_family-1125#DNA/TcMar-Tigger ( Recon Family Size = 29, Final Multiple Alignment Size = 28 )
ATAAAATCCAAAACGCCCGAAAATCGAAACTTTTGAGCGCTGACATGATGCCACAGGTGGAAAATTCCACACCTGACCTCATGTGACGGGTCGCAGTCAAAACGCAGGTGCACTAAAAATATTGCATAAAGTTACCTTCAGGCTATGCGTGTAAGGTATATACGAAACATAAATGAATTCCGTGTTTAGACTTGGGTCCCATCCCCAAGATATCTCATTATGNATATGCAAATATTTCCAAATACCCGAAATCTAAAACCGAACACTTCTGGTCCCAAGCATTTCGGATAAGGGATACTCAGCCTGTACATNNN
>rnd-4_family-579#LTR/ERVK ( Recon Family Size = 29, Final Multiple Alignment Size = 28 )
GAAGAGGACGAATCATCCAGAGAAAATGTCCCAAGAAAAAGAGTAAATTGGCCTATTGGTATATCACATTTCCAACAGGATAAAATTTCATNAATCTTCCCAAACGTTNGCCATCTGCTGTCCCTTTACAGACACNTAATCCCAGTCCAATTAAAGATTAAAACTGGCTTTGGAGTTGGAGCGTGGCTCTCTCCTTCTCTAAACCCAGGCTTGAGTCTGAAGCAGGCAACTAGGAATTAAGTTTGTGTGCTCCGGGTGTACTTAACAAATTGTGGTCCTTTAACNTCTCCGAGATCTNCTGCATATGGCATTTANAATGTTTTAAGTTTTCTGCAGCGAACCATGANCATNCCTAACAGCGACCTTTGAAGTCTCCAAAAGGAGGATGTGGNCCCACAATGACGATTCTTCCAGGACTGTGATAACACCACTAAGCTGANAAACACCACCTAAAGATTAGTTTTGGACTACAAACTCTCAGAACAATTTCAAAGCGGCTAGCTGAGATGGTCCAGCCTNACAGACTACTCTAGCCAGGACTTCAGATAAGCCCTGCACTTTCCCATTACACAGAGACTGGACAACAAATGATACAGCTAGCTCTCCCAGGACTTGGCCATTATCNCAATTTTCTCAGGGTCCTCTAAAGATGCCGTTGCCCCCAGACAAAAGGAAGCAGTCNAGAGAACATGACGCCCACATTCCCAAGAGATGGCGTGGATAGTTTTTGGTCATTC
>rnd-4_family-320#LINE/L1 ( Recon Family Size = 41, Final Multiple Alignment Size = 27 )
NTTCAGACATAGGGCCCAGAGGNCTCGGAGCTGGAACTGACCCGGATGCCTCCTCCCTGAGTACTAGATTTCATAGTACNAGAAGACGCCATGCAAGCTTCTCAAGGCAGGGAAGCTGACAATAGTCCTANCCAGCNATGAACGCCTATGAACTGCCGCAATNAACACCAGCAAGCACGTAACCCTGGGCACNGTAGCGGCATGCGTACCTTGGTGGTAACCAACAGCTCTCTAATTGNACTTAAGACCCACTAACAAGAGGGAAACCATGTCTGGTACTGGAAACCTAGCCAACTACTCAGAGCTAGTAAACCACAACCAATCAAAATGCAGAGTCGTGGAGCCCAGTCCCAACGGATACATCTACAGNACAACTCCCGCACCTAAGGCTCAGGGAACATCGCGGAAGAGGGGGCGGAAAGATTGTAAGAGCCAGAGGACCAGGGAGTCTGCTGTGAGANTGTGTCTCCTAGNAACGNCGGAAGCTACACCCATGAAGTCTCANCAACATGGCTGCCTAAACANGACCTGAACAATGACAACAATNGACATCCACGAAGCCCANGGGCCTCAACCCTACACGAAGAACTACAGGCA
>rnd-4_family-769#LINE/L1 ( Recon Family Size = 27, Final Multiple Alignment Size = 25 )
ACAANAANCTATCTCCAGCTGATAACCGCTCACAAATGAGAGATTAGNTTCCTCCAANTGAGTCTCACCTGCAGGNNGTGCGAACCGCNCTTANGGNCAGNCCCCATGCCCAGCTAGAAGTAGATAGTCAACACAAAACGAACTCAATGGCATTTTTGGAGGTTCTTTGTCTCATAATGTTGTGTCAGGGCATTTTTTATAATCTTACGNGTCCTTTGGTATATATTATGGCTTCCGGTTTTGTGTTTTTATGGGATTCCTGTGNACAATGTGTCTCTGCGTCTGTATNTGTTTCTTGTGCCTTTTCTTTGGCTCTTTTCCTTCTTTGTTTGTTTTGTCCTATTCCGATTTGGTTTTTTTNNTTTTGTTTTAGCTTACTTATTATTATTTTTTNAACACGTGCTTGTTTTTTAAGAAGAACAGAAAGGGTGTGGATTCGGATGGGAGAGGAGTNGAGAAGGATCTGGGAGGAGTTGGGGGAGGGAAACCGTAATCAGAATATATTGTATAAAAAAATCTATTTTCAAC
>rnd-4_family-1034#LTR/ERVK ( Recon Family Size = 31, Final Multiple Alignment Size = 25 )
GTGGGATAATGCTCTTGTACACTGTAAAGATTTGTCACTCGTATTGGTTTAATAAAANGCTGATTGGCCAGTAGCCAGGCAGGANGTATAGGCGGGGCAGTCAGACTGAGAATNCTGGGGAGAAGGAGGGCGGAGAGTCAGTCACCAGCCAGACGCAGAGGAAGCAGGACGAGAATGCCTCACTGGGAGAGGTAAGACCAAGCCACACGA
>rnd-4_family-73#DNA/TcMar-Tigger ( Recon Family Size = 26, Final Multiple Alignment Size = 25 )
GTTCCCTCCTACCCATGGTTTCGCTTTCCGCGGTTTCAGTTACCTGCGGTCAACCACGGTCCGAAAATATTAAATGGAAAATTCCAGAAATAAACAATTCATAAGCTTTAAATTGCGCGCCGTTCTGAGTAGCGTGATGAAATCTCGCAGCGCCCGCTCCGTCCCGCCCGGGACGGAATCATCCCTTTGTCCGGCGTATCCGCGCCTGTGTGCTACCCGCCCATGTCACTTAGTAGCCGCCTCGGTTGTCAGATCGACTGTCACGGTATCACGGTGCTTGTGTTCGAGNAACCCTTATTTTACTTAATAACGGCCCCAAAGCGCAAGAGTAGTGATGCCGGCAATTCANATACGCCAAAGAGAAGCCGTAAAGTGCTTCCNTTAAGTGAAAAGGTGAAAGCTTNTTAAAGGGAGAAAAAGTCATATGCTGANGTTGCTAAANTCTACAGTACGAATGAATTTTCTGTCCGTGAAATTGTGCGAAAAGAAATGAAGAAAAGAGAAAGTCATNCGTGCTAGGTTTGCTGCTCTGCGCNCCTCANACTGCAAAGGTT
>rnd-4_family-28#LTR/ERVL ( Recon Family Size = 24, Final Multiple Alignment Size = 24 )
NGAACCCAAGCGGCTGGGCACACCTGTGAGAGATTTTTTNCTTAATGAATCATTTGAAGTGGGANGATNCACTTTAATCCGGATCTTTGAGGTGGGAAGACGCACCTTTAATCCAGATCTTTTGAGGTGGGAAGACGCACCTTTAATCCGGCCACATCTTCTNCTGGCAGCCTATATAAAGGACACGGAAGAAGGAAGCTCGCTCTTCGCTGCCAAGTCCATCCCTTCACCGGCATTAGAGCCTACTTCTTCGGGATTCCAGCGTATACTGAAGACCANCCGAGACATCCAGCCTCGTGGACTGAACAACTACTGGATTCTTGGACCTTCCGTTGGTAGACAACCATTGTTGGACNAGCTGGACCACAGCCTCAAGCCATTCCAATAAATCCNCTTTTTCATTCTATNAGTTCTGTTCCTCCTAGAGAACCCTGACTAATACAGATTTTNGTACCAGAAGTGGTTATAGAGCAACAGAAGNATAAGGATGATATCTTTTAAGTATCTGGGATAGGCTTTCCGATTTGCCAACGCCTACGGTTACTGAAGCCTCTCCAGCACGNAGCCTCTCCTGGGAGCTCGGAGATACCGAAAGCCCATGGTGTGAACTACTTTACAAACTTACGGAGANAAATGCATTTGATTATCCCGATTCACCAGCTGTGAGAGGCAATAGATTTGGTGATCCTGTATGTAAAACTTTGGACAGTTTGTGGAAAAATAAGGAAAATGATGGCGCTGGTTGGTTGCTCTCAGCATCTCTTGGTANATTGACAAAGGANAGGAATGAGCTCTGNGATAAAGTTAACCAATCTAGCTTCTCAGNACATGNTGAAGGACAACGATGAACTCAGTGATAAAATTGACNGGCTCCAGATGTGCANAAACAGACTAAAGGTTTCTAAGTGTGCCCCGGAAGAGAATCTTCTCTCTCCGCAGCCACAGAGCTCAAGCTACAGAAAATCAACCCGAAGCCCTCATTATAAGGTTGGCTGAATTATAGCGAAAATTCAAGTCCCAGCCTCGGAGGATGTCCGCGGTTAAGCGAGGGCATTAGTTGGTAAAGAATGGGACCCTGTAACTTGGGATGGGGATGTGTGGGCTGAGAACTTTGAACCCTCGGATTCTCAAGGGTTTGTCTCGCCTGAGGGGTAGTCACTCCACCCTCACAGATATTCCCACCCTCACCCGTCGAAATGCTGCCTTTTCCGCTATTGANTGAGGAAATTAATCCTTCGTTGTCTGCTAAACCAGCAGAGTTCTCTGAAGGAGATGCCAGGCAANACAATACTGATGTCNCTCAGGGCCACCGATAGTTGCCTCTAGTNCTATAACCTGANNTAGATGGCNNAGCAGGCTNNTAGAGGGGAGGNAGAAAGTGTAGTCCATG
>rnd-4_family-132#SINE/B2 ( Recon Family Size = 26, Final Multiple Alignment Size = 23 )
AACANAATCAAAGGGTTAGGAAAGNTAAGGCCTTGGAGAGNTGGCTCAGCAGTTAAGAGCATATACCGCTCTTGCAGAGGACCTGAGTTCNGTTCCCAGCACCCACGTCGGGCGGCTCACAACTGCCTAACTCCAGCTCCAGGGGATCTGACGCCTCTGCCTCCTGAGGCACCTGCACTCATATGCACACGCCCACACACAGACACACACATACACATATAAAAAAATAAAAATATGAACTAGAATAATAAAA
>rnd-4_family-62#LINE/L1 ( Recon Family Size = 24, Final Multiple Alignment Size = 23 )
AGATCTTCACCTCTCCCTCCTTCCTCCAAATCCAACCCCCAGTCTCATCCCNAGCTCTGTAGCAGANCACCTGCTGTACACCCCCTTCCTCTTCCCACCCCATCTCCAGTGGATTCCACAGATCTTCCCCTAACTTCCTTCCCCACACTCGTTGCTTTTCCCAGCCCCCAACTCCAGCAGGCATTCCCTGGGAACCCGCAGGCTCCCGGCCAGGGAAGCAGGTAGGCTAACTGCAGATCTTCACCTCTCCCTCCGTTCCTNCAAATCCGATCCCCCAGTCTCACCCCCAGCTCTGTAGCAGAACACCTGCTGCAGCCCTCCCTTCCTCTCTATCCCCATCTCCAGTGGATCACGCAGATCTTCTCCAANCTTCCTTCCCCCACTCATCCCNTTGTCCCAGCCCCCAACNCCAGCAGGCATTCCCTGGGAACAGACCAGCCTTGCAGGCCAGGGAAGCAGGTAGGCTAACTGCAGATCTTCACCCTCCCTCCTCTCCTCCAAATCCAATCCCCCGTCTCATCCCCAGCTCTGTAGCAGACCACCTGCTGCACCTCCCCCTCCTCTCTGCCCCCATCTCCAGTGGACCGCGCAGATCTTCCCCTCCAACCTTCCTCCCCCACTCATCNCGTTATCCCAGCCCCCAACTCCAGCAGGCATTCCCTGGNAACCCGCAGCCGATCCAGCCAGGGAAGCAGGTAGGCTAGCTGCAGATCTTCACTCTCCCTCCTCTCCTCCANATCCAACCCCCAGTCTCATCCCCAGCTCTGTAGCAGACCACCTGCTGTGGCCTCTCCTCACTCTCTGCCCCCATTCCCAGGGGACTAAGCAGATCCTGGTGGAACACCCTGCTTTCCTCCCTCCTGTGAATCCCCTCAGCCNCTCCTCCTAGCCCATCCCCATTCTAAGTGTCAGCTCCCAATACCTAGAAACACATTTACCCGGAACCCCCAGTGGCCACACCTATCAGGATCCCAGAATTTCCTACCAGGCAACACACAGCCACCACACTTCCCTAAGAACCAGAGAGCAACAGAAACCAAGGAACAAAACACCCACCCAACAAAGACAAGACCAGATATCAGCACCTAGAATTACAATCTTCCCAACCCAGATGCCTAGACGCCAGCGTAAAAACACAATCAATAACAGCCAGGACAANATGTCTCCACTAGAGCCCAGCAACCCTACCACAGTAGGCCCTGAGTATTGCAACATGGCTGAAGCACAAGGNAAAGACCTCAAAATAGGCTTATGAATATGATAAAAATCCTTAAAGAGGAAATGAATAAATCCGTTAAAGAAATCTCGAAGAAAAAAATNNNN
>rnd-4_family-2#DNA/TcMar-Tigger ( Recon Family Size = 23, Final Multiple Alignment Size = 23 )
NNNNNNNCCGTATCTGCAGNTTCNACATCCGTGGATTCAACCAACCGCGGATGGAAAATATTCGGAAGAAAACTGCGTCTGTACTGAACATACACAGACTTTCCTTNTCGTTATTCCCTAAACAANACAGTATAACAACTATTTACATAGCATTTACATCGCATTAGGTATTATAAGTAATCTAGAGATGATTTAAAGTATAGGAGAGAATGTGCATAGGTTNTATGCAAACATTACGCCATTTTATATAAGGGACTTGAGCATCTGCGGATTTTGGTATCCGCGAGGGGTCCTGGAGCCATTCCAGAAGACACTG
>rnd-4_family-46#LTR/ERVK ( Recon Family Size = 26, Final Multiple Alignment Size = 23 )
ATTGTGGTGATGCANTNTTATGAAAAATATCTCTTACNTTCAGAGACTGGAACTTTTGCTGGACCTCGCAGCCAGAGTTAATAATACACCTTGAGGTCACTTAAGACTTAAGACTGCTATCCTACTGTGTACTCAGCCTGTTTGTTTAACCTGCCTTTAAGAGAACAATGTAACAACCAACCTTACCTTGGATTCCCATGTAATCAACTTTTACAACCTAAGCTAATGCATAGCTNTAATCTTAAGTTACGTACTCTTCCATGCCCCTGACCCAGTGAGCAAATGCATGTNTGTATGTTATGATAATCATTTGCTGAAAGCAGCAAACACGGCGAAAGCGACCTTGCTTGATAGCGTTNATTTGTTCGTTATCTGGGTCAGTTGGAGTCAGTGACTTAATTCCTTGTAAAACTCTGTTAAAGATTTCTGTAAAGTATCCCTCATCCTTCCCCATGTGATGCTTTCTGTGCTGTTCAATAANANAGAGNAAAGCCTTTTGTAAGGACAGTAGACANCAGGCAGGCATAGNCAGACACACAGCAGACAGATTACAGACAAGCCACAGACAGCAAGCTAGAGACAGAAGACACAGGGAGAGAAGTAGAGAATTCAAATCTGGGCTCGCTCTTGGTCAAACTANTCCAAGGGGAAGTGCTTTGNTTTCTTTCCTTAATGCGACACCGACGCATTTTGGTGCCTACGAGGTTATCNTTAATGCGTTTAACTGGNACACAGNAATCTTTGAAAACAGTGNTTAGCT
>rnd-4_family-1684#LINE/L1 ( Recon Family Size = 25, Final Multiple Alignment Size = 22 )
TGAACTATTGNTAATGATAGATTCTGGGAGAGGGGGAGTCATTGCCTTCAGTTGTGTACCCACTGNTGAGCCCACCAGGCTCCAACGGATAGTTCCAAACTCGTGGTCACACAGACGGCCCTGGTTAAACTCAGTGGGTCACAAACAAACACAAAACACATGAACGTGGGAAAGGGATCTGTAGGGAAGGGGAAGGTTTGGANAGGGTGGTAAGAAGACGGTGTGGGAGGGAGTANTCAGAATGCATTATATACATATGTGAAA
>rnd-4_family-118#LTR/ERVK ( Recon Family Size = 23, Final Multiple Alignment Size = 22 )
TGGGAGCACAAAGGTCCTTGTGCTCACAGATAAGCACTAGGGAAACCAGGAATGTTAAACACGCAGGGTTGTCTCTTCAAAGGAAGAGATGTATAACCTGTTTCCGCCCAGAAGGCTGGGAATGGANGTGGTTAATAGCCTGGTGACCTCTGCGCTATCTGTAGGGCCAGGCCACACCCTCCCCAAGCTCCCACAANCAGGACCGGAGGTGGCTAATAGCCTAAGTGACCAAGACCACGCCAGATCCTTACCCCGGGACCTTAAGATAAACNTGTTAAGAACCCATCTTTNTGGAAGANGTCACATGTACTTTACGAAGAGTTTCGATGTAATCACGCCTCNTTGTGCACATGGGATTGTGTTACACCAGGAAACTTTTTTCCAAATTGTGCTGTGCTTAAATATGCCTAAAATAAACTGCTCGGGGTCAGACTCCAGAAGTTTGAACCAACACCGGCTACTGAGTCGTGTTGAACCGAACTTCCTTCTTGCCTCCCGCGGATCGTTACTCTGCTGGTCGCAAAGNNNNNNNNNNNNNNNNNNNNNNNNNNN
>rnd-4_family-711#SINE/Alu ( Recon Family Size = 24, Final Multiple Alignment Size = 21 )
GGGCATGGTGGTACATGCCTATAATCCTAGCACTCGAGAGGCTGAGGCAGGAAGATCACATGAGTTCAAGGCCAGCCTGAGCTACATAGCAGAGACCTGTCTCATAAAACAA
>rnd-4_family-172#LTR/ERVL-MaLR ( Recon Family Size = 23, Final Multiple Alignment Size = 18 )
ATCTATAATGAAANCGAGCAAGCTGAGAAGGGAANAAAACGTACAGTTTGAGGAGAAAAGGAACACCAGGAAGCGNAATGGAACTAAGTCNGTGCTCAAGGAGATAAATAGATTAAGAAATGGAATAAAGGGAATGGTGACCTCANGGTAAGATCCCACCCAGCTAAGCTTCCAACTTGTGAAAGGGAATTAAAGAAAAGCTTAGACAGTGAAGGAAACCATCAAAANCAGAAAACTGATGAAGATGTAATTAAACAGGGGACCATGTTCCAGCCCCAGCAAGCAGCAGAACTTGGCAGCTTTGGCCACATGGTTCTGGCTTTAGAGTTAAGGATNCAAGAAAAGGGTTATGGAATCTNCCCCCGCGACTAAGGAAAGCCGCTGAGNCCAGGCGTGTGTCAGGGGTGTCCCTGNATGGAGGCCCAGAGAGGCCATTGCGTGAAGCTGTGAAGGTGAAGCCTGGATTGCCTTGGAGACCCCAAGATGTTGGAGATACCAGAGTCATGGGATNCCTGCCGAGGAGAGCTGCTAACAGGGAGTGGAACCAGCCCAAGAGAGGGAATTGTGTTGCAGTCAACAAAGCTGAAAGGAGTTGGAGATCTGAAGAGCACTTTGACATCAGACGTGGAGACGCAGAGTTTGGAGTTTGCCCNGCTGGTTTTGGTCTTGCTTTGGTCCAGTATTTCCTCGCTATGCTCCCTTTCCTCCCTTTTGGAATGGTAATGTATATTCTGTGCCATTGTATGTTGGAAGTATGTGACCTGTTTTGATTTTGATTTATAGGGGGTTACAGTTAAGAGATTCCNTGAGTCTCAGAAGAGACTTTGAACTTCGGACTTTTAAACGTTGTTGAGACTGTTAAGACTACGGGGACTTTTAAAGTTGGACTTGAATGCATTTTGCATTATGNNATGGCTACGAGCCTATGGGGGCCAGGGAGT
>rnd-4_family-135#LTR/ERVL ( Recon Family Size = 18, Final Multiple Alignment Size = 18 )
TTGTGTAACAGTTTCCTCTAAGATTGAAACATTCCATCCTGCAGGGAAGCTCCTTAAGCAAGNAGNNNNNNNNNNNNNNNNNNNNNNNNNNNNNNNNNNNNNNNNNNNNNNNNNNNNNNNNNCTGTCTGCCAGAGTAAGCAAAAGCTGAGAGTCCCTCTCAGACTCAAAGAAGCANCTGCAAAGAAGCTGCAAAGAAGACTCTGAGACA
>rnd-4_family-976#LTR/ERVL ( Recon Family Size = 20, Final Multiple Alignment Size = 18 )
TGAAGGGACTCTAGCAGCCCGAGCATGGCAAACATGGCTCCGGCAGGCCTTGCCCTTCCCCCATTCCCTCTGCCTTGCTAAA
>rnd-4_family-1691#Retroposon/L1-dep ( Recon Family Size = 18, Final Multiple Alignment Size = 18 )
CTGACCGCCTNCGACAGAGCGAGGGAGCTGACCCTCCCCCTTACCAGCTGCAACACTCGGGAAAGCGGNCCCTACTGCCTCTCCTGGGCAGCACAGCGGAGTCGACCATGTTGGTGAGGTAGGCGCGAGTGAACCCAGCCCTGACGTCGTGAGCAATGGGAGAGCTGGTTCCGCTACTGTCCTAATCTGGCACGTGGGAGCATAGTGAGGAGAGATGCCCTCCTCCCCACTTCCTCCATCCNCTCCCATCAACGCCTTGAGGCAGGTGGGAGAGCTGGCCCTGAGGTCNTAAGAGCAGAAGGGTGAGCTGTCCCTGCCCCTCACCAGCTGCAGCACTCAGGAGAGCGGCCCCTATACCTCGCCTGGGCNACACAACGGAGCTNGCCCTGAAGGTGTANGTGTGGGAGAACCCACCCTGAGGACGTGAAAGTAGGACAAAGAACTGCCCACCCCTTGCTCACGGCTGCAAGGGTGAATTAGCCGGGGCAATGCTGGAGAGCTCACCCTGGTGGCGAAGACAGCGGAGCAACTGGTGCAGGTCCCTGCGACTACCCAGGCCCAGACCCAGGGTTAATNTTGGCCCACCCCAACATCCACCCCATCTGTGATCTGCTGGAGCAGGCGGGGGGGANCTGGCNCGCAGACCCAGAGCTGCAGCATCTCCACAACACAGGGCAACAACGGGATATCCAAGAAGAGTCCCGATGAGGGCCCAGCGTCGACGGTGTAGTAGAAACCAGAGGCCNCGAACCAGACCAATGACTCTTTGCGATGAACGCTTGCAAGTGAAGATATACGGACAAAGNCGTTTACTGCGTGACTCACTGTGTCACACTGCAGCTTCCATGACGAGATTTTTNATTTTTCCATTCCCTCCTTTCTAAATTTTGTTTTATTTTTGGGGGGNAGGGGCAGAGGGCGGATACGAAGGGACGGGGAAATGAATGGGATCGAGATGCATGATGTGAAAGACACAAAGAATAAATAAAAAGAAAGTTTAAAAA
>rnd-4_family-161#LTR/ERVK ( Recon Family Size = 25, Final Multiple Alignment Size = 18 )
GTGGCTGCTNCGCTGCTTNGGCATGATCTAAGGCCACACGTTGGGTGCNAAATGTAACGTTTACCTAAATTGTTCTAGTATAATAAAAACTCGGGAGTCAGAAATTGAGATAAAAACCTGATAAATCCAAGGAACGGCGGAGAGNCGATCGGCTGACCCTNCTCTCCACGTTTTCCCCGCCAAAAAGCCCCGGAAATCTCCTNAGNCCTCTATCTCTCTTCCTGTCCCTCTATCTGTCCTCAGTCCTCCAAAANCTCTATGGTTAATTCTGGTCAGCCAGTNGCTAACTCCATCCTCTGATTCAAGGTAAGCTTTATTGGCACAGCGGAGCGGCGGTGCGAACAATTCTCCCA
>rnd-4_family-2906#LTR/ERVL-MaLR ( Recon Family Size = 20, Final Multiple Alignment Size = 18 )
NNGTTTGAATAGGAATGGCCCCCATAGACTCNTGTGTTTGAATGCTTGGCCCATAGGGAGTGGCACTATTAGGAGGTGTGGCCTTGTTGGAGTAGGTGTGGCCTTGTTGGAGGAAGTGTGTCACTGTGGGGGCGGGCTTTGAGGTCTCANATGCTCAAGCTACGCCCAGTGTGGGACACAGTCTCCTTCTGCTGCCTGTGGATCAAGATGTAGAACTCTCAGCTCCTTCTCCAGCACCATGTCTGCCTGCATGCCGCCATGCTTCCCGCCATGATGATAATGGACTAAACCTCTGAAACTGTAAGCCAGCCCCAATTAAATGTTTTCCTTTATAAGAGTCCCT
>rnd-4_family-466#LTR/ERV1 ( Recon Family Size = 23, Final Multiple Alignment Size = 18 )
TCCCTCCCCCATCCGCCGAGGCAGGCAGATCTTCCTTCCTGCTTGCAGCCTGAGTCTCTTCCTTTTCCGTCTCCCTCTCGAAGAGGCAGCTCCCCTTCCCTTCCATAACCCACTAAATAAATATCCAACCTCACTCTGCATGGCGTGCCTATCTGTCTGTCTCTCGCCCGCTGCATGGCTCCCTGCCCGGGACCAGCCACCTTCGGAGACCTGCGGCATGGTCTCGTGGCATGCCCATCTGCCTGNCTCTCCTCGTGACCCGCTGCGCCACCCTCGGGACCTGCGCCGGGGACCCGCAGCAATTTTTAACTAATCCATTNCATTGGTGCCATGGAGACTCGGTAGGCTCTCCCGCCCCGCCCCTCTCCCGGATCGGGCTCGGAACCGGGTTTTTTCCACAACGGCCCCACGTTCCATCTGCCTGAGCTGACCTCTNCACACACCACTGGCTTTGGTTGGCGAGTTTCCCCCCTTCCGGTCAGCTTAACCATTTCNNTGAACCCGAGGAATTGACCGNTGAGCTTCCGGCACCCTTCTGGNGTTCCTAGAANCGGGGGAGAGCCCCCAACCACAGCCTTTACAGTTATGGTTGAGCNCTTCGCTGACATTCATCTCTGAGTTGCTTCCCNTAGCTAAAANTGTGACCGGACCGANCCGGGGTNATTCCTCCCGTGCTAGCACTGCACACTCTGTGGAGTGGTGCATTCNGCTTNGGGGCCCAGGGCNCCTCNNNNNNNNNNNNNNNNNNNNNNNNNNNNNNNNNNNNNNNNNNNNNNNNNNNNNNNNNNNNNNNNNNNNNNNNNNNNNNNNNNNNNNNNNNNNNNNNNNNNNNNNNNNNNNNNNNNNNNNNNNNNNNNNNNNNNNNNNNNNNNNNNNNNNNNNNNNNNNNNNNNNNNNNNNNNNNNNNNNNNNNNNNNCTTGTGGTNCCGCCGTTTTTTGTGGGTTTTCACAGTTTNAGNTATGGGTGGCAAGCCATCCATGTCCGTCCACCCCAGGATGGATGCCTTTTAGANGCNCTAAAACCNCAGGCCTTAATNCCCCACTTCTTCAGCTCCTACCCTCACTCCGCCGGTGTCCCGNTGGCTCCACTTTCATGGGAGCTTTCTAACTACTGTCAGCAGGAGCTTTCTAACTAACTACTGTCAGNGCACAGNCAAATGGAAGNAGTTTCCTCAAACTGTCCCTGCCAACACTACTNCTGCCAACAAGGTTGGTCGGA
>rnd-4_family-557#SINE/B2 ( Recon Family Size = 22, Final Multiple Alignment Size = 18 )
NNNNNNNNNNNNNNNNNNNNNNNNNNNNNAGNTGCTTGCCANCAAGGTCNTGAGCTGAGCCCCAGACCAAATTCCGATAACAAGGATACAGATGGGGCTGGAGAGATGGCTCAGTGGTTAAGAGCACTTGCTGCTTTTGCGAGGACCCGGGTTCGGTTCCCAGCACCCACGCCGGCAGCTCACAGCCGCCTGTCTGGTCTCCGACCTGCACGCATGCGGTGCACGCGAACTCACACAGGCGCACACACATACANATAAAGTATTAAATCTTTAAAACGAAAAAAAAATGCATGAGAA
>rnd-4_family-569#SINE/Alu ( Recon Family Size = 17, Final Multiple Alignment Size = 17 )
CTNGCAAGATGGTTCAGCAGGTAACGGCTTGCTGCCAAGCCTGACGACCTGAGTTCAATTCCCGGGACCCACATGGTAGAAGGAGAGAACCAACTCCACAAAGTTGTCCTCTGACCTCCTGCATACACTCTATTTGAACCCCGCCCCATCAAAAACCAAAATACCAACAAGGAATGGAGATGTGGTCCACGCCTAATGCTCTCTAGCATGCCTGAAGTACTGTGCTCAGTCCTCAGGAAGAATATACGAGGCAGAATCGACTTCTTATTCTGGCACTTGGGAAGNGAGCCGGGAGGGTCCACAAGTGGCTCAAGNCCACTCTTAGTTACGCGGTGAGTTCAAGGTCAGNCTGGNCTACCGCGGGACCTNCCTCAAAAACAAAA
>rnd-4_family-578#LTR/ERVL ( Recon Family Size = 16, Final Multiple Alignment Size = 16 )
CCTCTCTCCTTTTTACCCTTCTCCCTCGTCCTCTATCTCCTGTCTTTGTCTCTTATTCCCTGCCCTCTGTCCCTCTGGGGCAAATAAATCTCCTTTGTGCTGAGAACTTGGTCTTGAGGGGTGTCCTGAGCCAAC
>rnd-4_family-630#LINE/L1 ( Recon Family Size = 18, Final Multiple Alignment Size = 16 )
NNNNNNNNNNNGGCAAGGAAGACCACATGCCGGCCCGGGGCGGTCTGCCCNGGGCCGCGAGGAGAAAACATAGGCCCACCTGGTACTTGTGCCGGGCAGACGGGCACTATTATGGTGAGCAAATGTATGGTGCGTGTATGGGAGAGAGAGGCAGAATGGTTCATGTCCTGTGGANAGAGGCAGATCTGAAGAGGTGAAGGCGGTGAGGAGCCGGCTGAGGTGGNGGCCTGCTTGNCACCTGGGGCCACGGTGATGAGACTAATATAGGCCCTCTGTAACTGATAGGGGCCCACAGTTGTGTAGTTTGGTCTGTGGGTGGGGCTCCTAGGAGTGGGATCAGGACCTGTCCCTGGTTTGAGCTGACTATGCTTGGATTAAGAAGCNTGTCCTCCCCATNCATACTGGGTCACCTTGCCTCGCGCANCCTTGANGCANGGGGAGGNGCTGAGTCCCGCCTGCAACTTGATATGCCAAGTGTTTGTTGANANCCNTGGGAGGCCTGCCCTTTTCTGAACGGAAATGGAGGAGGAGCGGATTGGGTGGGAGAGAGGGAGGGGGGAGGGACTGGGAGGAGAGGAGGGAGGGGAAACTGCGGTCGGGATGTAAAATAAATGAAAAAATAATAATTTTTAAAAAGA
>rnd-4_family-214#SINE/B4 ( Recon Family Size = 29, Final Multiple Alignment Size = 16 )
NNNNNNNNNNNNNNAGAATGGGCTTAGAAGAGTTTAAGAAGGGCCGGCGAGATGGCTCAGTGTGGGCAAAGGACTTGCCACCAAGCCTGACGACCTGAGTTCAGTCCCCGAGACCCACACGGTAGGAGAGAATGACTCCCGCANGCTGTCCTCTGGCCTCCACACGCATGGCACCTCGGCACATAGTTCCTTGTGCNTTCGAAGTGAATCAAAATCTNAATTTCCNAAAGACTCTNAGGAAGT
>rnd-4_family-808#Retroposon/L1-dep ( Recon Family Size = 16, Final Multiple Alignment Size = 16 )
GGCTGNGGTGGGCAGGACTCAACCAAGCGCCAANCTGTGANCCAACCGNGAGCCCTGGTACCAGGTGNCNGGGCACCATTATGGTGAGTGAGTACAGGGTGGGAAAATAGGAGGGAAAGAGGCAGAANGGTCCATGGGCTGGGNAGAGAGGCGGANCTGAAGAGGTGAGGGTGNTNAGGGGCAGGNNGACGNNAATGGCCTGCTTGCCACCTGGGTCCAGGTTGATGTCCCAGCTTGGGCTACTAGCGGGGACAGGTCTTGGTCCTCGTCCCTGAAGCAGTGGAGGGGACTTTGTTGATGTCTGTGGCTCATGTCACCAGTGACAGCAATGCAGAGGTTGCGGTCTGGGCTGCCACCTGGGNCCATGNTGGTGTCCAAGGGCCACACTNTCGCAGGGTCCATGCCNNCCNGCTGCGGTGGCCTGTGCTGCNACCGGGCGNCATGGTNNCGTCCGGACCCGGGCTGCTGCTGAGGNCCATGTCNGGGTCCGNGNCCCTNCCGCAGCCGGGTCTGTGTCTGNGCTGATGTCCGGTGNGCCATNTTGCCACCATAAGAGGCCACGAGGAAGACACCCNGGGTCNAGGCTCANAACAGTGTCTCTGNGGCCANGCTGNTGTCCTGGCGGACNGTGGTGACATCCAGACCCAGTTGCTGCTGGGGACNATGTGGGGGTACTTGGGTTGCCAGTCTGCTACCGCGGCCGTGGTGTCGTCCGGANCCGGCTGCTGCTNAGGGCCATGTCNGGGTCCATGGTCCCACAGTGGCCGGGGTCTGGGTGACGTCCGTGGATCCCGTTGCTACCAAAGGCTCTGCGGATGCCCAGGGTCGGGTCNGCCACCTGAGGCCATGNTGGTGCCTGACGGCCGCGTTGCTGCCGAACCATNCCCACCTGAGTGGCTCGTTCTTNCACCCGGAGCCAGGATGTCGTCCGGGCCTGGGCTGCTGCCAGGGCCGTGTCTGGGTCCGTGGTCCTTGGCTGGGATCTGCGATACTCCGGTGCACAGGGGGTCNTAGGAACCATGCGAGATGAAATCAAAGGGCCGTGCTGAGCCAGTCCCGCCCTTCGCTGGCCCTGGGAAAGCTGACCCTGTCCCTGGCACTGCAGCAGGAGAGNTGGCCCCACCCCTCAGGGAAAGCTGGCCCCTGCACTCAGGAGAGGTGGCCCTACCCCTCACCTGGGCAGCTCACTAGAGCTTGCTGTTCAGGATATAGGTAAGCTGGCCTTGAGGACCCCCCCTCATCTTCATCTGCCATGTGGTGGCCTGGGTGAGTGAAAGATGCCCTCCTCTCTCCACCCCTTGCTACCTGTGGCAGGCAAGACAGTCGGGTGAGAGAACTAGCCTGGCTCTTCACCAGTTGCAGCACACAGGAGAGTGGATCCTGTGCCCTGTATGAACAGCGCACAAGAGCTGACCCTGTCTGTTGTCAGGGGTGCNGGTNAGCCAGCCCTGGGGACGTGAGAGCANGNAAGNTGAACCCTGCCCTCCCCCCGTATNCCATCCACAGCAGTCGGGAGAGAGGGCCCTGCACCTCGCCTGGGCAAAACAGTANAGCTGGCCCTGGTGGCGTGAGTGTGAGTGAGCCTGGATCTGAGGACCTGAGAGCAGGGGAAGTGGCCTCGCTCCTGGTGCGGNCTGCACCCTGGGTGAGCTAGCCCGGGCGGTGCTGGAGAGCTCACCTGGGCAGTGANGATGAGGGGCAGCTGGCAGGCTGACCAACCCAGCTACCANCCAGGCCCAGATCCAGGGCTGGCTNGNTCACCCCGACATCCACCCCATCTATGAACTGTTGGAGCATAGGAAGGAGATGAACCTACAGATCCGAAGCTGCAGGATCTCCGTGACAGACAACAGGATAACAAGAGGAGNCCCAGAGAGGGCCCATAACGTAGTGTAGCAGAAGCCAGAGGCCTCGAACCAGGCAATGAACGTTGCAAGTAAAGATGAATGGACTAAAGGGTAAACTGTGTGACTCACTGGGCCACACTACAGCTTCCAAGACATNTTTATAATTTTNGTTTTCTNTTGGCTTCGGGGGGAGGTTGCAAGGGCGGAGGGTAGAATNTAGGGNACGGGGAGATAAGTGGGATNGGGATGCATGATGTGAAATCCACAAAGAATAAAAGTTAAGAAA
>rnd-4_family-1342#LTR/ERVK ( Recon Family Size = 16, Final Multiple Alignment Size = 16 )
AGAAGGCCTTGCTGGCTGTCAGAGGTTGCAGTCTACCATGGCCTGGCAGCTTTTCCCAAAGCTCGGCAACATGGGGACTCCCTCCCCCCAGCGAAACTTCCTGCTCTCTACCTGCCCTTATCTGGAGAATGTCCCTGGGCCCGGAGGACTGACCTTATCTGAAAGCTGTCCCTAAGCCCGGATGCCTGATTTATCTTTAGCGTGACCCTTGGCACAGNTTCCTGCTCCCCTGCTGCACACATGGTAACTAAGACTTGTACTAGGAGCTCTGCTATAAGGACCCTGCTGCCACATACNAAGCCTTATGATAGGAGCATGCCACTTAATGCAAATTAGGGTTTGTCCCCAGGCTCCCCAATCCTATATATTCCCTATACTCTGGAATAAAGTTGAGCTGATCTCCCGGAGGGCTGTCTCCGTCGTGCCCACGGCCGTCNAAACCCTGTTNCCCGCTTCTGCTCCCTCCGCCCTCGTGGACCCGGCGGCCAACGATCCCGAGGAAGAAGCAGAGCCACC
>rnd-4_family-2423#LINE/L1 ( Recon Family Size = 20, Final Multiple Alignment Size = 16 )
AGAGGGAGTANCTGGGAGGGGCTGGAGGGAGGAAAGGGAGGGGGAAGTGATGTAATTCTATTTCAATTAAAAACATATTTTT
>rnd-4_family-2328#LTR/ERVL-MaLR ( Recon Family Size = 19, Final Multiple Alignment Size = 16 )
GGTAGTTTGAATGTAATTGGCCCCCATAANCTCATAGGGAGTGGCACTATTAGGAGGTGTGGCTTTGTTGGAGTAGGTGTGGCCTTGTTGGAGGAAGTGTGTCACTGTGGGGGCGGGCTTTGAGGTCTCCTATGCTCAGGNCACGCCCAGCGTCTCAGTCCACTTCCTGTTGCCTGTGATCAAGATGTAGGACTCTCAGCTACTTCTCCAGCACCATGTCTGCCTGCATGCCGCCATGCTCCGCCATGATGATAATGGACTAAACCTCTGAAACTGTAAGCGAGCCACCCCAATTAAATGTTTTCCTTTATAAGAGTTGCCGTGGCCATGGTGTCTTCACAGCAATGAAAGCACTAANNN
>rnd-4_family-510#LINE/L1 ( Recon Family Size = 28, Final Multiple Alignment Size = 16 )
CTGGTNCCTACANAGANCCTTCATCCCTACCTTCTAGTGTCTTTGGTACGGGAAGGTACTCTGCGGGCTNTCGAAAGAAAACTATAAACTCCTCGCCAGCNACANAGTCTTTNATCTGCATTATCTGTNCTGCCTNNAAATAATGCCAGNNCAANGNCGNCACANNGCTTGNGGGANTAACCGACCAATGTCCGATTTGACTTAAGGACCACTTCGCAGAATGGAATCCATACTGATACTGCTTGGATAACCAAGATCCGAGACTAGATATCCCAGANACCTAGGGTTAAACCAAATGATACTACGGTCNTAAAAAAAATAGCGAAAAATGACTCCTAATGATATTCTTCTATNCTNATAGATCAGTGCTTTGTNCAGTCATCATCAGAGAANCTTCCTCCTGCGGCAGATGGGAACAGATCAGAGAGCNCCATAGCCAGACATTAGAGTGAGAACCTTGGAANACAGCTCTAAATGGACGTCTCCANCAAATCCCTCCCCTCAGAGCTCAGGGAACCGACAGAAGAGGCGGAAAGANTGTAAGAGCCANAGGGGGTGGAGGACACCAGGAAAACAAGGCCCTCTAAATCAACATGAGCAAAGCTCATATGAACTCGCAGATGAAGCAGCAGAGCAGGCCTGCACGAGTCTGCACTAGATCTACTGTGCATATATTACGNCTTCCAATTTNGTGTTTTTATGGAATTCCTGAATGTAGCAAAAGTGAGACTGTGTCTCCAACTTCTATGGNCTTCTCTTGGGCTCTTTTCCTTCCGTTNGTTTGCTTTTTCCGACTTCGNTGNGANAGTTTTTATTTTATCTTATTACATTTTATTTCGTTATTTTTTTAAAAGATGGGCGGAACGAATGAATGAATGAAAACCTAGCCACTAGGGTAAAGGTTAACAACTGAACTGTCATTTATACCTGCTGGGAAAGGAAAAAATCAGTTTTCTCCAATGGAGTGACACTGGATACATCAATCACTCCAGGGCAGGCCTCATGTTC
>rnd-4_family-1243#SINE/Alu ( Recon Family Size = 17, Final Multiple Alignment Size = 15 )
AACCCAAGNCAGAGCCCAGTGGTTTTTNTANACCTNTANTCCCAGCACTATAGAAGAGGCAGGAGAACGTCGGAAGTTTGAGGCCAGACTTGGGCTACATAGTGAGTTCCAGGCCAGCCTGGGCTATAGAGTGAGACTCTGTCTCAAANAAT
>rnd-4_family-632#SINE/Alu ( Recon Family Size = 17, Final Multiple Alignment Size = 15 )
AAGCCAGGCATGGTGGCGCGTGCCTGTANTCCCAGCCACTCGGGACTGAGGCAGGAGGATCGCTTGAGCCCAGGAGTTCGAGGTCAGCCTGAGN
>rnd-4_family-953#SINE/Alu ( Recon Family Size = 16, Final Multiple Alignment Size = 15 )
NNNNNNNNNNNNNNNNNNNNNNNNNNNNNNNNNNNNNNNNNNNNNNNNNNNNNNNNNNNNNNAGTTCAAGGCCTGCCTNGGCTACATAGCGAGTTCCAGGCCAGTCTGGCCGCTTAGTGAGACCCTATCTCAAAATAAAACNAAGAAGCCTGGGGATGTAGCTCAGTGGTAGAACGCTTGTCTAGCATGTGTGAGGCCCTAGGTTCAATCCCCAGCACTGAAAAAA
>rnd-5_family-645#LTR/ERVL-MaLR ( Recon Family Size = 152, Final Multiple Alignment Size = 127 )
GCTGAGGAACATTCGTGGGGTCTGACTAAANCGACTAAGNTGTAAGGGGATCAGAGTGCTCAGAGAGTTCCGGAATTNAGCAAGATAATACAGCTGCTGTAGTTTGGATCTGAAATGTCCCCCAAAGGCCCATGTGTTAAAGGCTTGGTCCCAGCCTGGCGCTATTGGGAGGTGGTGGAACCTTTAAGAGGTGGGGCCTAGTGGGAGGCTTTAGGTCACTGGGGGCGTGCCCTCGAAGGGGACNNCGGGGCCCCGTTATCTTCCTCTCTCTCTTTTCCATCCTGGCCATGAAGTGAGTGCTTTCCCTGCGTGCTTCCGCCGTGACGTGCTGCCTCGCCACAGGCCTCAAAGCAACGGGGCCAACTGACCATGGACTGAAACCTCTGAAACTGTGAGACCAAAATAACTTCTCTTTNTAAGCTGATTATCTCAGGTATTTGTTACAGTGACAGAAA
>rnd-5_family-203#SINE/Alu ( Recon Family Size = 149, Final Multiple Alignment Size = 124 )
NNNNNNNNNNNNNNNNNNNNNNNNNNNNNNNNNNNNNNAGTGCTGGGCCGGGGAGGTGGCTCAGTGGGTAAAGCGCTTGCCACGCGAGCGTGAAGACCCCGGAATCAGCATCAAAAGCCAGGCACTGAGGTACGCATCTGTAATCCCAGCGCTCCTACGGCGAGATGGGAGGCAGAGACAGGAGAATCCCCGGAAGCTCGCGGGCCAGCTAGCCTGGCATACGCAGCGGCAAAGAACAAAGAGACCCTGTCTCAAACAAGGTGGAAGGTGAGGACCGACACCCGAGGTTGTCCTCTGACCTCACATGTGCTGACACACATGTGCNTGTACACACTCACATGTGTGCACGTACATACGCACAAACACACAC
>rnd-5_family-4#SINE/Alu ( Recon Family Size = 168, Final Multiple Alignment Size = 122 )
TAAAAGAGGGGCTGGGGAGATGGCTCAGCGGGTAAAGCGCTTGCCGCGCAAGCGTGAGGACCTGAGTTCAGATCCCCAGCACCCACGTAGAAAGCCGGGTACGGTGGCATGCGCCTGTAATCCCAGCGCTGGGGCGTGGGANCAGGAGGATCCCCGGGGCTCGCTGGCCAGCAGNCTAGCCAAACTGGTGAGCTCCGGGTTCAGTGAGAGACCCTGTCTAGAAAATAAAGTGGAGCAGGATTGAGGAAGACATGAACATCGACCTCTGGCCTCCACATGCTCACATACACACACACATGCANATACATCACATACATAAAATAAAGTAAAACAAAAATGATGGNTTTCATAATTT
>rnd-5_family-22#LTR/ERVL-MaLR ( Recon Family Size = 127, Final Multiple Alignment Size = 116 )
TCATGGTATTTCATCNCAGCAATAGAACCTAACTAAGACAAATTGGTACCAGCGACTTTGGGCTGGAAAAGCCATTGAGTGTTNAGAGCTCAGTGAGCTGTTCTGTGGGAGCTTGGAAGATAAGAATGTTGAGAGCAATGCAGACGATGGAGGCCTGGCTTGTGAAGTTTCAGAGGGAAGTTTAAAGACTCTATCAGGGCCATTTGNTATTTTGAATTAAGATTTCTGTGGTTCTGGTCAGCTGGGGCTGAATAAACAAGANACCAGAACCACTGAAGTGAAACTTTGCTTTGCTGGGACAATTGATGCTGGTCAGCTGGAGCTGAGAAATTAGCGGTGATTAAGAGAGACCAGCATCACTGAGGTGAAATCTTCTGGGAAGTGTTTCCTCAGGGTCAGCACACAGAAGCTGTGNTCCAGAGGCGGCCAAGGTTGTACCTCGTGCTGGCAGCCGAACTTGGTAATGTGTAAGAGTCACCCGGTTTTGAAGGCATGAAGGGGTCATGGAGAGCAGCTGAGGCTTGGCACTGTGAGAGGCCAGGAGAGGCCATTGGTGAAGGTGCAGCCTCAGTNGCAGTTGAAGGCCCAGGATTGAAGGGGTCATGGAGAGAAGTTGAGGCTTGGCACCGTGAAGAGAGCCCANGAGAGGCTATTGGTGAAAGTGCAGCCCAGTTGCAGCAGAAGACCCCAGCATTTTGGATGCCAGTACCGTGGGATGACCGCCAAGAACAGCAGCAGCCGTGGAGTGGAGCCGGCCTGAGCCTAGAAGACAAGCTGTGTGTGCTGCGGANGGCAGAGCCGGAGAAGTGACCCAAGCCCTTGGAGGAGCCCAGAAGATCGTGAGTGAATCCCAGATAGTCGGACACTGAGTTATTTACACTGTTGGAGTTTGGTTTTGCTTTGNTCNGATTGTGACTGTGCCCTGGTTCTTCCCTCTTGAGAGATTGGCTATTTTAAAGAGACTGAANTTTTAAAGTGTTTGAATTTGTAAAGACTTGGGACTTTT
>rnd-5_family-6#DNA/hAT-Charlie ( Recon Family Size = 90, Final Multiple Alignment Size = 86 )
GTGTCCAGCCTGCGGCCCGTGGCCACAGCCGCCCCCAGGATAGCTATGAATGCGGCCCAACACAAAATCGTAANTTACTTAAAACATTATGAGNTTTTTGATGTCTTGTTTTTTAACTCGATTGCGCGGTTCTCGAGCGTGAACTTTGTAGATGACAACGTCGTGTCGCAATGTCAAAAGGTTGGA
>rnd-5_family-187#DNA/hAT-Charlie ( Recon Family Size = 86, Final Multiple Alignment Size = 81 )
CACAAAAAACTTGGCAACAGTAAAGGTTTCTGAACGCGCAACGACCAAAAATTAATTCAAAATCAAACGCGTAATGAATCCGAGGTGTTTCTGNCATCGGAGNCCGCATTTCACTGGACTTCACCGCAGCCTTGTTCTGATGTCAACACACCGTGCAACACCAACGAACGCTGCCTGAAACACCTCGGCTCAGATTCGAGACTATTGGCGTTATGAATTGCGGTGTTTTTACTGTACANAGTTTTCTGCTCTTATGGAAACACAGAGACATTTAATATTTCCCTACCGTCATTCCTCAGCGTATATCTGTAGTGTATCTTTGGATTGTATTGTGTTAGAATGTTTGATTTTAAAAATTGCTGTTTGAGTTGCTGACTTGAGTTTCATAAAAAATCGTTAAATGAATTTTGGCTTGGGATTAGGACAGAATTTCCAACAATTTCTGAAATGGCCCTAAACATNCTTNTGTCATTTTGNACTACGTGTTTATGTGAAACGGTATTCTCAGCATTGACGATTATAAAATCAAAATATCGATCAACTCTGAAAAACGTTGAAGATGCTCTACATGCCCTGCAGTATCAAACAGTCAAGATTTAATTCTTTATGTAAAAATAAACAAGCACATCTCATTAATA
>rnd-5_family-63#LTR/ERVL-MaLR ( Recon Family Size = 95, Final Multiple Alignment Size = 80 )
ATTGGTGCCAAGAGTGGGGTCGTTGCTGTAAACCTGACCATGTGGTTCGTAGGCCTTCGGAACTGGTTCGCGGGAAGAATGTATTGAGATGCGGGCTAGAGAAGCCCTAGAATGCTGTAAGGAGCTTAATGGGCCATTCTGGTGGGAGTTCGGAAGACCAGANGCCGANAGAAATGTGGAACACAGTGGAGGCTNNGCTCATGAGGTTTCAGAGGGGAACAAGGACTCTACCGGGAACTGGGCTAGAGGCCATTCATGTTACATTCTGGCAAAGAATCTGGCTACATTCTGCCATGTCCTGAAAATTTGAGTGAGGCTGAATTNAAAAGTAATGGACTAATTTGTTTGGCGGAGGAAATTTCAAGACAGCATAGCATTCAGGCTGTGGCACGGTTACTGCTCACTGCTTTTAGCCAGGTTTACAGNGAGAGAGAGCAGAAAGTAGAACAGAAAAATGTGCAGTTTGGTNAAGAAAAGAGCACGAGCAATTAAAGTTGCAGACAAGGCGGTGAGGACAAAGCATAGCTGTAATTGTTAAAGAGATTAGCGCCATTAAAGGAGAACATTTTGCACTGGGACAACAGGAAAGGTGCCTTGAGGGCAAGACCCCACCCATCAAAACATATAAAAATGCAAATTCATTTGAAAGGAGACTTACTGAAAAGAGCACCTGAGAAGACACAGCATCGGGTTCCCTGCTCCAAAGGACCGCCTAGGGAAGTGTTTTCCCAGGNTCAGCCACACAGAAGCCGCTGCAGCTGTGGTCCAAGGGGNCCAGGCTACATCTC
>rnd-5_family-569#LTR/ERVL-MaLR ( Recon Family Size = 127, Final Multiple Alignment Size = 78 )
GTGGTTTGAATAAGAATGNCCCCCATAGGCTCATGTATTTGAACGCTTGGCCCATAGGGAGTGGCACTATTAGGAGGTGTGGCCTTGTTGGAGGAAGTGTGTCACTGGGGGCGGGCTTTGAGGTTTCANAAGCTCANGCCAGTTCACTTTCTGCTGCCTGCGGATCGAGATGTAGAACTCTCAGCTNCTTCTCCAGCACCACGTCTGCCTGCATGCCGCCATGCTCCCCGCCATGACGATAATGGACTAAACCTCTGAAACTGTAAGCCAGCCCCAATTAAATGTTTTCCTTTATAAGTTGCCTTGGTCATGGTGTC
>rnd-5_family-2682#LTR/ERVK ( Recon Family Size = 84, Final Multiple Alignment Size = 70 )
ACACGGTCCAAGAATGGAGTCGTGTGAGGAGAATTCTGAGTGCTTGTGAGAAAACTCCAAGAAAACAAGACAAGAGTCTTGTGACCTCAGTTTCTTCAAAAACACAGAATTGTTCTTGGAATGTGCTTTCGTGCCCCTCCCAGGTGTAGCGGATAGGAGTGAGTTTACTTCAGATTATTCATTACAACTGGCTATTGTTATTTGTTTATATGCCTCTATGGAAAAACATGTTTTTGCCACGTGCGGCTTGTCCTTGTGATTGTACACTTTACTCATGTGACTCTTCTTAACCCTCAGAGTATAAATTGTCTGATGCTCTGAATAAAGTTGGCTATTGCATGAGACTTTAGTCCGCCTCATTTTTAGGCTCCACTCTCCCAGGTTCACGCCGCCAACTAGAGT
>rnd-5_family-490#LTR/ERVK ( Recon Family Size = 76, Final Multiple Alignment Size = 68 )
GTGGCCATGTCAGAGGAGCAGCAGGTGGCAATTGAAGTTCAGGTGTCGGCCCACCAGGAGGNAANNCCCTGATGGGTGAATCTCGGNTAGGCAAGGCCCCGAGACCGCAGACCCCGGAATGTCTTTTGCTTCTGCTGTGCCTTTACATGTTTGCCGCTGCCATCTTTCTCTGGTATCTGGCATGGTGTGAATGGGTGTGGGGAGATCCCCACTGCCTGTAATGTAGTGTGTTTATCTCATGGAAACATCCCGTTCTACTGGGCATTTTTACCTGTGGATTATTATGAAGATGATTTCTTCCTAAGCTGTACTGTCTAATTGATAATAATAATGTTAGTTTAAATAGAGTTTTGATGANTAAAAATAAATACAAGGAAGTGTCGCACAGCTAGGACNCGTGAGTTTCNNCTGAGGAGCCGCATAGACCGTGGCTTAGGTTAATGATTAAGGAAAACAACTGAGTCCCCAGNAGCCCGGCTAGCTTAAATTCTTTTAATCTTAATGTTGGGAGATGTGTTCACAGGTTTCGGAGTGCATCATAGCTGAAACAAAGCTTTGAAAATAACTTAAGGTTAGACTAAGATGTTTTTGTCAAATAGCTTTGAGGTGAAAAACCCAAGAAGACAATCTAAAGTTTTAGAAAGGCACATAGTTGAGTGNGGAACTCGTTAAGGTCAGGGAACAAGAACAAAGCAGCCGATTATTACTAGCTGACGTACCTTTCTTGCTAGGATTGGTTGGTGACCAAAGGTGATGATTAATTCCTTGTACCCATTTCTGCCCTCAATCTCCTGATATAAAAAACTATTGATGAGTGGGTATGCACCCTAAAGATTTAAAGTAGAGCTGACTGATTCTTTTTCATATATAAAAGTTTAGGTTTGTGATTCCTTTAAGATTCCTTATAAGATTACCTTTCGAGATAAGTAATAAAGTGATTGGTCCTTTCTTTGTAACCGCAAAATGCAGCCACACTGTTAATCTATAACAAGTTGCTTGGGTATGAATGTATGTGGGTTCTTGGGATAATAAGCTGCAAGGGAAAGANTAAAGATAGATAAAATGAGCTAGAAGGAAAACATCAAGAATGAGAGAGTTAGAAGAAAACATCAAGAATGAAAGAGNTAGAAGGAATCAGAAGAAAAANATAGTGAAGGAAACCATCAAGAGTGTGTGAGTGTCCTTTTCCCTTAACCCCCTCAGATAGAAAAGTCATAGTNTGCGCCAACGACTCCGTGGATTCCCTTCGAGCCCTGTGCTGCTGGAGGCTGGTCCTCCA
>rnd-5_family-280#SINE/B2 ( Recon Family Size = 90, Final Multiple Alignment Size = 67 )
CTTTATAAAAAACATTTTCTGGGGCCAGCGAGATGGCTCAGCGGGTAAAGGCACTTGCCGCCAAGCCTGACGACCTGAGTTCGATCCCCGGAACCCACATGGTGGAAGGAGAGAAACGACTCCTACAAGCTGTCCTCTGACCTCCACACAGCCTTCCCCACAAATACCTAAGCAAATAAAGAACANTGAATAAAATTGGGGGCTGGAGAGACGGCTCAGAGGTTTAAGAGCACCGNCTGCTTTTCCAAAGGANNNNNNNNNNNN
>rnd-5_family-495#LTR/ERVL ( Recon Family Size = 63, Final Multiple Alignment Size = 61 )
CTGCTGCTACAACAAGGCTGTGCCCTGCCCTAAGTTACTCACATTGTATAAAACAGTGGCTTTTCAGGCTGTGCCTTGCCCCGAGAGACTCCATTTTACAAGCAGCTTTTGACTCCATTTTGAGAATGGAGGGTGCAGTGGAAATGCACCGCCCGGGTGGACACATAAACGGCACCACTTCGTCCGGCACCACCCACGAGGCACAGACTGATAAACGACTTATTCCTGGAAGTAGAAAGGGTGCCACCCTATAAATTTATCAGGGTGAATTGGGACTGTAGGAGCACATGGGCATATTAAAATCATATCAGGAAAACCAGGCCCGAGAACTTACCGGACACACCAGACCGAGGAAAGGGTGCAACTCCCTCACCTGGACCCCATAAAGNGGTGGACACCTACACTGCGATCGATGGCCCCACACCGACCTGTCATCTGACACCAGGTAGTGTGTGCCAGGAAACAGAGAACTCCCGACTGTCCCGGGGCTTCAGCTCGGCTCGGTCCCACTGTTGACAGCCTACAAATCCGTCTGCTGTCCGTCTGTCCGCCCGTCTGGACCTGGACCTGAAGCCTCCGCTCTGGACTCAGTTCTGCCCCATTGCCTCTGCAGCAGCAGCTTCTCCCAGCAGCTGGTCTGGGTTCGTTATCTTATCAATGCAGACAGTCCACTCTTGAAATCCTCTTGAACTCTGCTGCAGCCTCTTTAACTTGATTCATTGCACTCTTTAACTTTAGCATATATNCACATATNCATATTTACTGTGTGATNTGAGAGTTAATATTAGTAATTAAGACTGGAATAAAAGAACCTGCGTTGCCTCGGCCAGATTACCAAGGTAGNCGGGATTATTTGGCAAATTGCTGCCANTGAAACCGCTGNACCTTGTGAATTTATTGTTATTCAATAAATTCTGACATTGTGGAAGACACAGTGTGCTCGTCCGTGTTTCCGGCATAGTGCGCTCACGGCACACN
>rnd-5_family-419#LTR/ERVL ( Recon Family Size = 66, Final Multiple Alignment Size = 59 )
TCACTCTGNATCCTTATGTTGTGTAGCTATTTCCTCCGAACTGAAACATTCCCTCCTAGGGAGGAGGAGGCTTCTATAAGACTCAGGAAGTAAGCGAAACTTACAAGGCCAGGAAGTAACGAAACTTACAAGGCTCAGGAAGCTCCTGAAANTTACAAGATTCACAAGGCCCCTCCCCAAGGTTATANAAGCAGTAACAATTGCTGGGGAGAGGAGACCTCCTGGCCGAGCTGCCTGCAAGTCGTGCAGGGAGCTCCAGGGACGCAGCTGGGCGGCTTCAGTGACGCAGCCGCCTTTGAGTCACCCACGTTCCTGTAAGTAACAATAAACTCACTGGTTCACCAAGCTAGACTTGGGGGAATCGTTTCTTTGNTCTGTCATCGGTACCCTGTCTGGAATGAANAGACGTTTGTTCACGTCTTCCCAGGAAAANTCACACGGCATCCTANNNNNNNN
>rnd-5_family-239#LTR/ERVK ( Recon Family Size = 113, Final Multiple Alignment Size = 58 )
GCTGTGGGATATTTGTACACTGTGTGAAGATGTGTCGCTGTGATTGGTTTAATAAAAAGCTGAACGGCCAATAGCTAGGCAGGAGGTATAGGCGGGACTTCCGGGGAGACGAAGGAAGAGGAGAGGAATCTAGGCAGCAGGAGACGCCAGGAGACACGGAGAGGAAGCAGGAGGTGCAAGATGGAAGAGAGGTAACGCCACGTGGCAGAACGTAGATTAATAGAAACGGGTTAATTTAAGTTGTAAGAGCTAGTTAGNAACAAGCCTGAGCTATCGGCTGAGCNTTCATAATTAATAAGTCTCCGNGTCGTTATTTGGGACTGGCTGGCGGGACAGAGAAAGA
>rnd-5_family-488#LTR/ERVK ( Recon Family Size = 75, Final Multiple Alignment Size = 57 )
GAAAAATCCGNCTACATATGGCGTCCAACGTGGGGGCTCGAATATCCAAACATAGGGCCTGAGAAAGCTAAGAAAAGTTCCGGACAAGGAGCCGGACGTGGCTTCCTAGTCCCGCAGTCTCTCAGGCAGGCGTGCTCGGCGTACAGAGACACTGCTGCCTGCGGGCTNGAGCCAGCCGCCAGCGCCATGTGCCAGCACCATGCGCTAAGCTGAGCCACGTTGGCTACAGACATGAAGAAAGAAACCAAGAAAGACTACAGGACAGGTGACGTATATGCTGATCCCTCTACNNNNTNACANCNNNNNNNNNNNNNNNNNNNNNNNNNNNNNNNNNNNNNNNNNNNNNNNNNNNNNNNNNNNNNACATGCCATCCTTTCATATGGCATGGATAGAGATTTTATTACAGTTTGGTTATACAGTCCAAACGGACTTATAAAGTTGACAGATGCCTTTTACCTGCTCAAACATAAAACAAAAAA
>rnd-5_family-41#SINE/MIR ( Recon Family Size = 76, Final Multiple Alignment Size = 54 )
CTCTGCCACTTACCAGCTGCCTGGGCAAGTCACTTAACCTCTCTGNGCCTCAGTTTCCTCATCTGTAAAATGGGGNTAATAACAGCACCTACCTCGGAGATTTGAGAGGATGAGANGAGTTCATGTGTGAAGTTGCTGGGCAGTGCCTGGCACAGAGTAGGTGCTCAAT
>rnd-5_family-3116#SINE/Alu ( Recon Family Size = 58, Final Multiple Alignment Size = 53 )
AAATGAAAATTGCTAAGCCAGGCATGGTGGCTCACGCCTGTAATCCAGCACTCGGGAGGCTGAGGCAGGAGGATTGCCGCGAGTTTGAGGCCAGCCTGGGCTACATAGTGAGTTCCAGGCCAGCCTGGGCTACAGAGTGAGACCCTGTTTCAAAGCAA
>rnd-5_family-1051#Retroposon/L1-dep ( Recon Family Size = 55, Final Multiple Alignment Size = 51 )
CAAATGCGCGATGGAGAGGTGGGAAGGATGGTGGTGGGGAGAGGCAGAACTAGAGACGCGACAGCAGTGACAGGTGTGAGAGAGGCTGCGGCGGACGGGGGAGCACGTGNTGCCGAGTAGGGCCGGCAGGGTGGTGTGCAGCAGCCTGGAGCTCTGACCCCCAACACGCTGCCCAGCCGCANAATCGCCCTGGCTCTGAGCAACGACAGGATGTCCGAGATGAAGAACGGTTCATTTTCTGGACTGGCCTCCAGAAGGACCTCCATGGTCCGTGCTGCCCCCGGAGGCCATGTTGGTGTCCGTGGTCCATGCTGCCGCCGGAGGCCATGTGGCTATGGTCCATGCTGCCGCCCGAGGCCNTGTTGATGTCCGCGGTCCGNGCTGCCACTGCAGGAGGCCATGCTGATGTCCATGGCCCGTGCTGCCGCCGGAGGCCATGTTGATGTCCGTGGCCTGTGCTGCCGCTGAGGGCCATGTTGATGTCCGTGGCCCGTGCTGCCGCCGGAGGCCGTGTTGATGTCCGTGGTCCGTGCTGCCGCCGGAGGCCATGCTGANGTCCGTGGTCCGTGCTGCCGCCGGAGGCCGTGTTGATGTCCGTGGTCCGTGCTGCCGCCAGAAACCATGTGAAGTCCATGATCCGTGCTCCCGCTGACTGTAAAGGGCAAGGAAGCTCTTTTGCAGTGGTATCGATGACTGCAGACTCACAGTTGAGAAAGAGACATGGAAGGCTTCTGTGACAACTCCCCCCAACCCCCAAAAGTAACAGCCTAAACAGGAAGCCATCGAAGAGAACTCTTAAAAATTGTGATAAGGATGCTGAAGTGTAGCTCTCCACAATTGATGGCTTCTGGCGGGGCGGTCGGGTGGGGNACGGTTNNNTTTAAGGGNCTGGCCACTGGGAGTTTGACCATGCTCCAGTGAGTATATGGGCAACACAAATTGGACTTGNTGTTTTTGGGGAGGTCACAAGGGTAGGGGCGGACCTGGGAGGANTGGGAAGTGAGTGTGATCAGGGTGCATTGTGTGAAATTCCCAAATAATCAATAAAAATATTATGTTGGAA
>rnd-5_family-563#SINE/B4 ( Recon Family Size = 71, Final Multiple Alignment Size = 51 )
GCAGGCCGGCGAGATGGCTCAGCGGGTAAAGGCGCTTGCAGGTTCCGTCCTCTGACCTCCACGCGTGCGCCGCGGATATGCATGNCCACATGCACACACAAATAAATAAA
>rnd-5_family-2610#LTR/ERVL-MaLR ( Recon Family Size = 54, Final Multiple Alignment Size = 50 )
TGGCTAGTTTATGTCAACTTGACACAAGCTAGAGTCATCTGAGAAGAGGGAACCTCAGTTGAGGAAATGCCTCCATNAGATCGGGCTGTAGGGCATTTTCTTAATTAGTGATTGATGTGGGAGGGCCCAGCCCACTGTGGGTGGTGCCATCCCTGGGCNGGTGGTCCTGGGTTNTATAAGAAAGCAGGCAGAGCAAGCCAGTAAGCAGCACCCCTCCGTGGCCTCTGCATCAGCTCCTGCCTCCGGGTTCCTGCCCTGTTTGAGTTCCTGTCCTGACTTCCTTCGGTGATGGACNGCGATGTGGAAGTGTAAGNCAAATAAACCCTTTCTCCCCAANTTGCTTTCGGTCATGGTGTTTCATCGCAGCCTAGGAAGGAAACTGGCNCCATAGAGTGGGATATGCTGTGATAGACCTGNCCACGTGTGTTTTGTGAGGATTGTGGAAGNACTTTGGAACTTTGGGCTAGAAAAGTCATTGAGTGTTCAGAGCTTAATGAGCTTTTTTGTGGGAGCTTGGAAGATAAGAACGCTGAAAGAAATGCAGACGATGGAGGCCTGGCTTGCGAGTTTCAGAGGGATGGCCCTTAAAGACTCTACCGGGACCGTCAAGTTTTGTGTGAAGAATCTGTGGCTGTCTGGTCAGCTGGAGCTGAAGAGTCGGCTGTGATTAGCAAGAGACCAGAACCACTGAAGCGAAACCTTTGCTTTACTGGGACGGTNGATGCTGGTTNGCTGGGGCTGAGAAATTAGCAGCGATTAAGAAGAGACNAGCGTCATTGAGGCGAAATCTTCTGGGAAGTGTTTCCTCAGGGTCAGCACACAGAAGCTGTGNTCCAGAGGGGCCAAGGTCGTACCTCGNGCTGGNAGCCGAACTCGGTAATGTGTAAGAGTCNCCCAGGTGGTACTNGTTTCGAAGGCATGAAGGGACGACGGAGAGCGCCAAGGCAGGCACTGGNACTAGGAGAGGCCATTGGTGGAAGGTGCAGCCTCGATTGCAGTAGAAGNCCCAGNATTGAAGGGGCCATGCAGAGAAGTTGGGGCGTGGCACCGTGAAGAGAACCTATTGGTGAAAGCGCAGCCCAGCTGCAGCATGTGACCCCAGAGTTNNNNNNNNNNNNNNNNNNNNNNNNNNNNNNNNNNNNNNNNNNNNNNNNNNNNNNNNNNNNNNNNNNNNNNNNNNNNNNNNNNNNNNNNNNNNNNNNNNNNNNNNNNNNNNNNNNNNNNNNNNNNNNNNNNNNNNNNNNNNNNNNNNNNNNNNNNNNNNNNNNNNNNNNNNNNNNNNNNNNNNNNNNNNNNNNNNNNNNNNNNNNNNNNNNNNNNNNNNNNNNNNNNNNNNNNNNNNNNNNNNNNNNNNNNNNNNNNNNNNNNNNNNN
>rnd-5_family-444#LINE/L1 ( Recon Family Size = 52, Final Multiple Alignment Size = 50 )
TTCTGCCATTTGTGNCAACATTAAGAGGATAGAGTAAGCGAGGCACAGAAAGACAAATGCCACGCGTTCTCACTTACACGTGGAAGCTAAAATGTCGATCTCCGGAAGTAGACTGGANTAGTATCCACAAAGGTTGGGAGGAGAAAGAGGGTGACAGAGAGGGGCGGTTAACGGGTACGGGGNTGNATCAGGAGGAATAACTTCTAGTGTTCTATAGCACAGTAAGGGTAACTATGGTTGACGGCAATTGATATATTTCAAAATAGCTAGNAGAGAGGATTTTGAATGTTCCCAACACAAAGAAATGATAAATGTTTGAGGNGATAGATATGCCAGTTACCCTGATCTGATCATTACACATTGTATACATGTGTCGAAATATCACGCTGTACCCCATAAATATTGCAA
>rnd-5_family-23#SINE/Alu ( Recon Family Size = 65, Final Multiple Alignment Size = 49 )
TAAGGATCTGGGCATGGTGGTCCACCTGTAATCCTAGCACTCAGGAGGCTGAGGCAGGAGGACTGTGAGTTCGAGGCCAGCCTGGGCNACATAGCGAGACCCTGTCTTCAAAAANAAAGACTTCGAAAGAGAACTGCAAATG
>rnd-5_family-141#LTR/ERV1 ( Recon Family Size = 53, Final Multiple Alignment Size = 47 )
AAGAACCAGCCTGCCTCCATCTTAGGCTTAAAAGCCATCTTATAGTAAAGACAAACTAGGTTCATTCCTGTTTATGATTAAACCTCTGTTTCTCAAGGATTGGGCTATGCCCCACCTGTAACCTTAACTACAAATGGTTCTGTACTGCCTGTTCCAGGAATGGCAACCATGCCTTTGTTTCAAAAAGTTGTTATAACCATCTTGCAACCCTACCTTTGTTTCAAAAAGGTTGTTATGACCACCTGTTGTTATGACTACCTTGTTATGACCACCTTGCAACCATGTCTTTGTTTCAGGAGGTCGTTATGACTAACTTGTTATGCTTATGTTCTGCTCCTGTAACCCCGCCTATTTTGCCCGCCAAATCCCCCATTGGAAACCCCCTACCCCTGAGCTATAAAAACCTTGTCTTCCTCACGTCCAATGCTGACCTCTCGAACCCCGCCTTAGGGGGAGGCAGCCCGTGTACACGAATAAAAAAGCTTGCTTTAATTAATTGCTTGCTTTAATTAATTTGGCCATGATGATTTGGGTCGGTGGTCTTTCTCCTCCCATCTTTGG
>rnd-5_family-71#LTR/ERV1 ( Recon Family Size = 59, Final Multiple Alignment Size = 47 )
TGTTTAATTGGCCTATTGAGGACGGGTGGCCGAGCCTGGCTTGTTAGGGCTGCCAGGGCCCAGGCTCTGACCCTAACAACTCCAGTAACA
>rnd-5_family-953#DNA/hAT-Charlie ( Recon Family Size = 50, Final Multiple Alignment Size = 45 )
AAATCCAGCCCGCCGCCTGTTTTTGTGTGGCCCGCGAGCTAAGAATGGTTTTACATTTTTAAATGGTTGGAGAAAAAAAAATCAAAAGAAGAATAATATTTCGTGACACGTGAAAATNATATGAAATTCAAATTTCAGTGTCCATAAATAAAGTTTTATTGGAACACAGCCATGCCCATTCATTTACGTGTCTACGGCTGCTTTCTGTGCAACAGGCAGAGCTGAGNAGTTGCGACAGAGACCATATGGCCCGCAAAGCCGAAAATATTTACT
>rnd-5_family-1760#LTR/ERVK ( Recon Family Size = 49, Final Multiple Alignment Size = 45 )
AGCTCGCCCCTGCATGATCCGGAAAGCCCCATTCCTGTCTCTCTCTCTCCAAACCCCGCCTCTCAGAGAATCTCCAACAAAGGAAAGGCGCCAAAAAGCCCAGTTCCGCATTCTTGGCGGCTACTGCAGCTTCCTCCCCTGAAGTTGCCAGCAGCCCAAGTCCCCGCCTAAAGCGCTCAGCTTTTGACCATACTTGGGCACAAACCCAGCTTGTGGCGGACACGTCATCACCCCTCGCCTACAGNCTATANAATCTCCCTGCTTTAGTTCGGGCGTGCGGCTTCTCCGGCCTCGATCTCTGGGACTGGAGAACCCGCCCGGGAGTTGCTTTGCTCAAATAAACCTGTTNTACTTTTTCAATTCGGCTTGATCTGGCTTACTGCGTCGGCGGAGAAACCTATTATCGGGGTACAGAAAACCT
>rnd-5_family-87#SINE/B2 ( Recon Family Size = 56, Final Multiple Alignment Size = 44 )
AGCTTCTCAACTAAACAAAATTATAGTGGGCTGGAGAGACGGCTCAGCGGTTAAGAGCACTGCTGCTCTTGCAGAGGACCCGAGTTCGGTTCCCAGCACCCACGTCAGGCGGCTCACAACCACCTGTAACTCCAGTTCCAGGGNATCTGACGNCCTCTTCTGGCCTCCGCAGGCGCCCGCATNCACATGCACATACACACAGATGNACACACATCATTNTTTAAAAACAATAAAAACAAATAAATCCT
>rnd-5_family-1971#DNA/hAT-Charlie ( Recon Family Size = 49, Final Multiple Alignment Size = 42 )
CAGCGGTTCTCAACCTGTGGGTCGCGACCCCTTTGGGGGTCGAACGACCCTTTCACAGGGTCGCCTAAGACT
>rnd-5_family-821#SINE/Alu ( Recon Family Size = 52, Final Multiple Alignment Size = 39 )
GGGCTGGGTGTAGCTCAGTTGGCAGAGTGCTTGCCTAGCATGCACGAGGCCCTGGGTTCGATCCCCAGCACCGCATAAACCGGGCATGGTGGCGCACGCCTGTAATCCCAGCACTCGGGAGGTGGAAAGAGGATCAGAAGTTCAAGGTCATCCTCGGCTACATGACGAGT
>rnd-5_family-216#LTR/ERVL-MaLR ( Recon Family Size = 46, Final Multiple Alignment Size = 38 )
NNNNNNTTAGTGTTTTGTCAACTTGACACAANCTAGAGTCATCTGGGAAGAGGGAACCTCAACTGAGAAANTGCCTCCATCAGATTGGCCTGTGGGCAAGTCTGTGAGGCATTTTCTTGATTGATGATTGATGTGGGAGGGCCCAGCCCACTGTGGGCGGCGCCACCCCTGGGCAGGTGGTCCTGGGTTGTATAAGAAAGCAGGCTGAGCAAGCCATGGGGAGCAAGCCAGTAAGCAGCATCCTCCATGGCCTCTGCTTCAGTTCCTGCCTCCAGGTTCCTGCCTGAGTTCCTGCCCTGACTTCCCTCGATGATGGACTGTGACTGGAAGAGGCTGAACGAACCGGGACTGGATGCAACAAGCCTTTCCTCCCCAAGTTGCTTTCGGTCACGGTGTTTTATCACAGCAGA
>rnd-5_family-1187#SINE/Alu ( Recon Family Size = 60, Final Multiple Alignment Size = 38 )
AATCCCAGTAGCCACACTAGTTTGCCATAGAAACCGGGCGGTGGTGGCGCACGCCTTTAATCCCAGCACTAGAGAGGAATATAAGACGGGAGGAGACAGCTCTCAGTCTGTCTCATTCTGAGGTTTCCTGGAGGCAGGATCGCCATTTTGGNCTGAGGTAGAGGTAAGAGCCAGTGGCTGGCTGCTTTGCTTTTCTGATCTTCAGNTTGAACCCCAATATCTGNCTCCGGGTTTTTATTAAT
>rnd-5_family-965#LTR/ERVL ( Recon Family Size = 45, Final Multiple Alignment Size = 36 )
CCCTTTCCCTCTCTNCTCTCTACCACCGCATCCTAGCCCATTCTAACACAGACCTCCCCTTTTCCTCCTCTTAAAAATTACACCTGCAAGGTCATTTGCTGCTGTTTTCTGCCTGAGTCAGAAAGCAGCCACTTTAACTTTTCTTCCCCGCTTAATAAAGGATCTCTGTGAAAACAGGTGTTTGGGTGTGGTTTGTGCCTAATCCGGGGTCCGGGAGGAAGCCCCCGCTGTGCGGGGGTCTCCT
>rnd-5_family-247#Satellite ( Recon Family Size = 42, Final Multiple Alignment Size = 36 )
AGTGCTGAGTCCTTACTGCCTCCTCTAGAATCCCCCANTGAGGGGCTGGGGCGTGGCTCAGCGGTAGAGCGCCTGCCTAGAATCCCCCAGTGAGGGGCTGGGGCGTGGCTCAGTGGTAGAGCACCTGCCTAGAATCCCCCAGTGAGGGGCTGGGGGCGTGGCTCAGNGGTAGAGCNCCTGCCTAGAATCCCCCAGTGAGGGGCTGGGGGCGTGGCTCAGCGGTAGAGCCCCTGCCTAGAATCCCCCAGTGAGGGGCTGGGGTGTGTGAGCTCATGTGCTAGAGTTCAATCCCCAGCACCACCCTTAAGAAGGNN
>rnd-5_family-116#LINE/L1 ( Recon Family Size = 37, Final Multiple Alignment Size = 36 )
TTCTGATTTTCATTTTTGCTTTTCGGTTTTTTGTTTTTTGGTTTTTTTTGAGAGAGAAAGAACATGAAGTTGGGTGGGTAGGGAGGTGGGGAGGATCTGGGAGGAGTTGGGGGAGGGGAAAGAACATGATCAAAATATATTGTATGAAAAATTTTTAANTAAAAAGGCTAAAA
>rnd-5_family-5#SINE/MIR ( Recon Family Size = 35, Final Multiple Alignment Size = 34 )
NTAGACATGTAGGCGGGGAGGCGGTCAGTGANTTTGGGCAGTTAAANGNAANAGTTGTCAGTAGACAGCCCCGGGTTCGAACTCTGNCTTCTGTTACTGCTAGCTGTGTGACCTCAGACAAGTCACTTANCCTCTCTGAGCCTCAGTTTCCTCATCTGTAAAATGGGGAAAATTA
>rnd-5_family-847#LTR/ERV1 ( Recon Family Size = 38, Final Multiple Alignment Size = 34 )
GCAGGCAAGCATAGGGAATAGCTTAGCAACCTGGGACCCCACTTGGTTTGGGTTATGCACACCCCTCTTCTAATAACGCACTTGGCAGCCAGNTCCTTCACCTATCTTTACTACACACTGTCCTCTCCGAACGATGCACCTAGCAACCTCGGACCTCCCCGGCCCCCACCTGCACCGGGCTATACATGCACCCCTCTCTGAACAATGGNATGAGTTTCTCCGCCCCTAACAACAATCAAATTTAGACAGTTTCTATTCAAACGTATTCCCAACGTATCCGGGTACGAAGAATAGAAGGGCCGATCCGGCCTGAACTGGTTTNGGGTGCATGCGCAGTAAGGCAAAAACTGTGTCCTCAAGTGAACTTTTAGGGAGAATTCCTATTTACCATCTTATGCCTATGCATAATTGGGCGTGCATATGATTAAAATCAGATGCATTATGGGAAGGGACATGCGCAGTAGAAAAATGATTATATAACCTAATCTGTCAATCAAAACAGAGAACCACACTCACTACAGCCCTTCTCTTGAACCCCATAAAAGGAAGCCCCGAACAGTAACCGGGGCCCTTGAGTACCCTCACTCGCGGGCCTGCTGCTCACCTGAGTATTCCGTNTTGTCNCGTCTTCCCTGTTNCACTGCTTCCTGCAAATCTGTGAGCCTTTATTTCAATTCCTTGAATAAGAGGCCAAGAACCTGGAAACGCCCGGCCAGACN
>rnd-5_family-1866#LTR/ERVL-MaLR ( Recon Family Size = 34, Final Multiple Alignment Size = 34 )
ATCTGCCTGAGGCTAAATTGAAGAGTTTTGGATTAACGGCATTGGCAGAGGAGATTTCAAGACAGCCTAGTATTGACTGTGTCGCGTGGTTATTAGTGGTCA
>rnd-5_family-706#LINE/L1 ( Recon Family Size = 35, Final Multiple Alignment Size = 33 )
AAGAAGAAGTCATAAATTTGAGAGGGAGTGGAAGAGAAGACACGGGGAGAATTGGAGGGAGGAGAGGAAGTGGAAATGATGTAAATACAGTACTCATATATGAAATTCTCAAAAAATGAAAATATTTTTAAAAANTAATTATNCACCAGACATTAACCCTCTGATTTAAATATGN
>rnd-5_family-291#LTR/ERVK ( Recon Family Size = 38, Final Multiple Alignment Size = 33 )
TGCGTCGGCGGAGAGGCTTATCGGGNCGCAAAAACTTTTCATCTGGAGGTCCCACCGAGGGGGCCTGTTTTTCCCACTGGCCCAGGGCCACGTGTTGGAAAACGCCCTTCTCCCCACGCCTGCTCTCTGCCAGGCTAAGATCGGCTTCGTCTGGGTAAGTTCCCATTTCCGAGTCATTGCCTTAGGGCCCAGGGCCTCATNCGATTTTCGGGCTTCCTGTTGAAGTCACAGGCCGTGCCAGGCGCCCGACCCGACCAGCGAGGCCCTTGCTGGAGGGACGAGGGCCTGCCTTGTCCCTGTGGGGTTCCTTCGTCAGGAGACGTCCTTCCAAGGAATTTCTCACGCCCCTCTGTTTTTGACTCAAGAGTCTATCACGGTGGACGCATTGCGCTAGGCTTTGAGTCCCGAGTCTTGGCATAGACTTGCNAAACGGGCACTTGCAATTCGAAGCCGGATCCTCAAACGCCCTTGGGCTGCCTTTTACAAAAATCCTTTTAAATTGGGGCTATCTGACACCTAATCCCTTAACGCCTAAATTTGCAACGTAAAACAAACAAGNCCCCATATGCCCATGGTTTCTGGATGCTGTGCTCCCGCTCCCGCTCCCTCCTCCACCCCCCTCCCCGCTTCTCTAGCTGTTTGTTGTTTGTCTGCATTCCTGGCATTAATCTGGTCACGCTGGGATTCTCTCTACAACGGATCCGTTTCCCCCTGTCCTTCCACTCTAAAACTGCATAGGTGTTCCGTCCTTATGTTTCTGTTCTCCCTTACAGCGTCTGCTAATCTGGCCCTTAATGGGACCACCTGTGTGCTTCCCTGGCTTCTGCAGCCTACGCCAGGATTTTTAAGTTGGTCAGCTGACACAGGTTCCTAAAAAAGTTTTATTTGTCTGTCTGTTAAAATAATGTGGCCACATAAGATCTGTAAAACTTGTAACTCCAGATTACAACAGCTCTGGAAAAATACAAACACGTGGGTAGCCGCCATTTTTGACCTCANCGCCATCTTTGGTAAGAGTACCCACGTGTGCTGGACCTACCAAGGAGACATTCCCCTCAATATTCTTTGACTTACTAAAATATTCCTTCTAATCTTCTTGCNTTTACTAGCATTGGTAAGCTGTAACTGATTGGGTAAAATATACGTCTAAATTTAACTTATGTCTAATTTAGATATACCTGACAGGTAATGGTACCCTGATTCTCAAGTGCCTTTACAGATCTGAGAGTATGGCATTTAACAAAAGAGCTTCTAACACAGAGACATGCCAGCTCCCGCAGCATCCTATAGCTCCTCCAAGAAGATGCGTGGTTGCAGAAGACCTTCCGCCTGGAGGCTTGCCTTTGGGTATGGCAAAGCCACCCACACAGCAAAAAGCGGCCTTCCACCTCNTCAGCTTCCTGGACGCTACNCCGGGGGATCGATCGTCTCATCCTGCCAAGACAGGTAGACTAAACCCTCCCCCCACAGGAAAATCTTCGGCCTCCTGGACTCAGCAGCTAACGGCAAGTACTGCTTCTAAGACTGGTGTTCGCCAAAGACTACGGAGAGACTTGGGATTGCCTGCGTAGCTGAAAAAAGCTGTCTCATTTCTGCTCTTATTTATCCCTCTTAGATCTGTCTAATGGCATTTGATGACTTAAGGTACTGGTAGCTCATTACTTCATTTGTTAAGTTTCCTGCTAAAAATACAGACAGGTGTGCCTCTTTCACAGGCTTCATAGTCCAGGATTAACAGGTTTCAGGTGTATCTTCAGAGGTTCAGAGTTTCCAATTTCCTTTAATTGTCTTCTAAAATGTTCATGCCTTTTAACCTAAAGCCATAGCCTTTTGCTATGACACCAAGATGTAAATCTGTTCCAGCTGCAAAGGGCCCTCCAGACAACGCCAACACCTGCACCAGCTCCTGGGACTTCACCATTGGTACCANCTCTCCTGGCTCAAATGGACACCTACCCAGCAACTAAAATCTGGTTTTAAAGGGCATATCTGCTCTTGTGTCTCACTTATTCACCCGNGCCTCTCCTGTACAACCAGGGCACTTCTCTGTCCCATTCTTTCTGGCAGTTAATGACCCTTCCCATGGCTAGCCCCATTCATAGGGCCGATAATAACAATATTTTTTTTTCTCCTAGCCACCTGCCTTCTCATCTCCCTCAAGGAACAGATGCCTGAGGTCTCCAGGATGACAGTAAACCGGATGCCTCTCCAGCCACACCTCCCGCTGAGCGTGAGCCCACCAACTCCCAACTCTCCCCTCCCCCACGTCGCCCCATGCCCGCAGGAAGTAGCCAGACTTGA
>rnd-5_family-502#SINE/B4 ( Recon Family Size = 39, Final Multiple Alignment Size = 33 )
NNNNNNNNNNNNNNNNNNNNNNNNNNNNNNNNNNNNNNNNNNNNNNNNNNNNNNNNNNNNNNNNNNNNNNNNNNNNNNNNNNNNNNNNNNNNNNNNNNNNNNNNNNNNNNNNNNNNNNNNNNNNNNNNNNNNNNNNNNNNNNNNNNNNNNNNNNNNNNNNNNNNNNNNNNNNNNNNNNNNNNNNNNNNNNNNNNAAATATATTTGACTAAGCGTGCTTAAAATANTCATACAGGGCTGGGNAGATGGCTCAGTCAGTAAAATGCTTGCCGCACAAGCGTGGGGACCTGAGTTCTAGCCCCAGAACCCATGTAAAAGCAGGCAGGAGCGGTGGGCACGCGTCTGCAACCCCAGCGCCGGGAGGCGGAGACAGGNGGATACCTGGAACTCGCTGGCCANCGAATCAAGGTGGATGGCNCCTGAGGAATGACACCCGAGGTTGACCTCTGGCCTCCACATGCACAAGCATG
>rnd-5_family-514#LTR/ERVL-MaLR ( Recon Family Size = 41, Final Multiple Alignment Size = 33 )
CTGAAGGCTCATGTGTTGAAGGCTTGGTCCCCAGTGCAGCNGTGTTCAGAGGTGGGGCTTTNAGGAAGCGACTGGATCATGAGGGCTCTGACCTNATCAATGGATTAATCCACTGACGGATTCATGATTTGATGGACTATTGGGAGGCGGTGGAAACTAGGAGGTGGGGCCTAGTTGGAGGAAGTAGGTCACTGGAGGCGTGCCCTTGGAAGNNTGTCTTGTCTCTGGCCCTTGTCTTCCCCTTCTCTTCTCTCCTTCTTCCCATCCCTGGCCACGGTGCTGTGNNNNNNNNNNNN
>rnd-5_family-740#LTR/ERVL ( Recon Family Size = 33, Final Multiple Alignment Size = 32 )
GTCAGGTCCAAAGGAAACTCCAGTTCCCCAAACTCCAAAAGGCAGTCCAAATATCCAGAAATGAGCTCAACCTGGACTATAGGAGGATTTCTGGCGGTTAGATAAAAGCCAGCATTCCTCAGGAACTTGTGAAGCCGGTTCCCATCTGCCAAAAGGAGTCATTTCCTTACCTCTGGCAGAAGGGACATATGGCTACCCGTGGCGCCTATCAGCATATCAAAGCCCGTGCTGGCCTCCAGGCTCCCTCAGTATCACAAGTACCTGTTACACATTTCAAAGTCCACGCTAGCATCCTAGCCCTTCTCACCTCCTCTACCCTAAACTCCCTCCAGCTCACGGGCTTCCTCCACCCCCAGCTACTCATCCTCCTTATAACCCTGCTGTTCTCNCTGTNTTCTCTCCCCTGCTGTCTCCCCTCTCTGCAGATAGCCCTGGCCATGTCCAGTCTGCTGGCCATGTTCAGTCTACTNCTTTCTCTCTCTGCTCTGGACTCTTCCAGATGCCTCTGGATATTTCTTATTCACAACAAAACCTTCCTATACCATGGAGCGGTCATGTT
>rnd-5_family-510#DNA/TcMar-Tigger ( Recon Family Size = 32, Final Multiple Alignment Size = 31 )
AGAAAGGGGTGGGTATGATATTCACATAACTTTTATTAAGTATATTGTTAATCGTTCTATTTTACTATTANTATTGTTAATCTCTTACTGTGCCTAATTTATAAATTAAACTTTATCATAGGTATGTTATGTATAGGAGAAAACACAGTATATATAGGGTTTGGTACTNTCCGCGGTTTCAGGCATCCACTGGGGGTCTTGGAATGTATCCTCT
>rnd-5_family-756#LTR/ERVL ( Recon Family Size = 31, Final Multiple Alignment Size = 31 )
GTTGGTTTTAATGTCAACTTGCCACAAATTAGAATCACCTGAGTAGGGAACCTCACCTGAAGAACTGTCCTGATTGCCTTGATTGATGTGGGAAGACCCACCCCGAATGTGGGCGGCACCTTCTGGTAGCAGCCCAGGTAAAAAGGGCNTGCCGNAGGAAGATNATCGCCTTTTGCTGCTCGGCTTTCCCTCTGCCGCCGAGTTGATTTGCCCCGTCGCTGCTGNTTCCTTCGCTGAATAGAGCCATGGCTTCCAGGCTTCCATCNTTGACTGAGACCAGCGGCTCTCCAGGAACCCTCCAGGNCTTCGGCGCCAGATTGGGACTGCTGAGGCACNCAGCCTTGCGGACTGAGCAACTACCGGGTTCTCGGCCTCCCCGGGTGGAGANAGCCATTGTCGGACNACTCGGCTGGGAATCCACTTCAGGNCAGAGCCCCNATCNCTTTAAATATANTTTTATTCTACTAGTTCTGCTTTAGAGAACCCTAGCATACA
>rnd-5_family-106#LTR/ERVK ( Recon Family Size = 31, Final Multiple Alignment Size = 30 )
CCCAACGTTTGGGGTACGAATTCACGAAAAAGCCACCGGCACAGGCCGGAGCTTGCACGTGGGGCTCCNGCCCCACCTGGCTAGGCTTTCTTTCTCTCTCCCCCAAGCCTCTGAGCGAGTTTGGGATTTTCCTGTTGTAGCCTCTCTGAAACAGTCTCCAGCTGCCACCCAAACTCCAGAAGCACCTGGGCTCCAAACGCCGCAGGACTCACCNGCCCTAGACCGGCTGGTTCTGCCTTCAGGCAGCCCCCTGCCACACATGCTTTTTCCGAACAATCCCCTGTGTGCATTTTTCAGACAGNNGGTTCTCTCTCCCCTTCTCCCCCCCGTGGGTTGTCTCTCCCTGAACCCCCTTCTCGGGCTGCTGCCAAACTAGGTAGCTGCCTTGAAATCCAGTCAGGCTTTTACTGTTCTACGCAGCAGCAATAAGCCTCACATCTTCATCAACATCATCAGCAGATTTGGTAAGACAATTGGGAATTCTTAAAGGGAGGAATTAGTTAAAAGAGAGATTTTTCCCACATTAAAAATGGGAAAAACCATTACAATGGAGGGATTTGGGTCTCTGTATGATAATATGCTAGACAGTTTGAAAATGGAACGATTAAATGAGAGGATATCTAATTTAGATGGGATTTATGTAATGTCAATTGTAAACATTATCAGCNTTATCATTTTTGNCTTNTCACTAAAGAAAAATGNTGGNTAACNTGAGTGCTAAGATACAGTTTTAGAAAAACCGAGATATATGTTTTATTAAAACAGATCACAGAGATGTTCNGATCCAGACAGAGGAATTTAATGNAAAGCCAATTTCAGCATTGCGTTATAAGAATAGAGAGGAACAGCCTAAGGTTTTCAGACAACTGGGGGCAGGAGAGATGGCTCAGTGGTTNAGAGCACTGACTNCTNTTCCANAGGCCTGAGTTCAATTCCCAGCANCTCAGACAACCAACCTTAATATATCCAGTAACCNTACAGGAATTGCCAAATGGCAGAGGCTCTGTTACAGCTGACTGGACTCCTGTGCCAATGTTAGATTTAAGGAGATTCAAGGAAGCGATAGTCTCANNNNNNNNNNNNNNNNNNNNNNNNNNNNNNNNNNNNNNNNNNNNNNNNNNNNNNNNNNNNNNNNNNNNNNNNNNNNNNNNNNNNNNNNNNNNNNNNNNNNNNNNNNNNNNNNNNNNNNNNNNNNNNNNNNNNNNNNNNNNNNNNNNNNNNNNNNNNNNNNNNNNNNNNNNNNNNNNNNNNNNNNNNNNNNNNNNNNNNNNNNNNNNNNNNNNNNNNNNNNNNNNNNNNNNNNNNNNCTNTANATGATGGCCACACCCTGGNTTTATGNCACAGCAGCTTTGAATGCTTGGGACAGAACTGAAGAAGTAGGAAAGAAAATTGGGCGGAGGAATGAATCCGAGATACAATCAATATTGAATCTCATAACTATGATGATGCATGGATAGAAGAGGTGATTTCCAGAGGCCTGAGGAAAAAATCAAAATGTCAGGTGTTNTAACTGTGGCAAACAGGGTCACCNNAANAGGGATNGTAGACAGGGCGCTCCTAGAAACAATGTTTCTTCTAGGAATAATCNANNCAGAANGCCCCTNCCTTCTGGANTANGCTGAAGNTGTGGCAAAGGCNGGCNNTGGACCAATGAATGCAGGTCAACAAGGGACGNNNAAGGCAACCCTTTGCNATCGGGAAATNTCCNGGAGGGGCCTCTCGCAGGTCCCCATGCCNAATCTGGTTCAGTCGTTCCCTGCATTCATAGAGGAAATTCCATGTCCCCANAGCAGTTAAAGGACCTAATGCCCATNNTAAGAAATACATGCTGCTNTGGATGACAGAACAGCTNTAGAAGAGAGAACAAAAAAATCAGGANAAACCATAAAGCAAGTATTNNNNNNNNNNNNNNNNNNNNNNNNNNNNNNNNNNNNNNNNNNNNNNNNNNNNNNNNNNNNNNNNNNNNNNNNNNNNNNNNNNNNNNNNNNNNNNNNNNNNNNNNNNNNNNNNNNNNNNNNNNNNNNNNNNNNNNNNNNNNNNNNNNNNNNNNNNNNNNNNNNNNNNNNNNNNNNNNNNNNNNNNNNNNNNNNNNNNNNNNNNNNNNNNNNNNNNNNNNNNNNNNNNNNNNNNNNNNNNNNNNNNNNNNNNNNNNNNNNNNNNNNNNNNNNNNNNNNNNNNNNNNNNNNNNNNNNNNNNNNNNNNNNNNNNNNNNNNNNNNNNNNNNNNNNNNNNNNNNNNNNNNNNNNNNNNNNNNNNNNNNNNNNNNNNNNNNNNNNNNNNNNNNNNNNNNNNNNNNNNNNNNNNNNNNNNNNNNNNNNNNNNNNNNNNNNNNNNNNNNNNNNNNNNNNNNNNNNNNNNNNNNNNNNNNNNNNNNNNNNNNNNNNNNNNNNNNNNNNNNNNNNNNNNNNNNNNNNNNNNNNNNNNNNNNNNNNNNNNNNNNNNNNNNNNNNNNNNNNNNNNNNNNNNNNNNNNNNNNNNNNNNNNNNNNNNNNNNNNNNNNNNNNNNNNNNNNNNNNNNNNNNNNNNNNNNNNNNNNNNNNNNNNNNNNNNNNNNNNNNNNNNNNNNNNNNNNNNNNNNNNNNNNNNNNNNNNNNNNNNNNNNNNNNNNNNNNNNNNNNNNNNNNNNNNNNNNNNNNNNNNNNNNNNNNNNNNNNNNNNNNNNNNNNNNNNNNNNNNNNNNNNNNNNNNNNNNNNNNNNNNNNNNNNNNNNNNNNNNNNNNNNNNNNNNNNNNNNNNNNNNNNNNNNNNNNNNNNNNNNNNNNNNNNNNNNNNNNNNNNNNNNNNNNNNNNNNNNNNNNNNNNNNNNNNNNNNNNNNNNNNNNNNNNNNNNNNNNNNNNNNNNNNNNNNNNNNNNNNNNNNNNNNNNNNNNNNNNNNNNNNNNNNNNNNNNNNNNNNNNNNNNNNNNNNNNNNNNNNNNNNNNNNNNNNNNNNNNNNNNNNNNNNNNNNNNNNNNNNNNNNNNNNNNNNNNNNNNNNNNNNNNNNNNNNNNNNNNNNNNNNNNNNNNNNNNNNNNNNNNNNNNNNNNNNNNNNNNNNNNNNNNNNNNNNNNNNNNNNNNNNNNNNNNNNNNNNNNNNNNNNNNNNNNNNNNNNNNNNNNNNNNNNNNNNNNNNNNNNNNNNNNNNNNNNNNNNNNNNNNNNNNNNNNNNNNNNNNNNNNNNNNNNNNNNNNNNNNNNNNNNNNNNNNNNNNNNNNNNNNNNNNNNNNNNNNNNNNNNNNNNNNNNNNNNNNNNNNNNNNNNNNNNNNNNNNNNNNNNNNNNNNNNNNNNNNNNNNNNNNNNNNNNNNNNNNNNNNNNNNNNNNNNNNNNNNNNNNNNNNNNNNNNNNNNNNNNNNNNNNNNNNNNNNNNNNNNNNNNNNNNNNNNNNNNNNNNNNNNNNNNNNNNNNNNNNNNNNNNNNNNNNNNNNNNNNNNNNNNNNNNNNNNNNNNNNNNNNNNNNNNNNNNNNNNNNNNNNNNNNNNNNNNNNNNNNNNNNNNNNNNNNNNNNNNNNNNNNNNNNNNNNNNNNNNNNNNNNNNNNNNNNNNNNNNNNNNNNNNNNNNNNNNNNNNNNNNNNNNNNNNNNNNNNNNNNNNNNNNNNNNNNNNNNNNNNNNNNNNNNNNNNNNNNNNNNNNNNNNNNNNNNNNNNNNNNNNNNNNNNNNNNNNNNNNNNNNNNNNNNNNNNNNNNNNNNNNNNNNNNNNNNNNNNNNNNNNNNNNNNNNNNNNNNNNNNNNNNNNNNNNNNNNNNNNNNNNNNNNNNNNNNNNNNNNNNNNNNNNNNNNNNNNNNNNNNNNNNNNNNNNNNNNNNNNNNNNNNNNNNNNNNNNNNNNNNNNNNNNNNNNNNNNNNNNNNNNNNNNNNNNNNNNNNNNNNNNNNNNNNNNNNNNNNNNNNNNNNNNNNNNNNNNNNNNNNNNNNNNNNNNNNNNNNNNNNNNNNNNNNNNNNNNNNNNNNNNNNNNNNNNNNNNNNNNNNNNNNNNNNNNNNNNNNNNNNNNNNNNNNNNNNNNNNNNNNNNNNNNNNNNNNNNNNNNNNNNNNNNNNNNNNNNNNNNNNNNNNNNNNNNNNNNNNNNNNNNNNNNNNNNNNNNNNNNNNNNNNNNNNNNNNNNNNNNNNNNNNNNNNNNNNNNNNNNNNNNNNNNNNNNNNNNNNNNNNNNNNNNNNNNNNNNNNNNNNNNNNNNNNNNNNNNNNNNNNNNNNNNNNNNNNNNNNNNNNNNNNATCAGAATTGGTAAAAGGTTTNATTTGAACAAGAAACANCTCTTNNNNNNNNNNNNNNNNNNNNNNNNNNNN
>rnd-5_family-36#DNA/hAT-Charlie ( Recon Family Size = 30, Final Multiple Alignment Size = 30 )
TCCAGCCTGTGCCCAGGAGGCCGCATGCGTCCCAGGATAGCTATGAATGCGGCCCAACACATTTGTAGATGACAGCGTCATGTCGCAAGTGTCAAAAGGTTGGACGCCC
>rnd-5_family-156#LTR/ERVK ( Recon Family Size = 34, Final Multiple Alignment Size = 30 )
CACCCAACTTTTGGGGCACGAATTCACGAAAAAGCCGCTTGCCTGTGGCTTTGCAGCCACCGGCACAGGCCGGAGCTGCACGCGGCTGGAGTCACCGCCCCACCGGCTAGGTTTTCCTTTCTTTTCTCCTGGCGGGCTTTCCCTGAACCCCCTTCTCGGGCTGCTGCCAAACTAGGTAGCTGCCTTGAAATCCAGTCAGGCTTTTACTGTTCTANGCAGCAGCAATAAGCCTCACATCTTCATCAACATCGNCGGCAGATTTGGTGAGAAAAAATTGGGAATTCTTAAAGGGAGGAATTAGTTAAAAGAGAGTTTTTCCCACATTAAAAAATAATGGGAAACACTATTACAATGGAGGGATTTGGGTCTCTGTATAATATGCTGGACGGTTTGAAAATGGAACGATTAAATGAGAGGATAACTAATTTAGATGGGATTTACGTAATGTCAATTGTAAACATCAGCTCTNNNNNNNNNNNNNNNNNNNNNNNNNNNNNNNNNNNNNNNNNNNNNNNNNNNNNNNNNNNNNNNNNNNNNNNNNNNNNNNNNNNNNNNNNNNNNNNNNNNNNNNNNNNNNNNNNNNNNNNNNNNNNNNNNNNNNNNNNNNNNNATAAGANTAGAGAGGAACAGCCTAAGGTTTTCAAACAACCAACCTTAATNTATCCAGTNACCTTACAGGAATTGCCAAATGATAGAANCTCCGTTACAGCTAACTGGACTCCTG
>rnd-5_family-2567#snRNA ( Recon Family Size = 30, Final Multiple Alignment Size = 30 )
TGAGGGTGATCTGGCTGCGACATCTGTCACCCCATTGATCGCCAGGGTTGATTCGGCTGATCTGGCTGGCTAGGCGGGTGTCCCCTTCCTCCCTCGCCGCTCCATGTGCGTCCCTCCCGAAGCTGCGTGCTCGGTCGAAGAGGACGACCTTCCCCGAATAGAGGAGGACCGGTCTTCGGTCAAGGGTATACGAGTAGCTGCGCTCCCCTGCTAGAACCTCCAAACAAGCTCTC
>rnd-5_family-535#LINE/L1 ( Recon Family Size = 31, Final Multiple Alignment Size = 28 )
GCTTTTATTTGGTTACAGTTTGGTTTTCTTTTTTCTTTTTGGGTGTGGTTTTATTTTGTTTTCTTGGTTTGGGGGGTTTTGTTGTTGTATTGGGTTTTTGTTTGTTTTTTGAGAAAGAACTTAAAGTTGGGGGTAGGGAGGGAGAGGATCTGGAAGGACTTGGGGGAGGGGAAGAATATGATCAAAATATATTTAAATTTAAAATTGTTTTAAATAATAAAAATATA
>rnd-5_family-874#LTR/ERV1 ( Recon Family Size = 30, Final Multiple Alignment Size = 28 )
TTGTTTTCTCTTTAAGGTAANTAGCCCGGCAAGGGCCCATATTTCCTGAACTTCCCCTTCCCCTTCGCGCCGATTAGCCAATCGCGTCAGATTGTGAAGTCGAGCTCCCACCAATGGGATGAGACGCAGTCACCACCTGCGTTAGGGATAAAAGACAGGAGCCATCTTGGCCCGTGGTGCTTTGAGCCCGGTTTGGGTTCTGGCACACCTTTTCTTGCAAAAAGAATTGCCTTGCCGAGCTACTTTCGCTTTGTTCGTGTGTTCCTTTGTGCAACACCGAGATTATTCTTTGTTTCTAAC
>rnd-5_family-1633#SINE/B2 ( Recon Family Size = 33, Final Multiple Alignment Size = 28 )
NNNNNNNNNNNNNNNNNNNNNNNNNATGAGGNCTTCAGGGAAATCGACACTGCATTGTNAAAAAATTCTAAAATGGGAGCTGGAGAGNTGGCTCAGCAGTTAAGAGCGCTTGCTGCTCTTGCAGAGGACCTGAGTTCGGTTCCCAGCACCCATATCGGGTGGCTCACAACCACCTGTAACTCCAGCTNCAGGGGATCCCGTNCTCCTGGCCTCCGCGGGCACCGTACTCACGTGCGCACACCCACACATGTAAACATTACATAAAAATAGTAAAATAATAAGTATCTTAAAATTTTAGAATTAAAGAACA
>rnd-5_family-596#SINE/Alu ( Recon Family Size = 34, Final Multiple Alignment Size = 28 )
CAGAGAGNTCAGGNGTTCAAAGCCACCCTCAGCTANAGAGCCATTTCAAGACNATNCTAGACTNCATGAGATTCTGTCTCTAAATGAGTAAATNCACAGTGTAAAAATGAATCCAAGGGACTGGGGAGATGGCTCGGTGGGTAAGAGTGCTTGCCGCGCAAGCATGAGGACCGAGTTCAGATCCCAGATCCACATGNAAAGCCAGGCGTGGCCATGCGCGTCTGTAACCCCAGCGCTATGGAGGTGTGGGGAGGCAGAGACAGGAGGATCGCTGGGGCTTGCTGGCCGCCAGCCTAGCTCCAGGTTCAGTGAGAGACCCTGTCTCAAAGGAGTAGAGAGTGATAGAGCAGGACTCCGTCACATCTCTGTTTGCCAGCTCACGAGCATGAACCCACANATCGTGCCAATCATACACATGTGACACACNCACCACACATACACACTCACCGAACTTGACATAGTNAATATTAATTATTGATGGATAANNTATCATTCAGTGANNNNNNNNNNNN
>rnd-5_family-320#SINE/MIR ( Recon Family Size = 33, Final Multiple Alignment Size = 27 )
CTGAGGTCCTGACTCTGCCACTNACCAGCCGTGTGACCTTGGGCAAGTCTCTGAGCCTCAGTTTCCTCATCTGTGAAATGGGGATAATAACGGTACCCGCCTNCTTCCCAGGGATGACA
>rnd-5_family-378#SINE/Alu ( Recon Family Size = 41, Final Multiple Alignment Size = 27 )
GGACATGGAGCTCAGTGGTAGAGTGCTTGCCTAGCGCGGCGCAAAGCCCTGGGTTTGATCCCAGCACCGCAGNAAGGAAAGTGTGTGGTACACGCCTGTAACCCCAGCACTCGGGAGGTGGAGGCAGGAGGATCAGAGTTCAAGTTATCCTCAGCTACCAGTTTGAGGCCAGCCTGGGCTACGTGAGACCCTGTCTCA
>rnd-5_family-3303#LTR/ERV1 ( Recon Family Size = 29, Final Multiple Alignment Size = 27 )
TAAGTCCCTCGAGGCACACGAGTGGCCAGGCCCCTCCCCCGAGGACCTCTAACNGCCAGGTTCCACCCACAGAACACTCTAACTGCCCTAACTGCTGGCNNCCAGGCCCCACCCTACAGAGTAAAAAGCCCAAGCTCTGGACTTGAAATCCCACCAATCCCCGAGCTTGAAATCCCACCAATCCCTGGGCTCACCCCAAGCTCTGGACNTGAAATCCCACCAATCCCCACCCTGGAAAGCTCCACCCCCCCCCCCAAGAAACCCTATATAAACCGTCTCCTGCTCAGTTCTCTGCTGCTTCTCNCCTGAGCAGAGGCAGCCACCCTCCTGGGTTTTTCCCTCCCAATAAATCTCTTGTGTGAGGTTTGTTGTGCGGTGTGACTTTGTGGTATTCCTTGGCTCCCGACTGCCAGGATACCTTTCCCTTCAGAGCTGTAACGCTTACAT
>rnd-5_family-731#SINE/Alu ( Recon Family Size = 31, Final Multiple Alignment Size = 27 )
NNNNTTCTCATATGAAAAGGAAGACAGCCAGGCGTGGTGGCTCACGCCTGTAACTCCAGCACATNAGGCCGAGGCAGGAGGGTCGCAAGTTTGAGGCCAGTCTGGGCTACACAGCGAGTTCAGGCCAGCCTGGGNAACTTGGTAAGATCCTGTCTCAAAATAGGACTTTTAAAATGCTGGGAATATGGCTCAGTAGGCAGTACCTGCCCANCATGCGCAAGNCCTGGGTTCCATCCCCAGCACTGCAAAAAGG
>rnd-5_family-1468#LINE/L1 ( Recon Family Size = 34, Final Multiple Alignment Size = 27 )
CACGTTCTCGCTCTCTNTCTTACTTGTGGTTCCTAACTCCAAATCTTCAGATNCGAATATATAACCTGGAGTAACTGCAGAAACCAGGAAGGNAAAGAGGGACCATTNTGAGGGGGCCTAAAGAGGGGAATAGCANGATAAAGNTAGTNTGAAGGGAAAATGAAAAATATGGGTGTGGGGGCTTTAGCTGGGGAGGGAGAGGAAGGTAGTACAGAAGGAGAGGGAGGGGAANGGATAAACAACACTAAGGTTGTTTNAAAAGCCCNTAAGGAATTATTTTATATTTACCTAAAATTACACATAATACTACTTGTGAGTGTGATATTCTTGGGACGACAATGCTCGCTTCAANAGCCACAGACTATCTAACAAAAACCCAGCACCAAGTCAGGCATGAGAANCCNTCTTTTGANTTGTTGGTCAGGGNAGTCCAAGGGACTCCCAAACAATACAGGCTATTGCTGTTGCCCTTGGTTGCTCCCAGGGGTTGAAGGTAAGTCCCTATTGCTGAAGACACCACGCACTTCGGACACAGGNCCAGAGGACCTGAGCTGNATCTGACCTGAAAGCCTCTTCCCTGAGGACTAGCTTTCACGGTACCAGAAGGTGCCGTGCAAGCTTCCAAGGGAGAGCGACACGATANTCCTNCCCAGCTGTGATGCCTGTGAACCACAATGACCAGCACGGCGCAGATGCCCTAAAGGAGCAATAGTGGCACTCATATCTTGGTGGTNAACAACAGCTCTCTAATCGGACTTAAGGCCCGCTCAATAAGAGAGAAATCATGCCTGGTACTGGAAACTTAGCCAACTACCCAGGGCTAGACGGTGGGTCAGTAGGAAAAATCAATACTACCANNTTAGACATAATTCGTAACTGCATTCTAAATATCGTTCTTATACTCACAGATACGTGTAGCCNTCACCCCTCATCAAGGAAACTTCTNTTTGCAGCAGATGGAGACCATTACAGAAAACCACAACCGATCAAAATGCAGAGACAATGATTGTGGGAGCCCAGNCCCAACGGATACATCTACAAAACGTCCTACACCTAAGGCTCNGGGAACATTGAGAAAGATNGTAAGAGCCAGAGGACCGGGAGTCTGCTGTGAGATTGTGTCTCCTAGNAATGTCAGAAGCTACACCCATAAAGTCTCACCAACATGGCTGCCTAAAT
>rnd-5_family-110#LTR/ERVL-MaLR ( Recon Family Size = 29, Final Multiple Alignment Size = 26 )
TGCTCCNGCAACAAAGGCTTGTGATGGTTAATCTTGATTGTCAGCTTGATTGGATTGAGAAATGCCTAGGAGATTAGTAAAGCACACCTCTGGGTGCGTCTGTGAGGGCGTTTCCAGAGACGATTAGATCATGAGGGCTCTGACCTAATGAATGGATTAATCCCTTGATGGATTCATAACGTGATGGCGTTGTTGCGGTGAAAGGTAGGAGGGGGCCTAGTTGGAGGAAGTAGGCCACGGGGCNGTGTTCTTGGGGTGACCNTGCCCCCTTCCTGGANTCTGCTCTGCTTCCCATCCACCGAGAAAGCTGTTCTACTCTGCAACAGCCTCCTNGCCAAGTGACTGCAGGCTGGNCTCTCTGNAACTGTTGAGCAAGAATAAAATCTCCCCTCCCAGCACCACCAC
>rnd-5_family-201#LTR/ERV1 ( Recon Family Size = 26, Final Multiple Alignment Size = 26 )
CTGCCCCTGACCAACTAAACCAACCAATCCCTGAGCAGGAAAACCAACCAATCCCTGAGCAGAAAACCAACCGATCCCTGAGCAGAAATCCAACCAATCCCTGAGCTCAAGGGACTGAAATCCGACCAATCCCCACCCTGAAATCTCCNCCCTGGAAAACCCCCGCCCCTAAGAAGCCCTATATAAGCCCTGCACCTGTTCAGTTTGCTGCTGCCCTTTTCCCACCCCGGCAGAGGCAGCCACCCTCCTGGATTCTTCCCTCCCAATAAATCTCTTGAGTGAGGTTTGTTGGTGNGACCTTTCACCTTCGCCTAGCGGAGCAGAGCTGTAACACTCGCACCGGAGCAGAGCTGTAACACTTTCGCTGGGGAAACCTTCCCCTAGCGGAGCAGAGCTGTTACATTGGGGAAACCTTTCCCCGGAGCAGAGCTGTTGCGCTTACGGTGACTTGTGGTATTCCTTGGCTCCCGACTGCCAGGATACCTTTCCATCTGAGCTGCAACGCTTAGTATTCCCTGGCTCCCGACTGCCAGGATACCTTTCCATCCGAGCTGTAACGCTTAGTATTCCCTGGCTCCCGACTGCCAGGATCCCTTTCCATCTGAGCTGCAATGCTTACAGTATNTGCAGCGGTCTTTACTAGGATACCA
>rnd-5_family-946#LINE/L1 ( Recon Family Size = 27, Final Multiple Alignment Size = 26 )
ATGAAGTGACNNCAGCTGNAGATATCAATTNAAGTGAATTAAGTCAGTCTCAGAAAGACGAATATCGCATGTTTTCTCTCGTTTGTGGNTCCTAGATTTTATAGATACATAAAATCGCATGTATNNATGACATGAAAGTAGAAGCGAAATTGTCTAGGGGAACAAAGGGGACTAATGGGAGAGGAGGAGAAGTGCGGAGGGAGAGAGGGTATTGGAGGATATGCTCAAAGTACATTATATACTTGCATGAAAATGGCCTTATGTAACCCTGTATAATAACAAAAAAAACTTAAACTAAGTTTTCTACTTGTATGTCATTCAATGTTCATATTTCGCTANATA
>rnd-5_family-1785#SINE/Alu ( Recon Family Size = 29, Final Multiple Alignment Size = 25 )
ACACTCGTAAGTCAAGAGCCTTNTTAGTGGCGCAGGCCTGTAGTCTCAGCTACTCGGGAGGNTGAGGCAGGAGGATCGCGAGTTCAAGGCCAGCCTGGGCAACNTAGCGAGACTCTGCCTCAAATAAAAGGAAAGAAGGGTGCTAGACNTACAGACAGAGTAGTGCTTGCCTAGCATGTNCAAGACCCTGGGTTCAAC
>rnd-5_family-252#SINE/B2 ( Recon Family Size = 29, Final Multiple Alignment Size = 25 )
TTCTATACTATTTAATGTGACCTTAGAGAAAGTTCTGACTTCTGGGCTGGCAAGATGGCTCAGCGGGTAAAGGCGCTTGCCACCAAGCCTGACGACCCGAGTTCGATTCCCCGAGACCCACATGGTAGAAGGCAAATGAATNAATGTAAAAAGANAGTAATAAATTCTTCTGACCTCCACTGCAAATGAN
>rnd-5_family-186#LTR/ERVL ( Recon Family Size = 27, Final Multiple Alignment Size = 25 )
TGTGATGGTTAATCTTGGTTAGCATTCGANCGGATCTGGAATCANCTAAGACACACGCTTCTGGGCACTCCTGTGAGGAATTTTCTTGATCAGATTATTTGAAGGGGAAGACCCACCCTAAATGTGGGCGGCACCTTCTGGCGGCAGCCAGATAAAAGGACANGGAAGAAGGAAGCTTGNCTTTTGCCTGCTTGCCCTCACTCTCTGGCAAGTTCATCTATCCCGGCTGTNGCATTCCTTCGCCGACATTAGAACCAGCTTCTTCAGNCTTCAACGTGGACTGAAGACCGGNAGCTCTCCAGGAATCCTCCAGGCCTTCAGCGCCAGACTGGGACTGCTGAGACATCCAGCCTCGTGGACCGAGCAGCTACCGGGTTCTCGGCCTCTCCATAGTAGAATGACTCGGACTATATCGTGTAAGCCAATCTAATAAATTCCTCATAAATATATATTCATTCTATCGGTTCTGTTCCCTAGAGAACCTTAATATTGACCAACACAGCTTCCAACT
>rnd-5_family-2466#LTR/ERVL-MaLR ( Recon Family Size = 37, Final Multiple Alignment Size = 25 )
GGTGGTTTGAATGAGAATGGCCCCCGTAGGCTCGTGTTTGAATGCTTGGTCCCCAGTTGGTGGAACTGTTTGGGAAGGATTAGGGGAGGTGTGGCCTCGTTGGAGGAGGTGTGTCACTGGGGGTGGGCTTTGAGGTTTCAAAAGCCCATGCCATGCCCAGTTAGCTCTCTCTGCCTCGTGGCATTGTTCAAGATGTAAGCTCTCAGCTGCTGCTCCAGCGCCATGCCTGCGCTGCCACGCTCCCCGCCATGATGGTCATGGACTCTACCCTCTGAAACTGTAAGCAAGGCCCCATTAAANTCTTTCTTCTATGAATTGCCTTGGTCATGGTGTCTCTATCACAGAATAGTGACTA
>rnd-5_family-1157#SINE/Alu ( Recon Family Size = 28, Final Multiple Alignment Size = 25 )
ATGGTGGTGACCATGCCTGTAATCCCGGCGCTCAGACTGAGGCAGGAGGATCGCAGTGAGTTCGAGGCCAGCCTGGGCTATATAGCGAGACCCTGTCTCAAAACAAAAACAAGGAGTCGTTTCATTTTATAGANAAGGNN
>rnd-5_family-432#SINE/Alu ( Recon Family Size = 37, Final Multiple Alignment Size = 25 )
TACCACGAGGGGGTCCTGGGGTTGGGGAGGTGANTCCAGGNTAAAGCGCTTGCTGCACAAGCGTGGGNACTTGAGTTCGGATCCCCAGCACCCACGTAAAAGNCAGGTGTGGCGGCATGTACCTGTAGCNCTAGNACTGGGAGACGCGGGATCAGGCGGATCCCGGAGGCTCGCTGGCCAGCCAGCCTAGCTGAATCGGTGAGCTCCGGGTTCAGCGAGAGACCCTGTCTCAAAAAATAAGGTGGAGAGTAATCGAGGAAGACGTNCGANACACCCGTGGCCCAACACGCGCATACACAGGCANGTTCACGCANGTACACGCACAAAACCACACGAATGCACACGTGCANANANTGNATGCCCTNTCACCTTGT
>rnd-5_family-223#SINE/B2 ( Recon Family Size = 29, Final Multiple Alignment Size = 25 )
TAGTTACTNTTGCGTGCTNTGACCAAATACCTGACGGAAACAGCTNAAGGAGGAAGGGCGTATTTTGGCTCNTGGTTTCAGAGGGNTCGGTCCGTGGTGGGGAGGCGTGGNGCAGCTCAGTAGCTCGCGTATGGCGGNCGGGAAGCAGAGGAGGGAATACAGGAGGAGGCCAGAGCAAGGTGTGTGCCCGNAATACACACGCAGGGGCTGGAGAGGTGGCTCAGCAGTTAAGAGCACTGGCTGCTATTACAGAGACTGGGTTTGGTTCCCAGAATCACGTGATAGTCACAANCATCTGTAACTCCAGTTCCAGGATATCTGAAACATTCTTCTGACCTCCTAGGGCACGAGGCATGCATGTGCGACAGGCAAACACTCATAATACATAAATAAACCTAAAAAAATTTTTAAAAAGNAAGCAGNAACCTATTNCCTCCAANTA
>rnd-5_family-1406#SINE/Alu ( Recon Family Size = 25, Final Multiple Alignment Size = 24 )
NNTCTGTCTCAAAAGCANAACCAAAAGGCTGGGGCTGGGCATGGTGCCATAGGCCTGTAATCCTAGCCACTCGGGAGGCTGAGGCAGGAGGATTACAAGTTCAAGGCGTGCTAGGCTACAGAATAAGTNCAGGGTAGCCTGGNCAACGCGGTGAGACCCTGTCTCAAA
>rnd-5_family-1220#SINE/MIR ( Recon Family Size = 28, Final Multiple Alignment Size = 24 )
TCACCTGGCACCTAACTCTGGCTCTACCGAGCTGTGTGGCCTTGGGCAAGTTACTTAGTCCTCTCTGAGCCTCAGTTTCCTCATCTATAAAATGGGAAGATGATGATGTCTACCTGCTGGGTTGTCAATGAAATTAAAANNNN
>rnd-5_family-2895#LINE/L1 ( Recon Family Size = 25, Final Multiple Alignment Size = 24 )
TTGATAAGCTGGACTTCATTAAAATTAAAANTTTCTGCTTTNCGAAAGACATTACCAAGAGATGAAAAGACAAGCCACAGACTGGGAGAAAATGTTTGCAAAACANATATCTGATAAAGACTNNTATCCAAAATATACAAAGAACTCTTAAAACTCAACAATAAGAAAACAAAGTCTGATTNAAAATCAGGCGAAAGACCTTGACAGGCANNNNNNNNNNNNNNNNNN
>rnd-5_family-323#LTR/ERV1 ( Recon Family Size = 28, Final Multiple Alignment Size = 23 )
TTTTCCCTTCCCAGCTGTAAACCTGCAATNTTCTAGGAATCTCACNAGAAACCCCGTTTACAGNAAAGGACATATGTAGACCCCCGTGAGCTCCTGGTTTTANCTTATCAGATTGTAATTCCGCCCAAGGCATCTCCGGAGCCACCCTACAATNTCATTTATCAAAAAGGAGGAAGAGAAGTGGGGAAGAGTTTCTTAGCAACGCTTTGAGATATAACTTAAAGCCACCAAAATTGTATACGCGGCTACTGCTAAGACACTCAAGNGTGACTCTCCCTTNGAGAAGCCCGCACCCATGCTTCGGCGTGTCTTCTTCCCTGAGCGCCTTTCTTTCCTTGANCCTCATGCTCAAATCTATGTTCAAACCTCTTCTTAATAAACTCCAACTCTGCTTCATACCGGCTCNTCCTGAAATTCTTTTCCAGGCGCAGCCAAGAATCCTGACTTCGCCTGNGTGGAGGTCCCTGAAAAGAACNCCTCAGGCTGCTGCGGGCGGCAGCATGGAGCTGCGTCTCTGNCCCGCCCCCACGGCTGCCGCCGCTGATGNGGCANANAGGATGAAGTNANGCAGGATGCTG
>rnd-5_family-875#LINE/L1 ( Recon Family Size = 23, Final Multiple Alignment Size = 23 )
TCAGCGCACCACAGAGACTCCTGCAACACACATCCTTGTCTGCNGCACCACTCCCAGTAGCCAGGTTACGATGTGGNGCNTTGCTACACAGTACACAATGNACTTNTTCACCCGTGAGAAGAATGAAGTTATATCATTTGCAGGAAAATGGATGCAGGAGATTAAACNTATTAAGTGTACGAGTCAAANATGTTTTTTCTTATTTCGTTCCTANATTTTACATAATAAATCATGTATGTATATGACATGAAAGTAGAAGCGAAACTGTCTAGGGAGGATAAAGGGAAAGGGAAGAAGAGGGGTATGGGGGAAATGCGCTCAANGTACAATATATACTTGCATGAAAATGTCCTTATGNAACACAGTACCATGTACAATGAATATATGCAATGAAANTTTAAAAACAGGTCGTNNNCCCGAACCAGGCAATGAANNNNNNNNNNNNN
>rnd-5_family-2839#LTR/ERVK ( Recon Family Size = 24, Final Multiple Alignment Size = 23 )
GCGTGGACCGCATGGCGACCACTGCTGCTTGACAAAGTTCCAGCATTTCGACNTTGCAGATCACANTTCTCCAGCACCTTTTTACTTTCATTTTTAATGATTCTCACTATTAATGCCTTTCCCTTTGGGAAATTTTGTGCGGGCTTTGAGAGGATGAAAATGTGTACAATGGCAGCCTCTCTAAACAAAATAATTCTTTGGAAAAAAATCCCGCCACCGTGGAACCAGGAATTCCATTGTGCCCTCCTAATTACACCAAGAGCAGGAAAGTTAGAGATTTACTAGCACACCTGATCCCAAGGATGAAATGCCTACAATTCAGATCCAGAGCCTGAGGCCATTAAGGGCAAGAGTTCAGTTAATAAATACAGAGAAATCAGAATGGTACGGTATAATGGGAAAAGAGTAAGACATCAGGACCTTCCCTTTTGGGAGCGTTGTGAGAACAGGCCCATATAGTAAGACTAAGAAACTGTAGTATAGTGTCTGCTCCCCAGAAGTCCTTTTCCAAGGTCAGGCATTTAGATAAAGGTCTCCATTCCCTGGGGGCTTGAGGAAAGTTCCTGCTTGCTAAAGCAGTCATTCTTCTTATCTCTAGCAAGAGGAACTTGTGGCCTTCCATTAACATATGACTGGTGCCTATTGTCAAGGTCAATGCTAGCTTCCTCAACCCCTGATCTCAAGCCACACCCCAGCTCACATGCCCCCTTTCTCCCATTTAATCCTATGTGCAACTATAGAGTATAAAAGGTGTANTCTTTTTTCAATTAAACTCCGGCAGCCATCCCGATTCACCCTCAGATCGTGTCCGTCTCCCTTCCCCCACCGACTCCACACATCCTCTTTGGGACTTGAACCCTCCCTCGAAGGCA
>rnd-5_family-1186#LINE/L1 ( Recon Family Size = 23, Final Multiple Alignment Size = 23 )
ATGTNATCATCTCANCAGATGNAGGAAAGGCCTCTGACAAAANNCAACATGCCNTCNATGATNAAAGTCCCAGAGANNNNNNNNNNNNNNNNNNNNNNNNNNNNNNNNNNNNNNNNNNNNNNNNNNNNNNNNNNNNNNNNNNNNNNNNNNNNNNNNNNNNNNNNNNNNNNNNNNNNNNNNNNNNNNNNNNNNNNNNNNNNNNNNNNNNNNNNNNNNNNNNNNNNNNNNNNNNNNNNNNNNNNNNNNNNNNNNNNNNNNNNNNNNNNNNNNNNNNNNNNNNNNNNNNNNNNNNNNNNNNNNNNNNNNNNNNNNNNNNTATTTGTAGACAATAATGATTGTATATGTGTAGTGTACNTAAGAGTCGCNCCAAGAAATGCAGCTGATAAACACTTTTAGCGAAGTAGTAGATACAAAATTAACTTACAAAAATCANTANCTCTCCTATATAAGCAAATACANACAGTTGAGAAAGAAGTCTGAAAANCCGCANATTTCACAAGTANCTTCAAGGAAATATAAAATATCTTGGGGNAACCCTAACCGAACAGCTCATGTATAGGTTGGCTTTATATGAAAGAAAGAAAATAGGATAGCTAAAGCAACCCTGAATAATAATAAGAAAATCTGCNAGAGGTATCACCGTCCNNNNNNNNNNNNNNNNNNNNNNNNNNNNNNNNNNNNNNNNNNNNNNNNNNNNNNNNNNNNNNNNNNNNNNNNNNNNNNNNNNNNNNNNNNNNNNNNNNNNNNNNNNNNNNNNNNNNNNNNNNNNNNNNNNNNNNNNNNNNNNNNNNNNNNNNNNNNNNNNNNNNNNNNNNNNNNNNNNNNNNNNNNNNNNNNNNNNNNNNNNNNNNNNNNNNNNNNNNNNNNNNNNNNNNNNNNNNNNNNNNNNNNNNNNNNNNNNNNNNNNNNNNNNNNNNNNNNNNNNNNNNNNNNNNNNNNNNNNNNNNNNNNNNNNNNNNNNNNNNNNNNNNNNNNNNNNNNNNNNNNNNNNNNNNNNNNNNNNNNNNNNNNNNNNNNNNNNNNNNNNNNNNNNNNNNNNNNNNNNNNNNNNNNNNNNNNNNNNNNNNNNNNNNNNNNNNNCATCTTGTGCNCACGAGAANGNCTAAGATCAATAAAACAAATGACAGCTCATGCTAGGGAGGNTGTGNAGTAAGGGGGACATCNCCCATTGCTGNGGGAGTGCAAGCTTGTNTAGCCACTGTGGAAATCNGTGTGNCAGTTCTTCAGAGCCAGATNNAAATCGACCTACCCCAANATTCAGCTANATCACTCTTGGGCATATACCCAAAGGNTGCTTCATCCTGCCGCAGAGATCNNGACGNACCTGTGTTCATTGCCGNNNCGNACTAGGGGGGACGGATAGGAAAGGGAAATAGAATAGATAGTTATGGATGGATGGGGTGGGGACTGGAACGGGAGGATCAAGTGGGGAGGAGAAGGGAAAAGGGGATAAGAGAGGGAATACGGGGAGAGACAGCTAAAATTAAGGGCCATTTGAGNGGTAGTATGGAANCCTAATACAGTAGAAGCTTCCAANATATATNCAAATAAGAAGTTGATCCAAATCAAACCACTAAAAAATAGGGGAGTCAAANAGTCCCCAACTGNACATTTCTTGCCATCAAATGNAGCTTCCAGTCCTGGATTCTAATTAAGTTTGCATGGCTAAAGAGAACCCNCAAATAACCCAGGCTGTTGCCAAGGCTATAGGTTGCTCTCCACAAACTGATGGCAAGGCCCTATTGCTGAGGCGACACCTATATAACTCGTTGAACATGGAGGAGTCGAGCTAGGCGCCTGCTAGAGCCTTNACTCCTANNNNNNNNNNNNNNNNNNNNNNNNNNNNNNNNNNNNNNNNNNNNNNNNNNNNNNNNNNNNNNNNNNNNNNNNNNNNNNNNNNNNNNNNNNNNNNNNNNNNNNNNNNNNNNNNNNNNNNNNNNNNNNNNNNNNNNNNNNNNNNNNNNNNNNNNNCAANCAACGTCTNATTTGACTTAAGNTCCACTCCATGGGATGGAANCCATACCCAGCACTGCNTGGGTGACCAANNATCNGANACCAGANAGCNCAGGGAACTAGTGTGGGAAAACCAAATNCCNCNGTTNTACTAAAAAGTGTGGAATATGACAATGACTCNTAACGACATTCNTCTATTATGCTCATANATCAGNACCTTGTTCAGCTATCATCAGAGAAGCTCCCTCCCGCAGCAGATGGGGACAANTACANAGACCCACCTAGCCAGGCANTACGCAGAGAGTGAGAGACCTTGGANCACTCAGCCCTAAACGGGATATNTCCACCAAACTCCCCTCNGGNCTCAGGAAACCTTGCGGAAGAGGAGGCGNAAAGAGTGTAAGATTCATCAGGGATGGAGAGCAGAAGGGGAAACAAGGCCCTNTGAACACAGCANGGCNGACGCATGATCATGTTCTGGTACNNAGANTGNGGTTTCCAGTACTCATGCACNGGNCCTGCAGCGGTCTGCGCCAGCTGGCTATTCCTAGANCCGAAAGGAGTAGGANCATGCCCCNATNCCTAACNCGGAAGCNATCTCCAATTGATANCCACNCGCAAACGAAAATTTAGCTTCNNNNNNNNNNNNNNNNNNNNNNNNNNNNNNNNNNNNNNNNNNNNNNNNNNNNNNNNNNNNNNNNNNNNNNNNNNNNNNNNNNNNNNNNNNNNNNNNNNNNNNNNNNNNNNNNNNNNNNNNNNNNNNNNNNNNNNNNNNNNNNNNNNNNNNNNNNNNNNNNNNNNNNNNNNNNNNNNNNNNNNNNNNNNNNNNNNNNNNNNNNNNNNNNNNNNNNNNNNNNNNNNNNNNNNNNNNNNNNNNNNNNNNNNNNNNNNNNNNNNNNNNNNNNNNNNNNNNNNNNNNNNNNNNNNNNNNNNNNNNNNNNNNNNNNNNNNNNNNNNNNNNNNNNNNNNNNNNNN
>rnd-5_family-639#DNA/hAT-Charlie ( Recon Family Size = 25, Final Multiple Alignment Size = 22 )
GTTGAGCTGCTGTCAGACCAGGGTTCCTAGACAAGTGGTCATTTTGGCAGCCCTCTGCCCCAGGGGACATTTGGCAGTGTGAGGACTTTCTGNTTGTCACAACTTCAGGGAGTAGGATTGCTACTGGCATCTGGTGGGAGAGGCCAGAGATGCTGCTAAACATCCTACAGTGCACAGGACAGCCTCCCGCAACAAAGAATTATCCGGCCCAAAATGTCAACAGCGCCGAGGTTGAGAAACTGNCTCACTCTAAAGAGGTCTGGGNCAGAGAGAGNGAGGAAGAAAAGANNNNNNNNNNNNNNNNNNNNNNNNNNNNNNNNNNNNNNNNNNNNNNNNN
>rnd-5_family-651#LINE/L1 ( Recon Family Size = 23, Final Multiple Alignment Size = 22 )
GCCACNCATGNCTTCGTTAGAGGGGCCGCNCTCGCAGCGANCGAGAGCAAGTGNGNACGCAATTGCAAAGGTTTCCCAAGGTGCTGAGAATAAGTGACAGCTGAGGGCTCAGCCCTAAACAAGGCATTCACGACACCCCCTCTAAGGCTCAGGGAACATTGCGGAAGGGAGGCAGAAAGNATGTAAGAGCCGAAAGATAAGGAGGACTGCAAAATGCCGTCCCGGGNTCAACGCGACCATTGCAGTCATGAACTCGCAACAGCTACGGTTGCCTGCACTGGGCCTACACAAGANTGGCCCTGTCAACAGTCAGTCANGGAAGAGGGAGGGGCTCAGGGGNCCTACCCCTCGCTGCTAGCTATTGNGGGGAGGGAAATCATTGTCTTCAGTTGTGTACCCACNGGTGACCCAGCTCAAGCTCCAATGGATAGTTCCAATCAATGGTCAGCAGACGGCCCTNGGTAAACTNAATGGGTCACAAAACAGACACGAAAGACTCGGNTATGAGAGATTGGGAAAGGAGGGTAGGCAGGTAGGCATGGAACATGAGAGGAAGATNTTCAGAGGACAGATTTAAAGATGGATGCTTAAAAGATGCNCCACACAAGCATGCATN
>rnd-5_family-1098#SINE/Alu ( Recon Family Size = 26, Final Multiple Alignment Size = 21 )
GTTGGGGACGTAGCTCAGTTGGTAGAGTGCTTGCCTAGNATGCNCGAGGCCCTGGGTTCGATTCCCAGCACTNCGTAAACCAGGCGTGGTGGTACATACTGTAATCCCAGCACTCGGAGGCGGGGGCAGGAGGATCAGAAGTTCAAGGTCAATCTTGCTACACAGCGAATTCGAGGCCGANCCTGGGCTACATGANNNNNN
>rnd-5_family-4964#LTR/ERVK ( Recon Family Size = 22, Final Multiple Alignment Size = 21 )
CAGGATATTTGATCACACTGTGAACCCCGAGATTGCGTTATTTACTGGAAAAACCTGTTTCTAGTTGTGGTGTGGCTCAGCCCTAGCACACACCTTTAATCCAAGAGCTTTCTGCTTGAATATTGTAAACA
>rnd-5_family-359#LINE/L1 ( Recon Family Size = 27, Final Multiple Alignment Size = 21 )
CATTATCAAGTCTACAAAAGGAGGATCAATGTGGGAAATATTTCTTCAAGGCTTCAAAGGAAGCCACAGTACATAAAGCAAAGCTTTTGNCTTATCCTCACATTGATGGACAACTGATAAAAGAGAGACTTGAAGAGTCTGAGATTCCTTCCAAGCNCAAGTGACCTCTAAAGACTAGNTGCTCAACTGGCCTTGACAACACAGAAAGAAAGATTAATTTTGGCAACCTGCATTGTTCAGTACTCAAGGAGAAAATTTAATCAAAGGATAAGAGAATTGGTAACAACACAAGGGNTCACACTCTACAGACATTAGATGTAAGTCTACATGAGATGTTATTTAGATANCAAATCTCACTAATATTTTCTTCTTGATAAAAAAGATGTTGTCCAGATGTGAGACATCAGACCTTGGAACACCTTCCCACAGCAAAGAAGGACAGGNCATTTATTGTTTTAACATTCAAATTAAATGATGCTAAATACCTTTTCTCTCTCTATTCAGAAGCTACATGGGAAGGGCATCATGCTGACTTTTGNCTGATAAAACAGCTATAAAAGGGTGTGAAAGTTGGTTGTGGGTTCATCACTCTGGAGACCAACTGTAGAGGTTAAAGGGAAACAACTAATAGATGGGGACTATTGTGAGCTNATCAAGAATGTCTTATGGACTTTGGACATTTTAGTTCTTCCCAGANAACAGTAAAGGAATTCCTTTTCTGTCTACATCTGAGAGTTTGGTCTTTATAANAGTCCCTCTGNAAGGGTATCACAATACTGCCACCTGATAACCCAAATTCAGGTAAGAAAACCAGATCAGTCACTGCCCCAATCCTACAAGGTGGTTAGTGTTACCTCTTCAGAGGGAGGTGGGATAAGAACTGGAGGTAGAAATCGACTAGACAATTTAGGGTAAAAAAAAANAAAACTCATCGGCTTCCTATTGGCTCCCTCATGGCTCACAATCTACTTNCCACTAGTGTTCCTGATTGCTAGGCTTCCAGGGTCCCTCAATAGCTAGTACCCAGCTGGGCTGCAAGACAGTAGCAGNTCCCCTACAGATGAGCAGAAATCAAATGACTAAGCCAGCACAGCCCTTCCCAGCTTTGCCGTTCCACCNTAGGGGAAGACAGGGCCCTAGTCTTGTATTTTAGTAGAAAGTCTTCCAGTCTCTCAGAATACTTCCTGTTCCTCTTCCAAGATACGGGNTCCCTTGTGTATGTATTCCATTACAGAGTCACTGACCAGTGTAACCAACCNTTCCCTCAGAGCTNAGAAGTCCTGAAGCCAAACAAAGGTCACATTNAAANAGTAACTCTTGTTAAATCAAAATGAGGTCGTGAATTAGAAAACAATGAAGTGTCTATGGAAGGGCTTAGAGGCAAGAAAGAGATGATGGAAATGATGTAACTATAATCCACAAAATTATTCTAGAAAGATTATTCATAAAAAGGCTTTATGATCATGTGCTNCAGAGACTAGGGATTTGTGTTAGAGAGCACAAAATATTAGTCACACATTTTATCTCGGGCTGTGCATCTTAAATATGTAAAATAACAGTTCTTTTAGGCAGGGCCACACCATTTTATTCAGTTCTATTTTGGTCAAACTAGTGTAACTATTGTAANTTGATTTCATAATAAGTTCTGTTCTTTATCCAGATTCTTGATTCCTTGCTCTCTGGATTCAAGAAATGGCCAGTCAGAACATTTAATAATCATCTAAAATTGATTACCTCACTACTTATTTCTAATGTGAGCTATGGTCAAAGGGGGGAAACTTTCATGCTCCTTCTTGNCCATCCCTTTCTGTGCTGGGACTACACCTGCTTTACAGTTTGTCAGTTGGAGGACACTCATTTACNCGTCTATTTTCCTTCTCACTGACCAGTTAAGGCCCAGCCTTGAAGCAGTTGCAGGACTTGCTTTGCACTGGGCAGCAGAAGCAGGATTAGGTGTTCAAAGCAATTCTCAACTNCATAGTGTGAGGCAAGCCTGAGCTACCGNAGACAGAAATAAATCAACAGCATTTGAGAAAAATGGAAAGAAATTCTTAATGACCTGGAAACAATGGGGAATAGAAACAGATTAGAACAGTGATGCATNTAAAGNAAATAAAATTTAAAAANTGAAAACAGNAATTATATTTTTTTTTAAAAAANGATAAATATAATTNAAAAAACACACAGCTATACTGACTTTGAAAAAGAGAAAANCATTCCCTGGTAGAGAGAATGGCATTAATAAGATATTACTTCACCNTGCCCCTATGTGCAATGTCAGCTGCTGAGACCTGTCACCTGAAACACGCAGCTACAGCTAATGGATATAACGACAGGCAGGATTGAACATATNNGCATAGGAGAGTTCCCTTGTTAGAAATTCAATATTTATTGGCTCAAGCTAACCTTCCCAAATTGTACACCCAAAATCTGTCCTGCCTTCATTCACATGACATGGATCAACGCACGCTGGGAAATTACAAAATCACTNATCCTGTCACANTCAGGTCCTATTTCATAATGGTGACTCCNGAAGCTGTTTGCTTGCCGACAGTGTACGCAGTAAACTATTCCTCCTCTTCTGGTCTGAAGGCGGAAGCCATGCTCCACATACAAATCCTTTTCCTGTTACTGAAATGGACAGTTGACTACATGACTCAAATTTNTAATTTTAGAGCTCAGTGGTGGTTGAGTTCTTTAATCTAANAATTTATGGTTTAATCACAAGGAGAACAAGGTCATTGCCCTGGGGAGCAATGGCGTGGGATCAAGGCTACCTNATCCAACGTAAGAAANTTTGTCTCAGAAACATTTTTCTACAATGCTGGAGGTACTGCTATTCTAGAATTAATATGCCTTCCCAGGAATAAATCATTCGCACAAACTTAAAGTTTAATAGACATAAATTCCTTTAATAACAGTATGCATTCGGTGGTGGTTAATGCTAAAAGAGGAGACAACCTGGCCCAGATTTTGCATTCCACATATGCTGTCATCCTTAAGTCTTTCTTTTAGGTTCAGGCCCGAGGTTATACATTGAACAGTTTAAATAGGGACAGGAGGATGCAAGTCTAGCCACTTAGGCAGATGGAGATTTACAGANCAAAACTATCTTTTAGATTATGCATTATGATCGAAATAAAAATATATCAGTACTGTATTGGAGATAAACTCATNCTTGTGNCTATAGTTAAACAGTCAACCATCNTTAAANGACTTTTATTGTCAGTTCTCTCCTGATCATTCGCTGTACTTTTCCCTCATTTTGTGGAGATTTTGGCTTGGAAAATTCTTTAAGCACCAAGTCTAAGTTAGTTTCTGNTGCTATCAATCTTCTGAATCATCAAGGCTNAGGTAAAGATNAACTTAGAACAACCAATCACACCTTACTNCNATTAATGGCATTTTCATGGGGCTATGATAAAAATAAATANATGAAATATTTTTTTCTTGAAGCTAAAGNCAACTGTGATGTCTAAAGTCTTTANAAAATCATTTTCAGATATAGAGTTTCCTTCTGTGTGAGTTTATCCCTAGTTCCTGACTTTGAATTGAAACACNTAGGCTTTAAAACATTTAGAGCACTAGAAACATGGCTGGGCAGTTAAGAAATGTACAATCCCAGGACCAAGGTCTAGTTTTTGACAACTTCCTGTAACTTCTGCTAGAAAATCCNAGGGCCTAACATTATCAGAAACCAGTATGCACATTCACANACCCACAGAAAAACACACTGATATCACATAATCACAATTAAAACAACTCTTTAAACATATTTTCACTCATGAACGTTTTTCTCTTGTAAGAATTCATTCCTATAATACAGGTGTTAAGGTACCCAATGGCTTACAGAGTTTTTCTTCATCCATGAAGCGATCAGGTAAGCTTGAAGTCTGAGAAATCAATCCTTCTANGTCGATGGAATAAATCATTTGGGAAGACTTATGAAGTGAGNNNNNNNNNNNNNNNNNNNNNNNNNNNNNNNNNNNNNNNNNNNNNNNNNNNNNNNNNNNNNNNNNNNNNNNNNNNNNNNNNNNNNNNNNNNNNNNNNNNNNNNNNNNNNNNNNNNNNNNNNNNNNNNNNNNNNNNNNNNNNNNNNNNNNNNNNNNNNNNNNNNNNNNNNNN
>rnd-5_family-634#SINE/MIR ( Recon Family Size = 25, Final Multiple Alignment Size = 21 )
ACTTACTAGCTGNGTGACCTCGGACAAGTTACTTAACCTCTCTGTGCCTCTCCTCAGCAAAGTGAGAATAATAATATCTACCTCACAAGGTTGTTGTAGGATTTAATGAGCTGACATAAAGTNCTTAGAACAGTNCCTGG
>rnd-5_family-4317#LTR/ERVK ( Recon Family Size = 22, Final Multiple Alignment Size = 21 )
CCTTTGAAAATGGTCTGTCAGTTACGCTAGGCCTTAGCCAAAGTTGGTTGCTTCAACGCTGCAAACGAGATTTTGGGTGNTTGCCCAGGTAGCCAGTTGTCTATGTGATTTGTTAC
>rnd-5_family-4049#SINE/B2 ( Recon Family Size = 22, Final Multiple Alignment Size = 21 )
ATAGTACAGTCTTCAGTATNTATTTTATTAAAATGCAGTTTTGGGGCTGGAGAGATGGCTCAGCGGTTAAGAGCGCTTGCTGCTCTTGCAGAGAACCGGAGTTCGGTTCCCAGCACCCATGTCGGGCAGCTCACAACTACCTTTACAGCTCCAAGGATCAGTACCTTCTTCTGGCCCTACGGCACCTGTACTCACACATANGCACNCCGCAAATACACATAATTAAAAATAAAATACATCTTTAA
>rnd-5_family-119#LTR/ERVL ( Recon Family Size = 23, Final Multiple Alignment Size = 20 )
CTNTTNAAGAAGGTGCTTTGGAAGTTACTTCCTCTGAATTGAAACATTNNCTCCNGGAGGGAGAGGAAGGCTCANGAGGCTCAGGAAGTNAACAAACTTACGAGGCTTAGGAAGCTCCTGAAACTTACAAGATTCGCAAGAGTCTTCCGTAGTTACAGAAGCAGACTCTCACCNGTGAAATGGCCAAGAGGAGATTCTTAGACNAGCAATTGAGTGCAGANTGCTCTGAGTTCCTGGGATGNAGTTNNNNNNNNNNNNNNNNNNNNNNNNNNNNNNNNNNNNNNNNNNNNNNNNNNNNNNNNNNNNNNNNNNNNNNNNNNNNNNNNNNNNNNNNNNNNNNNNNNNNNNNNNNNNNNNNNNNNNNNNNNNNNNNNNNNNNNNNNNNNNNNNNNNNNNNNNNNNNNNNNNNNNNNNNNNNNNNNNNNNNNNNNNNNNNNNNNNNNNNNNNNNNNNNNNNNNNNNNCAAAGATGAGTTGAAGAGGAGTGGTTGTATGGTCCATGCANCGTGGACGGTGAGACATGCAACCGAGGCTNATCTATGTGGACGATAAGGGCAATTCCAATATGGCTACCTTTCCATGTGGTACGGGATGGTATACCCCCTTGTTGGTGGTTGCATGTTCTCTGCGGTGGATGATAAAACATGCGACCAANGCCAANCCGTCCGAGAGTGNAGTATCTNTNGNGAGAAATCCAGGGTGGCTATCTTCTTNTACGTGTATGGGGTGGCGTGTCTCCTTGATGAATGGGGTCTACTATGTGAGTATANANATGTCCCCCAAACGACTGTTGNACTAGAGAATATACTNCAACTTCTGAAAGTGGCACGTATGGGACGGGATCGTAAGCGGGCTGTGGCGGCAGTTGTGTGGCCTTTGTTGTGGGCGATAAGACATGCAACTGAGGCTCAGCTATCTNCCCAGAAAGAACCTGCCCACATAAGGGAGGAATTACGACGGGAAAAGGACATCAGATGCTCTGCATTAGCCTCTGATTTGGCAGGAAACAGGAAAAGAGGAGGATGAGATGGAGGTGTTGGCTTGCCGTTTTCTTGCAGCTGGCAGAGCACAAGGAAAGAGAGTGAAAGTTAGATCTGTGCTAAANAGCTCTTTCTGGGATCCAAAACCTCGGAACCCATGGAAANANTCGGANANTGGGGAGGAGAGAAATGTAAANGTGATAGANGATACCCCTCAGGTCCGACCTTTAATACAGAAGAGGGGAAACCCGTGACTCAGCATGCAGACGGAGGCCTTAGCAATGGCCCAATACAGGAAACTATGATAATCAGGGAATACTCAGCACCTGAACTGCTNNAATTGGGGAAGATTTTAAAAGAGCAATGAAAGCCTCTCACGGCCTGNCTCGNGAAGCGGTNAGATGGGGGCAGATGAGATCAACCTATCTGAAGCAAAGTGACAAGCAAATGCANCTTAAAGAGAGGGCTTTANAACCTGAGGCAATATAATTTANGGAAGNAATGNTTANNNNNNNNNNNNNNNNNNNNNNNNNNNNNNNNNNNNNNNNNNNNNNNNNNNNNNNNNNNNNNNNNNNNNNNNNNNNNNNNNNNNNNNNNNNNNNNNNNNNNNNNNNNNNN
>rnd-5_family-2753#SINE/B2 ( Recon Family Size = 29, Final Multiple Alignment Size = 20 )
AGAACTGGAGTTACAGGNAGTTGTGAACTGTCATACGGGTGCTGGGAACTGAACTTGGGTCCTCTGGAAAATAGNCACTNNNAATTGAATCTGGGCCTCCGGAAAAACGGAAGTGCTCATTGCTGGGAATTGAACTCGGGNCCTTTGCAAGAGCAGGCAATGCTCTTAACCACTGAGCCGTCTCTCCAGCCCCAANACATNGCTTTTAAAGGAANAAATGATTTGCTGAATGACTCGAGATTAAAATAACAGAAACTTTTTTGGAGCTGGAGAGATGGCTCAGTGGTTAAGGGCACTGCCGACTTATTGCTCTTNTNGAGCACCCGGGTGTAGTCAATTCCTAGACTCGCATAACAGTTAAGGGNCTGGAGAGATAGCTCAGCAGTTAAGAGCATTGCTGCTCTTCCAAAGGNCCCGAGTTGATTGACNCAGCGTCTTTAGNTATATANNNNNNNNNNNNNNNNNNNNNNNNNNNNNNNNN
>rnd-5_family-236#LTR/ERVK ( Recon Family Size = 20, Final Multiple Alignment Size = 20 )
NNNNNNNNNNNNNNNNNNNNNTGGCACCCAACGTGGGGCCCGAGTTTCCACATAGGGCCTGAGAAAGCTGAAGAAGAGCAAATAACAAAGAGGCACGGCTCCTTTAAGAGGCGCTGCTGTACAGCAGAGCACTTGAGCAGCCGCACACTGAGTACAANCAGCAAGCTAAGTAAAAACGCCTGCCACAGTGTGGACACCAGCTTCCTAGAGCTGGGGCAGTTAAATGCAGCTCCTGGTTACATACTCCCAGTGAATTCAGCTCTCGGCCAGGCCCGCAGCTTAGGCTGACTCTCACGGACCCGAGGAGGGGGCGGAGTCAGCCACCAGAGCTGCATGGCGGAGGGNCTAGCTGTNGCTTAGCAGTTTAAGGTTTGGCTCACGCGGTCAGAAAACGCTACAGGCGCACAGTAAAGCCAGGTCCAGAACCAAAAANANNNNNGNANGNCGNNCATTNACGACAGGTGCACAGTAGAANAGATCCAGACCGAAAAAANCTCTAAACAGGTTACAGTGTGCATGTGCTTAGGAAAAAGAAATGGGTATAGACAGTCATAGAAAAAACACTTTAGGAGATCTGATTGGGGAGATGTGGATTCCTTCAAAATTAATAGAGATCAGGTTTGATTGAGAGAGAACTCNCTGAAATCTTGGCTACAGACATAAAGAAATAAACCGGGAAAAACTACAAGACANGTGACGTATATGTTGATCCCTTNACAGGGAACTGCCCTGAGACTAGATGAGACATGATAAGTCTTGTTCGGTATAGAGTCCTCATGACATTATTACACATGCCATCCTTTCATATGACATGGATAGAGATTTATAAGTTTGCAGTCCAAACGAACTTATAAAGTTGACAGATGCCTTTTACCTGCTCAAACATAAAACAAAAAA
>rnd-5_family-135#LTR/ERVK ( Recon Family Size = 23, Final Multiple Alignment Size = 20 )
CTTTGCTAACTTCGTTAANCTTTAGCTATTTTGACNAACTGAGTCATGCAAGAAACTGTTCTGCTGTATTCTGTAATGGCGCACGATGNAAGGACCAGAAANTAAGGCTCCCAGTCTCTCTATGGGTTGTATTTAANGNTTAAAGTTTTATTTTGGTACAAAAGAGTTTCAATTCAAAATGTATTTCTTAAGGCTAAGCTTAATAGGAATAAAANTCCTAGTCTTAATCCTAGAAAGCGAATAGNTTGTTATAAACTGTTAAGTGATTAAGACGCGNANATTGATAGTCACCGTATAAATGATCAAATTCTTTAAACGTGTAGTCATACTCGGTACTAATGAATTNATTTAAAGAAGTAAGCTTTGTTTTAGCCTCTTGNGTATGTTTTCAAGGTTAAGCCTAAAGCAAATAACTAAAAACGAACAAAGTTTATTTAAAATCANGTATACTTTATTTAATGNGAGAAGCTTCCTGTGGTAGACAGAAATGCCAGCTCCTAGAGGCGCCCTAAGGTCTCCGAGAAGATGACAAGGCACAGATGACTCCACTGGATTGTGGTGACGCTAACCACTGGGCAGAACTGCCCCANGCCTCACCTGCCGCCAGGGCCCTGCACAAACTGTGGACACTGTCGGGTTGACTGCCCTACTCTGCCTCGCCGAAGTGAGGTCAGTTTTCCCAAGTCCCTCCTCCACAGGAAAGTCTCCAGACCTTCTGGGTCTGGCAGCCGAAGGCCTGTGATTAATGCTGTCCTGTGTGACAGCTGAAGACCTACGACCTCTGNCCCCAACGAAGCCATCGAGACCACAGGAGCCTAGGGTAACCATCCAGGACTGAGTCTCTGTCATTTTAACTGATACAGAGGCCATTTGGATTATACTTCCTGCTCTAATTTATCCTTCTCAGATCTCTGATGGTGTTGACGGCTAACTGTAGCTTTATCAGTTTAACAACAGCAAGCCTCCTCCCCCAAGGCTGCAGCTGCCTTGTCAATNCATTTCATATGTAAAAGCCAGGCCTCACTTTTTCTAGAGCTACTAGGTCTCCTGCGAAAAAGGCAAACTCAGACAGTTTGCCTTGCTAACAGGCTTCATATTAAAGGATAAACAGGTTTCAGATGTAACTTTTTNCTATTTTTTAAAGGAACTCGCTTTGCAATGACTGCTCTCAGTANTCAACCACTTATGTCTCGTGGCAAATGATTGGATGNAAAAGTTTAAAGTTTATATAAATTGTGAGGGTCTAAAAAAATTTAAAATNTATAAATGCAAGTTGTAAAGGTCTAAGGATATAAAAGCTTAGTGAATTAAAATACTCAAAGTGTATAAATGCAAGTTATAAAGGTNTAAGAAAATAATTTAGAGTGTAAAAGGTTTCGAATTTCTCTCTCCCTACGCTATTGTTATACTAAGACTTCAAAAGTTCAAAGTTTTAACATTGATCAATGAAGTTCTGATAAGCTAGTAATCTAGCNCTGACCACTGTTATCAGTCNCAAGCTCGAGATTTTAAATTCCCTTTGGTTGTCTTCTAAGTATAGACTTAAAGGTGCTTCTCATCGTGCTAAAAACATTTCTGCCTAATCTATATATCCAGCCTTCTGGAAGAAAAAAATGTTCATGCTTTTTAACCCAAAGCCATAGCTTTTGCTACGACTCAAAGGCGTGAGTCTACTCCAGCTGCTTATTCTACAATGTGGATTTCAGTACAGATTACAAACAGTGGTAATGCTAATACATCTANAACTTNTGTCTNTTTNTGTAAACTTAAAAANAATTCATGTAAGCTTCAGGGAGTCGAGGAAGTGTAAGACTTGGATCNACCTCTCACAGGTCAAANGGACTCCAGATAAGTACTCCTGTCAATCAATAGNCTAAGNTTCCCCACCTGCCTATTCCCGAGGGCTCCGAGTATCTATCTCTCTCTCATCCCTGGTCTTGGGACCCTCTCCTCCTACAACTACCAGGACTATGGGCCTGGAAGTTCCAAATATAAAAGTTTCCTCTAAGTTCTTAACTTTAACTTCTGTCCCTAGTCTATATCTGTCCCGGCAGAGTTCCACTCGGCTGGTAGACGCAAGAAATCAGTGGCACAGACTACAAACTGCTCCAAAGGTGATCTACGCCGTCCAGCTCCGNACAGTCTTANAAAACCGGAAAGCCCTGGACTTGCTGAAAGCTGATGAACCAGATCTAGTCA
>rnd-5_family-2935#DNA/TcMar-Tigger ( Recon Family Size = 20, Final Multiple Alignment Size = 20 )
CCTTATTACTCATGGATTCCGTATCTGTGAATTTGCCTACTCGNTAAAATTTATTCGTAACCCTAAGTCAATACTTGNGGCGCTTTTGTGGACACGTGCATGCGTGAAGCTGTGANAAATCTGAGTTGCCNANGTGCACGTTCCCAGCTGAGGCTGAACAAGGCACTCTCCGTTTCAGCTCTCATACTGTAAACAAGTGTTCTTTCGGGCACANTTAGTGCCACGTTTTTCGCGTTTTTGTTGGTGATTTCGCTGTTTAAAACGGCCCCAAGCACAGTGCCGAAGCGCCGTCTAGTGTTCCTAAGCGCAAGAAGGCCGTGATGTGCCTTAGGAGAAAATACATGTGTTAGATAAGCTTCGTTCAGGCATGAGTTATAGTCTGCTAGCCGTGAGTTCAGTGTTAACGAATCAACAATACGTATTAAATAAGGTGTCTTTAAACAGAAACACACATAAACAAGGTTATGTATTNATCGNTTGGNAAAAATACTGTGGCCAGAGGCTTACAGGAACCTAACCCTGNATTTCTTCTAATTCTAACCTACTGTTGCGAAAACTTTTTAGAATACAACAACTAGTGTNTGAGACATCTGACTCTATACNTATACAA
>rnd-5_family-446#SINE/B2 ( Recon Family Size = 28, Final Multiple Alignment Size = 20 )
TAAGAAATAAGTCGGGGCCAGCGAGATGGCTCAGCGGGTAAAGGCGCTTGCTGCCAAGCCTGANAACCTGAGTTCAATCCCCGGAGCTGCGTGGTGGAGGAGAGAACCAGTTCCCACAAGTTGTCCTCTGACCTCCACATGCACGCTGCGGCACAAGTACTCGCTTACCGGGCTGGAGAAGTGGATCGCNGGGGTGGCTAAGNGCGCTTGCTGACNGCGCNTCCAGAGGACCCAGGTTCAATTCCCAGCATCCTCATNNNNNNNNNNNNNNNNNNNNNNNNNNNNNNNNNNNNNNNNNNNNNNNNNNNNNNNNNNNNNNNNNNNNNNNN
>rnd-5_family-960#DNA/hAT-Charlie ( Recon Family Size = 20, Final Multiple Alignment Size = 20 )
GCCTCCCAAGAGACGTTTGGCAATGTCTGGAGACATTTTCGGTTGTCACAACTGGAAGTGGATATGCTACTGGCGTCTAGTGGGTAGAGGCCAGGGACGCTGCTAAACATCCCACAGTGCACAGGACAACCCCTACGACAAAGAATTATCCGGCCCNAAACGTCAGTAGTGCCGAGGCTGACACACCTTCCTCGNTATAAGGTGTCAAGCATTCTAATAACACATNN
>rnd-5_family-750#LINE/L1 ( Recon Family Size = 28, Final Multiple Alignment Size = 20 )
AAGGATGTNTNTGATATTTGNGAAAGANTAAAGCGGGTGGAGAGAAAAAGCCAAGAACAAAGGTAGAAAAATATAGTCAGNTATTAATCAAAAGACCAAAGGAAACTTAGTCAGGAAACGTGTGATCTTGACCAATGTTATCCAGCTACCTATGATTCTATGTGTATAGAAATTAAATAAAGACTTCACAATTTTCACAAAATTAACTCAAAGTGACCCTTAAACTGTTGTTACTGACGCTCCAGCTACTGGTATTTCTTCCTGAGAGGCCCCATGCTCTAGAGCCTTCTCTGCAAANGGAGGTGATCTNCTGCTATGGCCCTGCAAGCCCTTATGCCCCCTTNTGNTTTCAGGTAAACCCAGCCNCACTGATGCCCAATCNCAAAACAATGTAGAANAATTTCCGCTTCCTGTCANATGGATTATAGCACAAGATATGGANTCTGCTCTATCTACCTGCCCAACACCATACACGCCTAAGAAACNTCTGCAGCTCTGAAACTCCCTTTGTTTCCTGGAACTAAACATCACTAAATCACACTATTGCAGCTGGTGGTAGCAGAAAGTTAGAAACATTTTAATCTTGCATTGCTAAATCAACATCACTGTAGTTCTACCAGCTTTTAAACTATTTGAAACATTTATAAGACAAACTTGAAAGTAGGCTGCAATATTCAGAACTTCTAGAAACCAGATTATCAGTTTTCAAATCTGTCTTCCCACTGCATACCAAAAGCATGACTCTGTTTCTACACTGGACAGTGATATTACAAGCATAATGTCCTACCATGCCAGGGCTGCAGAGTCTCCCTCTCCCCAGGAAATCCATACACAGGGAGGCTCAGAGGACAAGGACCACTGCCCAGGTCATTACATAGAGCAATAGAACCACAGCCTGGCTCATGGTCCATCCAAATCCCAGCAGAAATGACAGCTCAACAGACCTTCTCTGAACAGCCTACACTCACTCTGGCATAGCTTGTGGTCTTCCTTACAACTCATTACAACAGAAGCAGAGAAGAATCCTAGAAAGAACCACCTGTAAGCTACCTCCCACTATTATTCCTGCTTGCTAAGCCTTCCCAGAGTCCCTCAGTGGCTAATGCCACCCAGCTGGGCCTCAGAATATTATCAGCTCCNCTACTGGGTGATCAGAGATCAAATTACTCAGATATCACAGAACTTTCTGCTCGGCCCTTCCAGTCCAGTGGACAGGGCCCTAGTCCAGAAAGCTTGTATTTTAGTAGACATTCATCCGNTTTCCTAGAGCATACCCTGTTCCTCATCCAAAGCACAGGGTCCTTTGTATGCACATTCCATTACACTCTCAATATGCAGTGCAGCCAACCCATCGCCTCATACCTGGGAAATCCTGCAGACAAACACGGGTCACATTNACAATTGTTGTTAAAGAAAAACGGGCCATGAATTAGAAGATAATAAAGGGTCATGGTAAGGCTTGGGGACAGGAAAGAGAATGTGGANACGATATAGTTATAATCTCGAAAATTATTTTGAAAAGTAGAAACAGGATTTATGGCCATGTGCTTCAGAAACAAGGGATTTATATTAGAGCACATCAAAGATTTCTCAAACCTTCTATCTCAGGGTGTATATTTAAAACCAGTAAAATAACAGTCCTGTTAGGCAGGGCCACATTTTACTCAGATCTATTTTGGTTGAACTACTGTAACTACAGCAATTTGGTTTCATGATAAGTTCGGTTCTTTATCCAGATTCTTGATTNCCTGGTCCGTGGACACCAAGAAATGACCATCAGGACATTTATGGAGCACCTAAAATTGATTACCTACTTCCGCATTGCTAATCTCAACTACAGTTGAAGTAGGAAAGTTCTCAGCCACTTTCCTGTCTCTCCCTTCCTGCACTGTGAATCTACCAGCTTCAAGCTTGACCTATGTACTCACCCTTTTCATCTATAATCATACACTGAAAGTCAGAGAGACTGGAGGTCACTCNTTAGCTGGTTTATTTTTCCTTCCCACTGACCAGTCAAGGCCCAGTCCTGAAGAAGTTGAAGGACTATCTACCCAGCACTGGGCAGCAGAGGCAGGATTAGGTTTTCAAAGCAATTCTCCATTGCATAGTGTGAGGCAACAATATTACAAGCTCATAGTCTCCCATGCCAGGAAGGCAGAGCCTCCCCCACACTCAACAAAGATCAGAGGCCAAGGGCCACTACCCAGGTGACCACAAAGAACAATAGAACCTGTTTGGCTCATGGTTCATCCCTCTCCATGCAGCTCTGACAGCTCAGCCAACCTGTTCTTCCTGGTCTGAGGACAGTTGCTTCTACATTCACCAAGGCATGGCTTGTGGTCCTCCTTACAGCTCTGTACAGCAGAATAAGAGAATCCTGGAAAGAACCTGTAAACTATCTCTGGTGCTCCTAATTGCCAACCAGAGTCCCTCTAGGACCACCNAGCTGGGCTTCAAGACATTAGCAGTTACCCTACTGGGTGAGCAGAGATCGAATGTCTCAGAAAGCAAACATCCTCCAGTTTTGTCCTTACACGCTATAGTCAGACAAAACCCTAATCTGGGAAATTTATAGTTTAATAAAATCTCCCATTCTCCCAGAGCACTTCCTGTTCCTCCTCCAATACACCTGTGTGTGGTCTGTGGACCCATGAAATGGCCAGACGGGACATTNATGGAACATCTAAAATTGATCACCTCACTACTCACAGCTAATGTCAACTACCGTCACAGCAGGAAAGNTTTTACCCTCCTTCTTGCCCATCCTTTGTCTGCTGTGACTACACTGGCTTTANAGTTGGTCAGTGAACTCGNTTCTTACACAGGTCCCACTTCACTCGTACATTCACAATAAAATCTACAGANATTGGAGGATACTCATTCACTGATCTATTTCTCCTTCACACAGACCAGTCAAGGTCTAGCCTGGTAGGAGTTGCAGGACTGTCTTTCCAGCACTAGGTAGCAGAGGCAGGATTAGGTGTTCACAACAATTCTCAGTTACATAGTATGATACAAGNNTGAGCTACAGGAGACATTAATCTAAACTTACTTTCTNNNNNNNNNNNNNNNNNNNNNNNNNNNNNNNNNNNNNNNNNNNNNNNNNNNNNNNNNNNNNNNNNNNNNNNNNNNNNNNNNACATAACTGATATAAATAAATAGAATAAATAAACAGNACTTAAAAAGTGGAATGAAATCAAAAACTGGGAAACATTGGAAAATAGAAACAAAGAGATTATAACAGTNATGNCACTGAAGAAAATGAAATCTAAAAAATGATAACCAATAATTGACTTCTTAAAATTATAAAAAATAATTGAACACTCATTATACTGACTTGAAACAGAGTAGGCACTTCCCCGGTAGGGANAATGCCATTAATAAGAGAGCACATGACTTTGTCCCATGTAAAATGTTAGCTGCTGAGTGCTGTAANCTGACACATGGAGTTACAGTCAATGGCCTGTGTCTCAAACGTCTGAGCTGACTTCACTGTGTCAACCAGGATTGAACATATCTGCATGGGAGAGTTCACTAATTGGAAACTAAATACTTAGTAGTTCAAGCTCTCCTCCCTAAACTGTACACCCACCAGTGTCTGTCTTCATTCACAAGGAAGGAATTAATGTATGATGGNAAATCACAGAAAGTCACTCACTGTGCCCCATCAGGTCCTTCTTTGTAATGGAGGCCCCTGCAGCCCACGGCCTTAAACTTCAGTCTAAGATCTAGCTATTGTCCAGCTGTTTACCCCCTNCAGTGTACACAGTACATCGTTCCTACTNTTCTGGTCTGAAGGGAGAAGCCATGCTCCACATGCAAATCCTTTTACTGTTACTGCAATGGACAGTCCCACTGTATGACTCAAACTGGTAATTTTAGAACTNCGTGGTGCAGCATACTTGTAAACCAAGAATTTATGGTGGTTAGCCAGGAGGATAGCAAGGGCAATGCCCTGTGGGGCTGCAGACAGGATTCAAGTCCACCTCAATCAGCACAGGGGACACTGAGTCACAACTGCTTTCCTAAGAGCTGAAAAATGCAGCTGTTCTAGAATTGATTATACTCTCCTGGCACACAAGGTTGTGACCCTGTAATGGCCCCTGAGCAGCAGGTCAGAGGCCTTTGATGGGGAAGTGGGTCTTCTGGCTGGTTGTAAATCATGGTTGTCTCATTTGTTATAGGAATGTACCTTAATGGCTGATTAATCCTGGTGAACAAACATTTGCATCTCATGATACTAATCTCTAACAGGCATGGTTAGCATACTACTCGTCTTTGGGTATTTGGGATGCAGCCCTCCCTCACTTAAATTCTACTTTGTGTGACTTAATGTCTCCTAAGCACTGGTAAATCCTTATACATTAATTCTATTACCAATTCTACTCTTCTACGTCGCAGTTTAGTAGTGGAGCACTACTCTACACAGGAGANACCGTTTACAANCCNCACGAAATTAACTACAGACGGACCCTAAACCTAAACGTCAAAAGTGCAGAACTTCTAGAAGACACTNGAGAGACCAGGNCTCTCCGAGTTTGGCAAATGTGGTGATATCTCTCCACATGCGACGATATAAGCACGACAGACACCACCATCTGCGGCTCCCGACGCTCTGCTCTGTGCAGACACAGCCCGGGCAGTGAAGTGATTCAGAGGCTGCCAACAGAGAGTTGCAAGGATCACTTAGGACTACTGAGGCAGGAAGACGCTAAACTCTAAACTCTGTCCGCTGGCTCCCACCCAGCCAGGAGGACCCACCACACCGGCCGTGAGCCTCAGCAGCCGCTCCACCTAGTTTGGGGACAGCGGCCCCTCGCTCGCCAAGCCCAGCCACTCCTCCCGTCTGTGGAGAGCAACCCCTCACTCACCATGGTGCAGCTGCCGAGCTGACATGCTCTCTGCCCACAAGAGAGCCCAAGCCGCAGCGCNTGAAAGAGCTGAACNGGAAGTCTGGCTCCCGGAAGAACCCTCCCATCTGACTGGCGGGTCTGCTGGAGGCTCTGATTGGCTGGTGAGGTCTGAGTGACGGGACCAGGTGAGCAGAAGGGACTCAGCACCGTGNTCCAGCACTGGCTTCTAATCTAAAGACAGACCTGTCCCAG
>rnd-5_family-500#LTR/ERVK ( Recon Family Size = 22, Final Multiple Alignment Size = 20 )
TAATGAGAAAGGAACAACAGCAGCAGAGAGACATTGGATAATAGAAAAGTCTTCTGAATTAAATCAACCGGTGTATTTCAAGGATGTGTTGACCTCACAATGGAAACCAGGAGATGTGCTACGTTGGGGAAGGGGTTTCGCTCTTGTTTCCACAGGAGAAGAAAAACTATG
>rnd-5_family-120#LTR/ERVK ( Recon Family Size = 20, Final Multiple Alignment Size = 20 )
ACACATCATATNGGTAAATTGTCACGTGCTATTTAAGCTTACTGAGAAGCTGTCTCTGGAAGCGGGTNGGCCCCCCCGTCTCAGACTCAAGCATGTTTGTCTCAAAGTGTCTCTAAGACTCCTTGTCCAGGGACACTGGCTCCCTNACTCTGTGACGGGGAGAAAGGAAAACAGCAAAAACAGCCCAANATTNAAAACATTGTGCCCTTGAGAACAGCTAGAAGAAAACTATTCCAACAGAGGTTACTATTGTTTATCCCATGGTATGAAAATGCCTGCAGTGGGAACGGGAAGCCGGAAGCTCATCCGCGGAGACTCTTGACTGGGAACTCCAGCGTGACTGCCTCAACTTCCCCAGTCGATTTCTGCCGGGTGTTGTAAGCCCCCGATTTGATGTCGCCTTTGTTTGCTCTCTCAATCGGGCTACTCCAGTCGTTTCTGCTGGATGCAGCGCCCGATTTGACGATGTTTTGCTATCTGTCTGCTGCTTCTCTATCTGCTACTTGCTATTTATTCTTTTACTTTTGCTTGCTANATACTTAATAA
>rnd-5_family-4599#Satellite ( Recon Family Size = 22, Final Multiple Alignment Size = 19 )
CTGTGGGACGTNGTTCAGCAGTAGAGCTCTGCCTAGAATCCCCCAGTGAGGGGCTGGGGCGTGGCTCAGTGGTAGAGCCCCTGCCTAGAATCCCCCAGTGAGGGGCTGGGGTGTGGCTCAGTGGTAGAGCGCCTGCCTAGAATCCCCCAGTGAGGGGCTGGGGGCGTGGCTCAGTGGTAGAGCGCCTGCCTAGAATCCCCCAGTGAGGGGCTGGGGTGTGGCTCAGTGTAGAGCNCNTGCCCGGAANCCCCCNGTGAAGGGCTGTGAGCGCGGCTCAGTAGTAGAGCGCTTGCCTAGAATCCNCCAGTGAGGGAATGGGGTGCGGCTCAGCGGTAGAGTACCTGCCTAGAATCCCCCAGTGAGGGGCTGGAGGCGTGGCTCAGCGATAGAGCGCCTGCCTGGCATATACAAGGCCTTGGGTTTNATCCCTNNNNNNNNNNN
>rnd-5_family-1700#LTR/ERV1 ( Recon Family Size = 19, Final Multiple Alignment Size = 19 )
TGTGACGGGGCAAGACAATGCAGAGGCTCCTCCATCTTGCATTCTTGCTGAGGCCATTTCAGGTTTAACTAGAATTTGATCTCCTTGATGGAGAATCCCGTGGAAAATTACCCAGCTCTATTCTAGGAACCCAAGGTCAGGATGCCCCAGCTAACTTATCTTAGCTTCTGTTAAACCGCCTGCTTGTGCGGAACCTCCTCCAGCTAACCACTTATCTTAGCTTCTGTTAAACTGCCTGCTTGTGCGAACCCCCCCCTNCGGCTAGCTAACCGCTTATCTTAGCTTCTGTTAAACTGCTTGCTTCAACTGCTAAAAGCCTCCACCCCTGCAGCTGCCGAGCAAGATACCGGACGTGGTTTCTGCCTTCAAAACCCCGTGCTCTGGACGCTCGGGGCTACACCTAGGTCCCCAAATACCTGAGTGTAGTCCCAGCCAGCTGGAATAAAGACTTTCAATNGGCTACAAACTGTGTCTG
>rnd-5_family-1020#SINE/B2 ( Recon Family Size = 19, Final Multiple Alignment Size = 19 )
AGGGGNCACAGTGACGGCTCAGNGGCGAGAGAGCGCTGACTGCTCTTGCAGAGGACTCGGGTTCAGTTCCCAGCACCCACATGGTGGCTCACGACTATCTGTAACTCCAGTTCCAGGGGATCCGACGCCCTCTTCTGGCCTCCGGCNCTGCACACACAGGTACACATACACATAAAGTTAAAAAATAATTTTAAAATAAAAGTCTTNTAAAAACAAAACAAGTTAGACACAAGATGACTCGGTAGGGNAAAGGTGCTTGTANNCAAGCCCGATGACCTGAGTTCAATCCCTGGANCCCAAGGCGGAAGTAGATCCTGACTCCCCACAACTGTCCTCTGATCCNCNACACAGNCGCTGTGGCACGCATGCCTCTCCCAACCCATAAGAATAAATAACTTTAAAAATAGATGGCTTCCTCTTCATTCCTTAAAAAACAAAAATGAGGGGCTGCAGAGATGGCTCAGCAGTTAAGAGCACTGCCTGCNCTTCCAAAGGTCCTAAGTTTCATATTCCCAGATAGCTCTNNNNNNNNNNNNNNNNNNNNNNNNNNNNNNNNNNNNNNNNNNNNNNNNNNNNNNNNNNNNNNNNNNNNNNNNN
>rnd-5_family-1340#LTR/ERVL ( Recon Family Size = 21, Final Multiple Alignment Size = 19 )
NNGTTAATTTTATCAACTTGACTGGGCTAAGGGATGCCCAGATAGCTGGTAAAACATTATTTCTGGGTGTGTCTGTGAGGGTGTTTCCGGAAGAGATTAGCATTTGAATCGGTAGACCGAGTAAAGATCACTCTCTCCGACGCGGGTAGGCATCATCCAATCCNTGAGGGCCTGAATAGAACAGAAAGCC
>rnd-5_family-121#LTR/ERVK ( Recon Family Size = 23, Final Multiple Alignment Size = 19 )
ATAAATTGTCATGTGCTGTTTGAGCTCACTGAGAAGCTGGCTCTGGAAGCAGGGCTGGCCCTNCCCCATTTCAGACCCAAGCGCGTTTATNTCAAGTGTCCTCCAAGGCCCCTTGTCTGTGGGAGGCTCCCTGGCCCCCTNATACCCCTGTGACAGGGAGAANAAAAACAAGCAGCCCAAGAGTAAACGCGGCGCCCTTGAGAACAGCTAGAAGGTAAACCATTTCCAGCAGANGTTACTATTGTTTATCCCGCGACGAGAAACGCCTGCAGTGGGCGGAGAAGCCGGAAGTTCAGCCATGGGAGAGAAAGCTCAACTTGGAACTCCAGCTGACTGCCTCAGCTTAGTTTCTGCTGGATGTTCGTAAGCACCCGATTTGATGATGNCATCTCTGTTTTTGCTATTTGTTCTTTTACTTGGAAGCCTCACCCGAGGGGACACTCTGCTCTGCCCGGGACTCTNTCGNGAACTCCAGCTGGCTGCCTCAACGGGGCNTCCCCAGTCGGTTTCTGCTGGATGTTTTGAGTACCTGNTTGTTTGCTATCTACCTAACGATCTCTTACTGCTTTATTCTTTTACTTTGCCTGCTGTATACTTNANAAACTCACTCATTCAAAACCGAAAATATGGCCCTATTGTAGATCATTTCTCCGGACCGTGCANNNNNNNNNNNNNNNNNNNNNNNNNNNNNNNNNNNNNNNNNNNNNNNNNNNNNNN
>rnd-5_family-108#LTR/ERVL-MaLR ( Recon Family Size = 22, Final Multiple Alignment Size = 19 )
AAAGTTGGAACAAAAATGGGACTCAAAGAGGATTTTGTTGCTGCAAAGGACCTGGGAATGTTGACTTTTATAAGAATGCTTAAGATATTAGAAAACTGNACAGAGAGCTTAATCATCTGTTCTNGTAGGACCTAGAAGATNGGAATGTTGCAAGAGTAATGGNAGANAGTGGAGGTCAAGGTCATAGGATTTTACTGGGCAGTAGGCTCTTGAGGGAATCATGGAGCTGGCCCAGCCTAACTCCCTTGAGAGACCAGGTTAAAGTCCATGGTTCCTGGGTCACTATATACCTCCCAGTTCCTGACAGACTGTTGCATTCCCTCAGGCAGTGAAGCATTCAGGCTGATTTGTGCTTCTTTGTACGATCCCTTAGTAGTCAAGGAATCGTGAATGCTTAACAGGACAATCGAACTTAGATATTAATCTTGTGTGTGCTGTATAGCTTGCAAACTTCATTATATCCTTTTATAGACATAGNGTGCTTGGTGAACCTTCAGGGGATCTTGTTCCATCGAACCACATTAGCCTGGANGCCAAACTTTCANATGTCTTTTNGTTTGAATCTGTCTTTATTGCGTATCTGTAATTATTTTCTGACCAGGAGCA
>rnd-5_family-1170#LTR/ERV1 ( Recon Family Size = 22, Final Multiple Alignment Size = 19 )
NAAAGAGCTAAAAAGGACCAGTGAAAGAAACACAGTTTGGCCCTGAATCAGAGCCATCTCTGCCCCTGACCAATCCCTGAGCAGGAAAATAACCAATCCCTCTTCTCCCTGGGAAAACTCCGCCCCTAAGAAGCCCTATATAAGCCCCTCTACCTGTTCAGTTNGNAGCTGTTCCTCACCCTGGCAGAGGCAGCCACTCTCCTGGACTCCTCCTTCCCAAATAAATCTCTTTCTCAAAAGAGTCTTGGGTGAAGATCTTCATTCACTGGCGCAGAGCAGAAGAACCTTGCTGGGACGTCCCTTAGGAGACTGAGCAGAAAAACCTTGCTGAGACGCTCCCTAAGGGGGCTGAGCAGGCTGAGCAGAAAAAGTAACAACTTTTCGCCGGAGCCGGAGGAGATTGCTACATTTCTGCAGGGGCTTCCCCTTTAGCAGAGTGTTAGCAGAAGTAACATCTTGGGCCGGAGAAGAAGCAGATAGCTCTGCTAGGACGTTCCCTTAGGGAACAGAGCAGAGTTCAGCTGTAGCNGCTCTCCAGGAGAAGAGCAGGATCGCTATAATCCTGCGGGGAGACCATCCCCCACCGCACCCCAGCTTCAGGTAGCCTGGCTTCCCGATAAGTCAGGACACCTTCCTCCAGGGCTGAGCTGTCCTATTGCGGCTCTAGCCTCCAGAGCTGTCCTATTGTGGCTCTAGGTATAGCCTGGCTTCCCGATAAGTCAGGACATCTTTCCCTCCAGAGCTGAGNTGTCCTATTGCGGCTTCGNCCTCCAGAGCTGTCCTATTGTAGCTCTAGGTAGCCTGGCTTCCCGATAAGTCAGGACACCCTTNCCTCCAGGGCTGAGCCGTCCTATTGCTCCGNCCTCCAGAGCTGTCCTGTGGCTCCAGAGCTGTCCTATTGCGGCTCTGTCCTCCAGGGCTGTCCCTATTGCGGCTCCACCCTCCAGAGCTGTCCTATTGCGGCTCTAAGTATAGCCTGGCTTCCCGATAAGTCAGGATATCTCTGCAACTCTACAGCTGTAACACATTCCCCTACAC
>rnd-5_family-864#LINE/L1 ( Recon Family Size = 19, Final Multiple Alignment Size = 19 )
CCATAAATACCATAAAATATCTTTGAGTAACTCTAATTACACAAATTGAAAAACCTGTATAACAAGAACTTTAAACCTTNTAAGAAATTTAAGCCATCAGANAATGGAAAGATCTCCCATGCTCTTGTGAAAACAGTGCCAACATAAGCAAAATCGACAATATTACTGAAAGCAATCCACGAACTTAATGTAAATGTCCATCAAATTTATGATGAAAATTTAGACTTTGAATAAAATAATTATTACCCTTACGAAAAAATGTAAACTTAAAATCCTGTATAATTAAGGAACCTTTGAATCTATAATAATCCTTAACTTAAAACTGTCTAGACTTAAGTCCTAAATAAATTGTTTTAAATCTGGCATAGTTGAGCTATTGCTCCAAAAATATAATTTGAGAAAACCGTTCTCCCGCTCCTAGCCTGGAGCCCTCTAAAAA
>rnd-5_family-357#SINE/B4 ( Recon Family Size = 31, Final Multiple Alignment Size = 18 )
GGTCATCAGGCTTAGCAGCAACCAACTTTAATNAACGAGGCAATTCTCTGGCATTCANTCGTGGTTCTGAGAAAGTGTTANAAACAAATGCTTANTCTCCAGGANAAACAAATTAAAAAGATGTATGGTCATATAAATATTTTCCTATGCAAAGAGGATTTATTATTCAAATTGTCCTGTGTTTCTCCGTCCTTNTATGAAATTGAGTTTACAATCTGAAAAGAGGACAATAGTTTACTGTTAATNTTCCTAATTTGAGCACCAGTGAGATGGCTCAGTGGGAAAGGTCTGTGGTGTGCAAGGCTGGAAANCTGACCTTGATCACCATATTAAGAGGACCAAAAGTAGAAACCGCAAAGTTGTCTTCTGGTCTCCACATATCTGCATCGGTCCTACAANCCCATAATCACATTACACAACACCATAAATCTTTGTTACAAAATAAATCCCAGTGTCATTACATTATCCGGCATCTCTGANTAATTTCCTTAGAAGNCAGTTCTTCAAGGNGAAATGCCAAATGGTTAACTAATGACAGGGAGATGCATGGAACTTCAAATNTATGAATGTATACTTATACATGCTCCACACANATAAAACATCAAGCTATAGTGTGAAATACACAGTTGAATGCTGATTATCCTACTTTATTACATCTCTACCAGATAAATGAAAATACTGCTTTGAATACACACATGAGGTCATTAATGTTTCTTATANTCTCTTCTATTANGCATTTTAACATTAATATTGTTAAATTNTATTGACAAAACAGCANATATTGGGAGTACATCATCTACCCTTAGACTTGTACTCAGGAGACGGACACATGAGGTTCATGAGTTCAAATGTATTCCTGAATAATTACTGACATCCAAGCNAAGCTNAATAACAAACAAGAAAATCTCAAGGGAATTTGTGGAACTATGAAACAAAACCAGAAACAACAACCTACCACCATTTCATAGACACCCTTACTTGAAAAGTATGATCACACACTGCCTGATATTTAANTAAACAATGGATCACTTAGATGATGGAGATACCATTCTACACGTTACAGCAGAAAAATACCTATCANTAAATAAAAGCACAATAGAAGATGAACAAAAGCCACAGAAGGAATATAAGGACCACAAAATAAACTTCACTAAATGGATTTGCCACACATGNAGNACACTTTAGTATCTACCTCAAATGTTTCAAAATAGAAACCACAATGNAGTGATCTCTACCATCAGTCTTNAGTGAACATGGTAAGTAATTTACTTCCTTCAAGGCTATGACAAAGAAATAAATGAAACGTTTTTTTTCTTGAAGCTGAAGACAACTGTGATGTCTAANGTCTTTACACAATCGTTTTCATGAATAGAGTTTTCTCTCGTNTGAGTTTNTCCCTATTTCCTGACTTCAAAATGATACAAATAGGCTTTAAAATATTTACAGCGCTAGAGACATGGCTAGGCAGTTAAGAAATGTTCATTCCCAGGACCAAGGTCNGATTTTTGACAACTTCCTATAATTCCTGCTACAAGAAGATCCNAGGGTCTAACNTTCTCGGAAACCAGNATGAACATTCATATACCCACACAAACGCACAATGACATCACATAATTACAATTAAAACAACTGTTTAAACAAATATTTT
>rnd-5_family-1864#LINE/L1 ( Recon Family Size = 28, Final Multiple Alignment Size = 18 )
ACATCATGAAATGTGCAGGCNACATGGATCTCCCTGGGAAAGGAAATAGAATAGATTTTGCGGGTGGACTGGGGGCAGGTGGGGACGGGAACAGGAGGGATCAGGTGGGGGATGGAGGGAGAGAGTGCNGGGAGAGACTGGAATTGGGGGCATTTGGGGGCGCATGTGGAACTTCCTGGAATATATAAGGGTTACCTTAGTGAATGGANGATACGGAGTCTGAGCTGNCCATCTCTTGTAGCCAGGCAAGGCTTTCAGTGGNGGNACTGGGTTACATTCAGTTGAGTTNTTGNCTGAGGAGGCCATGTGCAGATCCTAAAGCAACCCAGCCTAATGTTCTAGCTACCCTTTCCCCAGCACATCCTTCAGGCAGAANACGTGGGAATGACCANCCGATGTCTGGTTNAACTTGAGNCCCACACCCTGAGAGGGAGCCNATCCTCACCAGCCCACTCCTGGATGGCCAGGACCCAGAAGCATAGATAGCCCAGAATAGACCCAGAACGAAANCAAACAACAAAGGGGAAAAACAACATCAACGAAATGATTCCTAACGATATTCTGCTATACTCATAGATTAGTGNCTNGTCCAGCCATCANCAGAGAGNNTTCACTCAGCAACTGGCGGAAGNAGGTGTGCAGAAACCCACAGCCAAACATTANGTGGAGAGAAAGAGGCTAAAATGGAGGGTATTCATTGGTCCTTCCCCCACAGATCCGGGAANCCTGCGGAGNGGGGGNGGAAAGACTNTAGGNNTCAGANGCCGTAGAGGATACAAGGACACACTTATTCACAAGTTAAAGCCCACNGNATCAACTANNCNGGGCTCCCATGGGGCTCACTTGGAGGCTGAACGGCAGGGGGCCTGCATGTGTCTGGACCAACCTAGGCCCTCTGCATATATGTTATGGGTTGTGTAGCTTGGTGTTTNCGTGGNACTCCTAACGGTGGGANCAGATAGGTGTACNTCTGACTATNTTTCGTCTGCTCTTGGGATCTCCCCCCCACCTATTGAGTTGCCTCGTCCTGGCCTCGACANNAGGGCNTTCGCCTTGCCTTAACTGTATCTTGTTTTTGTCCTTTGNGTGTTGTCTCTTNGANGCCTGNTCCTTTCTGAAGGGAAACGGACGGGGAGTGGATCTGGGGGAAAAANNNNNNNNNNNNNNNNNNNNNNNNNNNNNNNNNNNNNNNNNNNNNNNNNNNNNNNNNNNNNNNNNNNNNNNNNNNNNNNNNNNNNNNNNNNNNNNNNNNNNNNNNN
>rnd-5_family-1189#LINE/L1 ( Recon Family Size = 19, Final Multiple Alignment Size = 18 )
TTATAAAANCACAAACATAGATAGAAATGAAATGAAGAAAACAGTTCAAGACGTGAAAGTGGAAATAGAATCAATAAAGAAAACCCAAACTGAGGNAAANCTGGAATGAAAAATTTAGGAACTCGAACAAGAACCTCAGAGGCAAGCCTCACCAACAGAATACAAGAGATAAAAGAGAATCTCGGGTACGAAAGACACAAGAAATGGATACCTCAGTNAAAGAAAATGTTCA
>rnd-5_family-2318#LTR/ERVK ( Recon Family Size = 18, Final Multiple Alignment Size = 18 )
AGCCTCGGCTCGGGTTCAGGTCCTGAGACGGGGAAGGGGCGTCGGCGCAAGGAAAACTTCTGACCACCAAGTGGATTGCACTCAAGTGGCCCCGAATAGCTCGAGCCGTCTTTATTTATACTTAAACAGAGTTTTTTTCTTACCAGGGTTACATGAACAGCTTTATTATTGGCTCCTATTTTTGACTTTTAAGAAATACATCACANTTTAAGGAATACATTGTAATCATTATAAAAGCCCCATTGTTCCCCTTTATGCTTCCCCAAATACACCTTCCCACCCCCTACATAACCTTATTCTAGACATAGAGTTCAGCATTTTTGCAGGCTTAACTAAATATCGAGCCAGACACATCCTGCTCTCGCAGCACTTATGTCAGCTGGCAGCTACTTGCGGTTACAAAGTTAAAAAGTAATAGACATGGGCACAATGCTTTAAGGACAACAATATTCAAACCCAAACAATTCTTTCATGTCTGCAAGATATGCTTTTATACAGTTCCCTTTTCTACAAGAGGGTCCCATGTCTCAATCTCTCTGTAAAAGGCAGACTTTGATAAGGCACTCTTTTCCCATCCCACTATACCATACTTCTTCCACCAATATAAGCTCCTGTGTATGGTAAAGATGGATCTATCCATCCCATATTTTACATTGCATTTTTCCCGTCGGAGCATACTAGATCCTATCATTGATTCTATATGCTTGGTGTCCAGGGAACTTACTCTCAACAGTTGGCACTGTGTGTATTCCTGAGGCCTTTTCCCTATTCTGTGTATGCATGCCTTACTCTCCTTTCCAGAACTGTGAGACATGGTTAATGTTCCAAGTGTTGTTTTCTCATATGTACCTAACTGTCTCTATTGAGTCAGAAAAGTTCCCAGGATTAGGAGTTGTAGTTAGTAATTCCAGATAAGAGATTTGAGAAGCATTAGCCCCCTGCTGAATCTTAGGGGAAAATATTCGAGAAAGAACAGAATTTCCGGGGAAAATTACAGCTGTTGCATGTGTGACTGACAAAGTAAAACTAAAAACCGCCCAAAGAATCAACAANATAATGAGAGAGAAAAGAGCCTGCAAGCTGCACGAATTTTGCAAATTCCTACGCTGTCCCGTGGNCTACTGGTCCTTGCCAAGTGAGAGTCCATTTCCACGGGTGCCTTGCCCCGAGGAAACCTGTTGGACAGGTAGTCATATGCTGATCTGCCCCGAGGAAACCCGTTGGACAGGTAGTCATATGCTGATCCGAGACTAGGCTGCATGGCTCCNNN
>rnd-5_family-868#LTR/ERVK ( Recon Family Size = 19, Final Multiple Alignment Size = 18 )
AGACTCCCCGANGTCTGATCCAGGTTGACGAAGTCAATCTGCACCGGGTTTTCATTCTCATCTCTTCGTGGGGTTCGCTTCCCTGTNTGACACCTGCAGGGAC
>rnd-5_family-479#Satellite ( Recon Family Size = 37, Final Multiple Alignment Size = 18 )
TTTTTTTTTGTGGGACTGGGGATGGAATCCAGGACCTATATGCTAGGCGAGTGCTCTACCACTGAGCCACACCCCAGCCCCTCNCTGGGGGATTCTAGGNAGGNGCTCTACNGC
>rnd-5_family-1344#SINE/B2 ( Recon Family Size = 18, Final Multiple Alignment Size = 18 )
NNNNNNNNNNNNNNNNNNNNNNNNNNNNGAAAATAGAGAGTTGACTGNCACAAAGAAAATCCAGANAATTAGGAGCTAGAGAGATGGCTCAGCGGTTAAGAACACTGGCTGNTCTTNCAGAGGACCCAGGTTCAATTCCCAGCACCCACATCAAAACCATCTGTAACTCCAGNTCTAGGGGATCTGACAACCTTCTTNTGGCCTCCATGGGCACCAGGCATACAAAATGTACGCAAGCAAAAAATTAATACATGTAAATAAACACATCTTTGA
>rnd-5_family-1249#LTR/ERVL ( Recon Family Size = 22, Final Multiple Alignment Size = 18 )
AAAACCCAAGTGGCTGGGCACACCTGTGAGGGATTTTTCTTAATTAAATCATTTGAAGTGGGAAGACCCACTTCTAATCCGGATCTTTTGAGGTGGGAAGATCCACCTTTAATCCGGATCTTTTGAGGTGGGAAGACCCACCTTTAATCTGGGCCACACCTTCTGNTGGCAGCCTATATAAAGGACATGGAAGAAGGAAGCTTTTGCTCTTTGCCTGCTTGCTCTCGCCTCTGCTGGCAAGTCCATTCCTTCACTGGCATTAGAGCCTACTTCTTTAGGATTCCAGCATATACTGAAGACCAGCTGAGACATCCAGCCTCGTGGACTGAACAACTACTGGATTCTTGGACCTTCATTGTAGACAGCCATTCATTGTTGGACTAGCTGGACCACAGCCTGTAAGCCACTCTAATAAAT
>rnd-5_family-970#DNA/hAT-Charlie ( Recon Family Size = 23, Final Multiple Alignment Size = 18 )
AACACAGATATTTACATTACGATTCATAACAGTAGCAAAATTACAGTTATGAAGTAG
>rnd-5_family-1990#LTR/ERV1 ( Recon Family Size = 18, Final Multiple Alignment Size = 18 )
TGAAGTGACTAAGGTAACGCCATCTTGTCCCGACTCCATTTTGTGNTCGCTTAGNCANTTCTCAGCCCTCCACCTCCAACAGTCACATCTGCCTTGGCAACGCTTTTGGGATTTCCATGACCTTGACCATGGTCCAGATGTATTAACCAAAATAATTAACGTTTATAAACTAAAATAACTGAAGAAGGTATAGGTCAAAANTAATTGCCATGTTGTATCTGAAATAGCTACTATGCTCTGCCAAAACAAATGTTACTCTGACCCTCACCTAACATTGATGTAATTGTGGNTTTTGCCTTTNAAAACGCTGTACCCCTGAGCTTNGGCACCAAGAGACACAGCCCACTCTTGGTCTGGCCATTAATAAAAGGACTCAAAACTTTTAATTGGCTTAATCGGCGTGGTTGTCNGTAACTTTCTCGTGGANTTGTTAC
>rnd-5_family-3532#LTR/ERVK ( Recon Family Size = 24, Final Multiple Alignment Size = 18 )
GAAGCAAAGACCTGTATTTTGAGACCTGTATTTTGTTTACAGCCATCTTAAGTTCACAAGTTAAGAAGATATTCACCTCTGTCCCTCTGCAGGGCAAGTTCCGGACCTAGGAAATTAACCTAGTATCTTATCTCCTAGCAGAGACCTGCAGGCACCAGGCTCCGGAAGCAATTAGCATTTTCCTTTGTTAGTCAACAATCACAGACCCTCAGTATTTNCTTATCAGCTAGGGATGTCTCCAGACCTGAATTCCAGCAGACCTGACACACCCTNCCCTTCCTTCCCCCCTTGCCCGTTTGCTATATAACAGCTTCTGAGGAAATAAANTTGGCGGCTTGATCAGAAATNCNGNCTTGCCGTCATTTCTCGTGTCTCTTGCCCCTTCATTCCTCTCCNCCAGGTTTATCAGGGACCCCCGTTCGTATCCCGCTGGCCGGGAT
>rnd-5_family-551#Retroposon/L1-dep ( Recon Family Size = 21, Final Multiple Alignment Size = 18 )
NNNNNNTGCTGCAGCCANGACCATGCTAATCTGAGTGGCCTGTGCTGCCACCTAGGCCATNGTGACGTCTGGGCCAGGCTGCTGCTGAGGGCCATGTCTGGGTCTGTGGTCCTACTGCAGCCAGAGTCTGTGTTGATGTCCGTGACCCCTGTTACCACCGAAGNCCACGCGGATGCCCGGGGTCTGGGCTGCCACTGTGGTCATGGTGTCCGAGGGCCACACTGCCGNTGGGGCCATGCNGATCTGAGTGGGCTTGCGTTGCCACCCGGGGCCATGGTGACGTCCGGCCGACAGCTGCTGCCGAGGGCCATGTCTGGGTCCGTGGCCCTACCGCAGCCGGGGTCTGTGTTGANATCCGTGGCTCCCGTTACCATCGAAGGCCACATGGAAGCCTGGGGTCGGAGCCGAGCCTGTGATCTTGTTGGTGTCCGAGGGCCGTGCCGCCGCCGGAGCCATNCTNATCTGGGCGGCCAGCGCTNCCACCGGGGNCCAGAGTGATGTCTNTGGCCNGNGNTGNTGCCGAGGGCCNCGTCTGGGTCTGTGNTCCNGCTACAGCTGGGNTCTGTGTTGATNTCCGTGGCCCGTGTCACCNCAGGGGGCCATAGGAACCANGCGTGNTGAAATCCAAGGGCCATGCTTAGTTGNCACTGCCCCTTNACTGGTCCCTGGGAGAGNTGGCCCCGCCCCCGCGGCATGCGAGAGCTGANCCTGACGGNAGAGAGACCCGCACTTGGGAGAGAGTNGGCCCCACCCCTCACCACGGGCAATGGAGAGCTGGCCCTGGCATCTCGAGCGTAGGGGAGCTGACTCCGCCACCTCACCCGAGGCGGGTNGCCCCAGTGGCCCGGACTGACCAANTCAGCTACCACCACCGGAGCCCACATCCAGGGCCTTGAGTCGGCCACCCCAACATCTACCCCACCTATGACCTNCTGGAGCACGTGAAGGGACTGGTCCTGCGGAACNATANCTACAGGATCTCCATGACTCGGGGCAACAGCAAGATATTCAGAGGAGTTTCAGCGAGGGTCCAGTANTGATGGCGTACCAGAAACCAGAGGCCTTGAACCAGAACAACGACTCATTAGCAATNAACATTTGCAAGTAAAGTTGACGNGCACAAAAGGGTNTGCTGTGTGACACAGCACNGCTCCCAGTGCCACCAGGACGAATGAAGAGGTGTTGGAGAGGCGGGAAAGATGGAGAAGCGAAGAGGTTTTTNTTTGGTTGATTTGTTTTGCT
>rnd-5_family-867#SINE/Alu ( Recon Family Size = 24, Final Multiple Alignment Size = 18 )
NNNNNNNNNNNNNNNNNNNNNNNNNNNNNNNNNNNNNNNNNNNNNNNNNAAAGTGGGTAATAAAAGTNCATTTNCTGGGGCCTGGGATATAGCTCAGTGGTAGAGTGTTTGCCTAGCATGCAGGAAGTCCTGGGTTCAGTCTCCAGTGCGGTATCTGGGAGGNGTAGCAGAGCTAGGGNACAGGCGAGGCACGCACAGGCCTGTAATCCCAGNGGCCTGAGGCAGGAGGATCAGGAGTTCAAGGCCATCCTTGACTACATAGTGAGTTCAAGGTCAGTCTGGGCTCTAGGAGACCCTGCCT
>rnd-5_family-630#LTR/ERVL-MaLR ( Recon Family Size = 18, Final Multiple Alignment Size = 18 )
GCGGATGTGAGGACGCCANATGTCNTTGCTGNCTTTGAAGNTGGAGGAAGGGGATCCTAAGCCAAGGAATGCAGTGATTCTAGAAGCCGNAAAGGGCAAGAAACAGATTCTTCCTAGAGCCCCAGAAGGAGGACGGNCCCGCCGGCACCTTGATTTTAGCCCAGTGGAGTACATGTTTCGGACTTCTGACCTCCAGAACTGTAAGANAACGAATTTGTGTTGTTTTAAGCCACCGAGTTTGTGGCAATTCGTTACAGCAGCCGTGGGAATTATGCCGGAATATAT
>rnd-5_family-4681#DNA/hAT-Charlie ( Recon Family Size = 18, Final Multiple Alignment Size = 17 )
GCAGTTCTCAACCTGTGGGTCGCGACCCCTTTGGGGGGTCGAACGACCCTTTCACAGGGN
>rnd-5_family-928#LTR/ERV1 ( Recon Family Size = 18, Final Multiple Alignment Size = 17 )
AAGACCCCAACCTTAGTCTCCATCTTAAGATTGAAAGACCCCAGCCCTAGTCTCCATCTTAAGATGTTTTGATCAAACAGGCCAGGGCAAAACAGGATATCTGTGGGCGGCAGAAGCAGTCTTGAGACCGGCTGCACCTGCCNAGAGGATGAAAACAGGATATCTGTGGGCGGCAGAAGCAGTCTTGAGAAAAACACCCAGTCCTTTGTGTATCGAAACCCAAGGGGGCAGAAACTGGCTGAAACTAGCTTAATTTAGACTTGTTTTTGTAGACTTGTTTTTGTCCTGATGTTGATCCACCCCATATGTTAATTTATTTGAGTTGACCAATGACGTTGCTGTTGCTATGCTTCCCCGTTATGTAACCCTGAGACCCTATAAATACTGGCTGGAAAAATACAAGGGGGTGCTCAGTCTCACTGGAGTACTGAGTCGCCCGTTGGCGCCTTCGACAATAAAGAATCCTCTTGCTGTTTGCATCCATTGGCGTGGCTTATTGAGTCTGGGGGATCCTTCCCTGAACCCTAGAAATTAGGGTCTTTCA
>rnd-5_family-2864#LTR/ERVL-MaLR ( Recon Family Size = 22, Final Multiple Alignment Size = 17 )
GTAGTTTGAAAGAAAATGGCCCCCAAAGGGAGTGGCACTATTAGGAGGTGTGGCCTTGTTGGAGGAAGTGTGTCACTGTGGGGGTGGACTTTGNGGTTTCAAATGCTCAAGCCACGCCCAGTGTCTCGTCTCTTCCTGTTGCCTGTGGATCNAGATGTAGAACTCTCAGCTNCCTCTCCAGCACCGTGTCTGCCTGCATACCGCCATGTTTCCCGCCATGATGATAATGGACTAAACCTCTGAACTGTAAGCCAGCCCCCAATTAAATGTTTTCCTTTATAAGAGTTGCTGGGAATTAAACTCACGACCTCTGGAAGAGAANTCATTCTCTAAATGTGCTCTTACTCCTGAACCATCTGNAACTCTNCAGNAAGGGAGGACCCTAAGAAAGACACTCATGGAGAGTCCCAGGATGGGGAAACAGCAAATATCCCCTCGGTAAGTGGGGGGGGGGTTAGAAGGGAGGAGGNGGAGGATGGGAACANGAGGGNTTGGAGANGNCGANTGAGGNAGAAGGATGAAGACAAGGAGAGCGGATAAAGAGATATCTTGATAGAGGGAGCCNCTACGGGGTTAGCGAGAAACCCGGCGCTAGGGGAANTCCCAGGAATCCACAAGGATGACCCCAGCTAAAAACCCTAAGCAGTNGTGGAGAGGGTGCCTGAACTGGCCTTNCCCTGCGATCAGATCGNNGANTACCCTAGTNGNCATCACAGAGCCCTCCTCCAGAAGCTGATGGAAACAGATGCAGAGATCCACAGCCGANCACTNGGCCGAGCTCNTGGAGTNCAGTCGANGNGGGGNAGGANAGATNATATGAGCAAGGGGGTGGGGGGGGCATCAANACCATGATTGGNAGAACCNGCAGTTAGCTGACCCGAGCTAGTGGGAGCTCACNGACTNTGGACTGACANCTGGGGAANCTGCATGGGATNGAANTAGGCCNTNTGAANGCGGGTGACAGTNGTGNGGCCTGGNCNGTNTGGTGGGGNCANTGGCAGTGGGNCCAGGACTTATCCTAGATGCATGAACTGGCTTTNTGGAGCCCATTCCCTATGGNNGGACACCTTGCTCAGCCTTTATANTCAGAGCACGGGGGAGGAGGGCTTTGGTCNTCCTGCAANTCGACGATNGGNCAGACTTCGCTGACTCCGCCAGCGGAGGCCTTACCCCCTCTGAGGAGTGGATGGGGGGGGTTGGAGGAGAGAGGGAGAGGGGGAACCGNGGTTNGTNTGTAAAATGAAAAANATCCTNAAAACAAAAATCAGTTTCAAAGTCTAACTAAGACATCAGCTGTTTCTCAGAATGTTTGCAATTAGTTTTCTACTTAAGTTACATCAGATAAAGCAAGTATCAGTCCACATCAGTAACAGGATTGACTGTCAACTTGACGGAATTTAGAATACGCCATGGAAACAAGTCTCTGACATGTCTGTGGTAGGTTATCTAGATTAGGTTAATGGAGGAGAG
>rnd-5_family-1197#LTR/ERV1 ( Recon Family Size = 17, Final Multiple Alignment Size = 17 )
AACAAATACGAGTCTTTTCTATCAAATACTATAAAACTGTGTTTATGACAAGGAATTCAAATCTTTTTATCTCCCCCACCTTGTAAGACTTTATGCAAACGCTTTAATCCCCCACCCGTAAAACCTTTGTTTACACAAAGGCCCTGCGCTGCATTCCGGAACTTAGATGGCTAAAGGCGGNCCTCCCCTTCTTCATTTCCTTTGTACCAATTCTTTTCAGACTAGCCAGTCAGGAAAGACCGTGAGGTCGGACCCCAGNCAATGGGGAAAGACACAGTCACCACCTGAGTTAGAATAAAAACCAAGTGCACTTCCTGTCTCNGTGTGCTTGCCTTTCTAAGTGCCTCTTGATCAAGAGTAAAGTTTGTCCAGACACTTCAGCTGGAGCGGTGGTCTTTGACGCCCCGGACTTATTTCTAACAG
>rnd-5_family-1645#LTR/ERV1 ( Recon Family Size = 17, Final Multiple Alignment Size = 17 )
TGAGGACCTGACTTTGCAAACTCCATTTTAAAGAAGGGGCTTCATCTTAAGCCATATAATGAGCTGGGGATGGGCGATCTCAGCTCCAGAAATGTGCTGCGATAGCAGAAATTTGAACAGATACCCTAAAAATAGCCAATTAAGGAGCTAGGGAGCAGGGCCATAAAATTTAACGAGGTCCAGATGTTCTTGGGAGGCATCCTGTCCTTGAAGATACCTTGTCAGTTATTAATGGCTCTTTGTTAGGTTTTCGCGCCCAAAAACTGACCAATGGTTTCAGAAACTACCTTACCCTATGCCCTCCTTACCCAATCCCAAGACGACAGGACATGAACTCCCCTGATTACGGCGTTTCCCCTTTAAAANTTNCCCCTTCCCCGGGCTCGNNGCCGCACTTCCCTCACCCACCGCGCTGGCGTGCTGGAGAGGTGTGGTCCAAACTCGAGTTTGAATATTAAAAACCCTCATGTAATTTGCATCGGAAATCCGGCTCCGTGAATTCATTTGGGGACCAGAAACTTGGGCATAAC
>rnd-5_family-722#LTR/ERVL ( Recon Family Size = 17, Final Multiple Alignment Size = 17 )
GTATAGCAATTTCCTCCGAGATAAAACCTTCCATCTTGGAGGGAAGCTCTTAAGACACAGGATGTTCTAAGGGGAGGTGAAACATTCCATCCTGCAGGGAAGCTNNTTAAACTCAATANANGTTCAGAAGTACTGGGNATGNTCCAGATTCCCCCTGTCGCCCCATGTCCGAGGGTGTACTCCCCAAGCGTATATAAGCNGTAAAGACTGCTGAGAGACACTCTCAGACAAGCTGAGCTGCCTAGAAGAGGCTCAGATCAGCAAA
>rnd-5_family-1027#SINE/ID ( Recon Family Size = 17, Final Multiple Alignment Size = 17 )
TCAGGCTGTTCTTCAGGGTCACGNTGGACATAGGCTGGNGCTGGAGCTTAGTGGTAGAGACTTTCCTAGCGTGCNCAAGGCCCCGGGTTTGATCTCTAGCCCTGGAAAACAAAAAGTAAAT
>rnd-5_family-784#LTR/ERVL ( Recon Family Size = 21, Final Multiple Alignment Size = 17 )
CAGTTTCCTCTGAGATTGAAACATTTCATCCTGTAGGGAAGCTTCTTAGAAGAAGGAAGCAACTCAAAATACGTCCAGGAAAGCCCTGAAACTGACCAGATTCACTAGGCCCTTCCCTCCCAGGANTANACAATAAAGACTGCTGAGAGTCACTCTCAGACAAGNCAAACTGCAAAGAAGACGCTCAGACTCAGACCAAGTAGCCTGGAAGAAGCAGAGACCAGCNAAGCNGNCCGGAAGAAGTNNAAACCAGAATCACTTGGAAAGGANGCTCTCCGACCTGTTAAGCTGCCTGCAGTCTGTGCAGTGAGCTCCAGGTTCCCAGCCTTGCAANCTGTGCGNTGTGGTGACCTNCGGTGGTGTGGTGCANCTGCTANGGCGCCACCTGCTCCTGTAAGNAATCNCAATAAAACNTACTNATTCACCAAGTTGGACTTTGGTGGTATCCATACTTTGGNCTNTCGTGGNTCACCTATCTACATCTCCCCAGGAAAANCCCTGTCACANAAC
>rnd-5_family-4562#LINE/L1 ( Recon Family Size = 17, Final Multiple Alignment Size = 17 )
NNNNNNNNNNNNNNNNNNNNNNNNNNNNNNNNNNNNNNNNNNNNNNNNNNNNNNNNNNNNNNNNNNNNNNNNNNNNNNNNNNNNNNNNNNNNNNNNNNNNAGGGCTGGAGAGANGTCTCAGGAATTAAAAGCACNCGCTGCTCTTNTAGAGGACNNNNNNNNNNNNNNNNNNNNNNNNNNNNNNNNNNNNNNNNNNNNNNNNNNNNNNNNNNNNNNNNNNNNNNNNNNNNNNNNNNNNNNNNNNNNNNNNNNNNNNNNNNNNNNNNNNNNNNNNNNNNNNNNNNNNNNNNNNNNNNNNNNNNNNNNNNNNNNNNNNNNNNNNNNNNNNNNNNNNNNNNGAGAACACNTTTGGATTTCCCTGGGAAGAGGAAATAGAAGAGGTNTCCATGGGTAAACTGGGGGTGGGGAGGGGGTATGAGGCGAGGGGATGTGGGATGGGAAATCATGAGGGATCAGGATGGCCGAGTTGAGGGCAGGACGGAGGGGGAGAGTAATGAAAGAGATACCTTGATAGAGGCAGCCTTCGGGGTTAGGGAGAAACCCGGCGCCAGGAAAACTCCCAGGAATCCANAAGGATGAGCCNCAGCTAAGACTCCTAGCAATAGTAGAGAGGGTNCCTGAACTGGCCTCCTCTGTAATCAGATTGGTGACTACCCTAATTGTCATCATGGAGCCTTCACCCGGTAACTGAATGGAAGCAGATGCAGAGATCTACAGCCAAGCACTGGGCCGAGCTCCGGGAGTCCAGTTGAAGAGAGGGAGGAGGATTATACGAGAGGGGGTCAAGATCACGACGGGGAAAACCACAGAGACAGNTGACCCGAGCTCGTGGGAGCTCATGGACTCTGGACCGACAGCTAGGGAGCCTGCATGGGACCGACCTAGGCCCTCTGCATGTGGGNGACAGTTGTGTAGCTTGGTCTATTTGTGGGGCCCCTGGNAGTGGGACCAGGACCTGTCCCTGGTGCATAGCTGGCTTTTTGGAACCTATTCCCTATGGTGGGATGCCNCGCTCAGNCTTGATGCAGGGGGGAGGAGCTTGGTCCTGCCTCAACTTNATATGCCGTGCTTTGTTGACTCCCATGGGAGGCCTTACCCTNTCTGAATGGAGATGGAGGAGTGGATGGGGGGGGNTAGGAGGGAGGTAGGGGGGAGGGAATGGGAGGAGAGGAGGGAGGGGAAACTGTGGTTGGTATGTAAAATAAATAAAANAATTAATNAGTAAAAAC
>rnd-5_family-1831#LTR/ERVL ( Recon Family Size = 18, Final Multiple Alignment Size = 17 )
AACACGACAGAACCAAAGATGAGTTGGGGAGGAGTGAGTGCATGGTCCTGGCTACGGGTAACAAGGCATGCAACTGAGGCTGAGNNGTCTGAGGGTAGAGCATCCATAGAGGAAATTCCNAGAGCTGTCCTTCCCCGTGTGGTGTGTGTTAGTGTNNCTCTGTGCTATGACAGCAGTTTGCATGGTTCTTGCTACGGGTAGTGAGACGNGCAACTAAGGCCGAGCCATCAGGATTGGGAGTGTCCGTGGGTGGGACTCTCAGGATGGGGTAAGGGNAGCATGCCTGCTTGATGAGTGGGGTCCGCCGCGTGAGTATGGAGATGCCCTGAAAACAGTCGAAGGTAAGAGGAAACTTCGCAGCCTTTGAGATTAGCGCACAAGGGTCGAGACTGTCGGCAAGCGGCGGCAGAGGTTGCCTGGCCTCTGCTGTGTGTAGTTAGAAATGCACCTGAGGCCGAGANGGCGGCCAAGCGGAACTTGTTTGTGTAAAGGAGNAATTGCAACAAGAAAGGGAGATGTGGCCATCTCCGTNTTAGCCTCTGATTTGGCGAGTGAATTAGATAAAAAGAGGATGAGAGNGTGGTAAAAGTGATAGAAGATACTCCTCAGGTCTGACCTTCAGCAGAAAAAGGGAAAATCTGTAATCCAGCANGCAGACGTGGGCATTAACNATGATCCAGTGCAAGAAACCAGTGTGANCAGGAAATACTCAGCGCTCGGGCTGCTGGAATTGGGGAAGNCTTTTAAACAAGCAATGAAAGANTCTNAGCCTGGCTTGTGAGGCTGTGGGACGTGGGAGCGGATGGGATCAGTCTGANGGCTGTGGAAACAGGAAACTAATGTAACTNCCTATCCCTCCTTAAGGCAAAGGCTGCACAACCTGAGACAGTATGAGGGAAATCAGTCCCCGATGGACTGGCTTATCAGAGCCATTAGGAACACTTGGTTATCTCCGTCTAAGGTCCCCACAAATGTCTAGGACTGGAAAACCGTAAAATGGAGGAAGATGCTATTGAGGGAACTGGGAACATGNGAGGCCGTGNTTGAACCCCGTGCTCGCTGGGCCAGANAGAACTGTGTTCACAGAGGAGTTAAAGAAAAGACTGATCCAGCGGGGNCCTGGTGGTATGGAGCCTTAGTGGCTTTGCTGAGCCCNCTGTGGGGCAAGATCTTTATAAAGTGAAAGGCTTTGGCAGGTCTNAGTGGCTTAGACCAGCATGTAGAGTTCGTGATAAACGGAGTAGAGCAAAAGAAACGGTCAGGAGGNAGAGGCCCGTCCGGGTTACCCGAAGACAAATGTGGCAAGANTTGTGTCAGGGTNGAGTTCCAAGGGAAANAGACTTGATGGAGANNCAAATCCCGTGTTNGNGNACTATCTGCGGGCCTTAGAGCCTGGGNAGCNNATCACCAGAAGACATCCGTGATAGACCAAAACAAGTAAAGACCATCAAGCCTGGCCCAGAAGTGGGTAATCATCCCCCCGCCCCAAACTAAGGAGGGTACAGTCACCTCCAGCAAAAGGTTATGCTAGCGGTGGAGATAGTCTCCCCAGTCAGGAACTCCCCCAACCGCCAGGTATGGCTGGATGGAGNGGCAAGATACAGCNACATGCGCGTTGTCAACCCAGGGACNGCTCTNACCCNGGGAGACGAAGACAGCAAGTGCAGCAGNGGAGAGCAGGAGCNTCNTTCCGCTCTTGGCCCTGGTTAGGTCTGAGCAGATTAAGTCAGGCCCACCGAGCCTATTGGGTGGGAGAAATGCGCAGGGCTCCGTGAAAGAACTCCAGGATANGGAAATANAACAGCTCAGAGAGAATGACTTAAGGATTACAGGGAGCTAATTAAGNTAGTACCTCCTATCCATGGGCCTGTACCCAACCCTGNTCTCTGAAGGAAGCAACTGATACAAACGGATGGAACCTTCCCGTGCTGTATTAGACCTTACTCACTGCCAGACTTTAGTATCCTCTTAGCTGTCAGNCTCTGGGATCACCTGGCATTCGCATAGGAACAGATGNCAGCAGACCTTCAGAGTGNCTCCCCAAAGTTACCTTCGTAACCCCACTATTTGTCACGGGACGGTAGCCCAGGGCGTTGCCTTGTTCTGCCCATCCTCTGGAAAAGGTTTTGTTACACAGACGACATAAGCTAATACCCCTGAGTGTTTTTGCGGACTTGGAAAACATCTAAAAGACATACAGGCACA
>rnd-5_family-499#LTR/ERVL-MaLR ( Recon Family Size = 20, Final Multiple Alignment Size = 17 )
TGGCTTGGTTTTAGTGTGTCCCCCAAAGGTTCATGTGCTGGAGGCTTGATCCCCAGTGTGGCGGTCGGGAGAAGGTGGAACCTTTAAGAGGTAGGGCTGACGGAAGGTCNTTAGGGACGTTGCCCTCATGAGGGATTAATGCTGACTTACGGGGTGCTAGTTCTCACGAGAGCGGGTTGTTANAAAGNGAGGCNATTCTCGGTTGGCCTCTTTTGTCGTGCGGCTTCTCTTTCTGCTTCTCCGCCACGCTGTGACGCAGCCTAGGGAGGCCCTCACCAGAGGCCAAACAGATGGGNCGCCCGAATCTTGGACTTTCAGTTCCCCGAACTGTGAGCTAAATAACTTTTTTCTTTATAAAGTACCCAGCTTCAGTNATTTTGTTACGGCNACAGACN
>rnd-5_family-122#LTR/ERVK ( Recon Family Size = 18, Final Multiple Alignment Size = 17 )
ATGGTGAANATTATATTTAGAGGATAAATTNACTGTGCTATGCTTGTAAAAACAAAATTGTTTTTTAGCTTGTNTAAGCCAGAAGATGNCTCCTACCTTGAACGTTCCCTGTCAGCTGGCCCGAGATGGATCACTTCCGGGCAGTGGACTATTCTTAAAGAAATGTCTGATTGTTGCAAAATATTTCACTGCCTCAGCTATTCCTGCAAGGTAATGGGTCACAAGATTAAACAGGCTNACCGCTAAGTTCCGCTTTTGTATGAAATGCTTGCTTGCTTGGATGNCTGAGGCACCTGCTGGACGTCTGTTACAAAATTAAGCCTTGCCCGCACCNAGACAGGATATGAGCTAATTTGGCTCCCCGAAATTATAACCTTGTGGGTTTTGCCTTTATAAGCCCCTGGCTAACAATATCCGGGCCNTACCCGGAGAACCTCTCGGGTNTGGNCCTGGCCAGTCATTTTTAATAAAAAGTCTCTAATTTACTAAAACCAAAACTTGAGTCAGACTGGGTGAATCTCTGAATGACCCCAGACCCA
>rnd-5_family-283#LINE/L1 ( Recon Family Size = 19, Final Multiple Alignment Size = 16 )
CTTATGTCCACANAAAAGCCTGCACGCGAATGTTTATAGCAGCTTTATTCATAATGTCCAAACTTGGAAGCAACCAAGATGTCCTTCAGTAGGTGAGTGNATAGGCTGACACAATGGGGTTNTGCTCAGCGNTAAAAGAAATGAAGTTGTCAAGCCANAAAAATGGCAGGAACCTTGAATTCACGTTGCTAAGTGAAAGAAGCCAATCTAAAAGTCTGCATACTGTAAATNACATGCTATTCCGAAAANGTAAAACCATGNAGAGAACCCAGAGATCAGGTTNCCACGGGTCGGGGGAGAGGCAGAAGAACAGACGNAGCACACAGGACTTTCANAGCATAGAACCGCTCTGTAGGATGCT
>rnd-5_family-652#DNA/hAT-Charlie ( Recon Family Size = 20, Final Multiple Alignment Size = 16 )
TCCCCGCCCCCAGGACATCTGGCAATAATGTCTGGAGACATTTTGGTTGTCACAATTGGGGAGGCACTGGCATCTAGTGGGTAGAGGCCAGGGATGCTGAGCACCCTACGGCGCACAGGACAGCTCCCGCAGACAAGTATCCATTTCAAACGTCAGTAATGCCTGGTNTAGAAA
>rnd-5_family-2117#LINE/L1 ( Recon Family Size = 18, Final Multiple Alignment Size = 15 )
TTCAAAAAAATGGACGGAACTAGAGATCATCGTGTGTGAGACTANAAGCCTGNCGCGGAAGACAGCGCGCATGCTTTCTCTCATGGGAGTCTAGGCTAAAAAAAAATAANAATAAATTAAAAAATGGGGAAGAGGAAGACGGGAGGCAAGAAAGGGTAANAGGGTGAATATGATCAAAGTACATGGTATGCATATATGAAAATGTCATAATGAAACCCATTGTTTTGTACAATGTAATATATACTAAATTAAA
>rnd-5_family-2657#LTR/ERV1 ( Recon Family Size = 17, Final Multiple Alignment Size = 15 )
TACNGAGGCAGGCAAGCACAGGGAAAGCTTAGCAGCCTGGACTCCGCTTGGCTTGAGCTGCGCACACTCCCCACTCCCAGCAACCTGGACATCCGNCCTGCACCGAGCTGCANCTGTGTACACCCCNCTTCAAACAATGGAATAAGTTGTTCCCCTTAGCAACCCTTAGTAACTCCCCTTTTGTGGTCAGTTTCCATTCAAATATGTCCCAGAACGTATCCAGGAACCGGGAGCAATGGGGGGCCGATCCAGCCCGAACTGGTTTTGGGTGCATGCATAGTGTTCTGAGTGAACTNTTAGGGAGAATCCCTATTTACCATTTATGCCTGTGACATGCATACGATTAAAATCAGATGCATCATGGGAAAGGACGTGCGCAGTAGAGAAAAGCTTACATAACCCAAGCCTGTCAATCAAAACAGAGAACCACCCGTACTACACCCCTTAGCAACCAACTCCTCACCTTCTTCTNAGACCCCACAACACGCTGTGAGNACTCTAGTCTCACGCGGCCCACTGCTCTGTCAGTGCATCCTGTGCTTTGCTTCTGAATAAATTCCTTGCTGCTTCGCNATTTGTGTGNGCTTCTTCAGTTCTTTGAATAAGATGCCAAGAACCTGGAAACGCCTGGTCCAGACAGCA
>rnd-5_family-2379#LTR/ERVK ( Recon Family Size = 17, Final Multiple Alignment Size = 15 )
CTTGTTGAAAGTAGACTCTGGAAGCGGGTCCTGCCCCCGTTTCAGACTCAAGCGTGTTTATCTCAAGTGTCCTCCAAANNCCCTTTCCCGGGGCGGGCTGGCCCCTGACTCTGTGNCGGGGGAAGGAAAAAACAGCAAACAGCCAAGGGCGTTAAAACATTGTCCCTGAGAACAGANGGAAAGCAAACTATTTCCAATAGAGGTTACCATTGCTTATCCCACGACATAAAAAATGCCTGCAGTGGGAACGAGAAGCCGGAAGTTCAGCCGTGGGAAGCTCATCCATGGAGAGAANGCCCAACCNGAAACTCCAGCTGACTGCCTCAACTTCCCCAGTNAGCTTCTNCTGAATGTTGTGAGCGCCCAATTTGATGATGTCTCTATCTGTTGCTATTTGNTCTTTTACCTGGAAGCTTCTCTAGAGGAGCACTCTGCTCCGCCCGGGACTCTCGATCGAGAACTCCGGCTGACTGCCTCAAAGGGGGCTTCCCAGCTGATTTCTGCTGGATGTTTGGAGCCCCGGATTTGATGTTGCCTTTGTTTACTTCCCGTCAGGTGCTACTCCAGTCGTCTCTGCTGGAGAGCCTGATTTGATGGCTTGCTTTCTATCTTCTGTTTCTATCCACCTTGTTTACCTTCTGCTTGCTATATACTTAATAAACTCACTCATTCAAAACCAAAAAGCATGGCTATCGTAGATCATTCTCTGGACCACACAGAACAG
>rnd-5_family-1502#LTR/ERVK ( Recon Family Size = 16, Final Multiple Alignment Size = 15 )
NNNNAACATTNTGGCACCCAACGTGGGGCTAGAGCGAAAGAANACCGACAACAACATTTTGGCGTACCCAACGTGGGGCTCGAATTTCCATGTAGGGCCTGAGAAAGCTGAAAAAAAGNATATGGCTCCTTTAAGAGTTTCTGCCTGCTGGCGAGCCCTTGAGCAGCCAGTNCGTTAAGTAGGAACAAAAAACNAAGTAAAAATGCCTGCCACAGCGCAAGCGTCGGCATTCTAGAGCTCTAGGAAGGTTGAATGCAGTTCCTGGTCACGNACCTCCGACCGGGCTGCGAGCTTTAGGCTTGGCTCTCACACGAACCGAGAAGCGGGCGGAGCCAGCCGNTAGAGCCACGNGGAGGATCCAGGTCAGGTTGATATGGATCNGGTTTGATCAAGGGAGANCTCCTGAATCTTGACAGGTGATATCTATCANCAAAGGTTATAACTNGTCTTC
>rnd-5_family-2819#LTR/ERVL-MaLR ( Recon Family Size = 27, Final Multiple Alignment Size = 15 )
TGGAAAGGAGAAAGCNGAGCAAGGAAAAATACAAATGTACAATTTGAGGAGAAAAGGAGCACCAGGAAGCGNAATGTTGGAGCCAAGTCCNGTGCTCGAGGAGATGAACAGATTAAAGNAANGGCCTAATGTTAAATGGANTAAAGGGAGCGGTNACCTCAGGGCAAGACCCATATCAACTANGCTCCCAANTTAAGAAGAACTAAAGGAACTTAGGNCGTGAATAAACCATCAAAAACAGAANGCTGATGAAGATGTAACTGAACGAGGGGGCCAGCCCCAGGAAGCAGCAGAATTTGGCAACTTTNGCCATGTGGTCTGGCTTTAGAGTCAAGNATAAGAAAGGGGTTACGGAATNTTCCTCTGCGACTAGGAAAGCCGCTGAGGCCAGACATGTGTCAGAGGTGTCCCTGAATGGAGGCCTAAGAGACCATTGCGTGAAACTGTGAAGGCGAAGCCTGGATTGCNTTGGAGANTCCANGACGTTGGAGATGCCAGAGTCGTGGAGTACCTGCTGAGGAAAGCTGCTAANAGGGAGTGGAACAGCCCAAGAGAAGAGAAGCTGAAAGGAGTTGGAGATCTGAAGAGCATTTTGACATCAGACATAGAGATGCAGAGTTTGAAGTTTGCCCAGCTGGTCTTCGCTTTTGTCCAGTATTTTCCCACTATGCTCCTTTCCCTCCCTTTCGGAATAGNAATGTGTATCCTGTGCCATTGTATATTGGAAGTATGTGATNTGCTTTTTTTTTATTTCTAGGGGNTCACAGTTAAGAGATTGTCNTGAGTCTCAGAAGAGACTTGGACTTTGAAACAAGTTTGAGACTGTGANAGACTATGGGGACTTTTGAAGTTGGACTGAATGCATTTTGCATTATGATATGGCTACAAGCCATATAAGTNN
>rnd-5_family-1631#Satellite ( Recon Family Size = 16, Final Multiple Alignment Size = 15 )
ATACTTACCTGGCAGGGGAGATACCATGATCANGAAGGTGGTTTTCCCAGGGCGAGGCTCATCCATTGCACTCTGGGTGTGCTGACCCTGCGATTTCCCAAATGCGGGAAACTCGACTGCATAATTTGTGGTAGTGGGGGACTGCGTTCGCGCTCTCCCCTG
>rnd-5_family-298#LINE/L1 ( Recon Family Size = 16, Final Multiple Alignment Size = 15 )
AAAAGCCCGTGGCTGGGAGNTCANAGGCCCTAGGGNGAACCTACTACTGTTGTTTTGCTAAATGGCATATTGTCAAACTGCCTTCTAAATATNTATACTTACACCCAAAGTGAGTGCTACTCTCAGCCTTGGTCAGAGAAGCTTCTTTTTGCAGNGGACGGTAGTTAATGCAGAGACTCACGACTGGTCAAAGTGCTGAGAATAAGTGACTGTTGAGNGCTCAGCCTTAAACGGGACATCTGTATCACCTCTCTCAAGGCTCAGGAAACATTGCGGAAGAGGAGACGGAAAGATAGGAGCTGGTAGACGATGGAGGAGAACATATGAAANTGTCTNCTGGATACGACGTGGCCCATCATGAACTCACAGCAGCTGTGGCTNTCTGCGCAAGACCCGCACAAAAGGACATGNAAGTATNGGGGAGGNNAGTTGNGAA
>rnd-5_family-2012#SINE/Alu ( Recon Family Size = 22, Final Multiple Alignment Size = 15 )
GGTCACGGTGGTACACATCTGCTATCCCAGCACTTGGGAGGCNGAGGCAGGAGGATCGCCTGGGCTCAACAGTGCAAGACCATCCCAGGCAA
>rnd-5_family-657#LTR/ERVL-MaLR ( Recon Family Size = 21, Final Multiple Alignment Size = 15 )
TATGGATCTTAAATGTCCCCAAAGGCCCATGCGNTGAAGGCTTGGTCCTCATGTCGTGGTGCTGTAGGGAGGTGGTGGAAACCTNTGGAGTGGGGNCTAGTCGGAGGACGCAGGTCTTTTCTTCGAGNGTGCCTTTGCAGGACCCTGACTTCCCGGTCGCCTGGAGGTGAGCAGCTTTGCTCCNCATGCTCCCCGCCATGACGTTCTGCCCCGCCACAGGCCCAAAGCAGCAGAACCAANCGACCACGGACTGAAACCTCCGNAACCAGGAGCAAATAACCCTTTCCTCCTTTAAGTGA
>rnd-5_family-2422#LTR/ERVL-MaLR ( Recon Family Size = 18, Final Multiple Alignment Size = 15 )
GTGATGGTTAGTCTGATTGTCAACTTGACAGGATCGAGAATCNCCTGGGAGACGGACCTCTGGGCACGTCTGTGAGGGAGTTCTAGNTCAGGTTAACTGAGGTGGGAAGACCCATCCGAATGTGGGCGGCGCCATTCCNTGGGCTGGGGTCCTGGACTGCGCGNAAAGGAGAAAGCGAGCTGAGCGCCAGTNTCCCCTCTGCTTCCTGACNGCGGCGCAGTGTGACCAGCTGCCGCCCCCTCCTTGCCGTGACGGACCGCANCCTAGGATGAGCCCTTCCTCCCTTAAGCTGCTTTTGCCAGGTATTTTGTCACAGAAACAACTGACAGACGCAG
>rnd-5_family-999#LINE/L1 ( Recon Family Size = 18, Final Multiple Alignment Size = 15 )
NNNNNNNNNNNNNNNNNNACTCTCCGCTCCTATTCCNAGGGGAACAAATAAGCAGANTCNCGTNGAACNCCCTANTCTCCTCCTACCTGTGGACCTTCCCAGACTCTCAGCCCATGTCCATTCTTAAGTGTCAGCTTCCGATACCTAGAAACACATTTTACCCTAGATCCCCTGNTAGCCACACCTAGCAGGATCTCANAAGNATTCCTTAACAGGNAACACACAGTCACCACACTCTCTTAAGANCANAGAGGTAGCAGAAACCAAGAACAAAACACCCGCTCAACAAAGACAAGCAGGACAACACCTAGAATTATAATNATCCCAAACCCAGATGCCTGATGATGGCCCCAGAATGNAANCCTAACCCATCACAGCCANGACAGTATGTCTCCANTAGCGCCCAGNANCCCTACCCCAGCAAGCCCTGAGAAATATAACATAGNTTAAGCACAAGANAAGGACCTCAAAATANCCTTTATGAATATGATAGAAGTCCTTAAAAAAGNAAATAATAAATTCNTTNAAGAAATCTATGAAAACACAAACAGTGGAAGGAAATGAANAAAACAGCTCAAGACCTGAAAGTGGAAATAGAATCAATAAAGAAAACCCAAACNGAGGGAANTCTGGAAATGAAAAATTTAGGAACTCNAACAGGAACCTCAGAGGCAAGCCTCACCAGAAACCCAGATCAAAGGCACAGAAAAAAAAATCCATAGACAGTAAAATCACTGACCTAAAGAAAGAGATGCTCNATCAAGGAGAAAANATTAAGTAAANAACGAAAGCAGACCTATTAGAATAACACNTGACGTCTCAATGGAGACTCTAAAAGCCAGAAGGGCCTGGACNGATTTCTANACCACTAAGAGACTANCCGAAGGGGGCCNACACTGAATCAAAAACTCACTGCCTACAGATANCTCTCNACAAAGTAGTCTCAANCCCCCAATAAGGGATGCTAAAACAAGCTAGTGTAGCCGTTTTAATATCTAACGAAATAGACTTCAAACCAAAACAAATCAGAAGAGATAAGGAAGGACCACTACATANTCATCAAAGAAAAATNCACCAAGANGACGTTGTAATTCTTAGCATCTNTGTNCCAGACACAAGGGCACCCAA
>rnd-5_family-1007#LINE/L1 ( Recon Family Size = 16, Final Multiple Alignment Size = 15 )
NTGNTGCTGGGAAAANANGATGCCCACNTGCAGAAGAATGAAACTANATGCCTTGCCTCTCGNCCTGCACGAAAATCAANTCCAAATGGATCAAAGCCTGAAACTCTGAAAGTCTAGAAGNAAAAGTAGGGANAACACTNTATGATGTAGATCAGGAAGGACTTTCTGAANAGGACTCCAGTAGCTCAAGAAATAATGCCAGNAATTGACAAACGAGACTTCATGAAACTAAAAACTTATGNNNAGCAAAGGAAACAATTGANCGAGTGAAGACGGAATCAGAGAGTGGAGAATCTTTGCCAGCTATATATTTACAGAGGGAATGTCCAGAATACAAAGAACTCAAAATAACAAGAAATNAATCAACCACTTANTAAANAGGNTAGTGAAATAGACANTTCTCAAAGNATGAAATAAAGTGNCCAANAAACGTATGAAAAGTGTTCGACATCNCTANCNATCAGAGAAATACAAATTACANTTACATTAAGGGNTCTTCAGGGCTGGAGAGATGGCTCGGCAGTTAANAGCACTGCTGCTGTNCAGAGGACTGGGTTCGATTCCAGCACCCANAGAAAAGATCCCTGCTATCCTNAGNTAGAGA
>rnd-5_family-2508#LTR/ERVL ( Recon Family Size = 16, Final Multiple Alignment Size = 15 )
AAGGGGGGTNTGTTAGAAGGAAGNTCATCTTTGGTTTGGCCTCCCCTCTTGCCGCAGANTTATTNGTCCTNTTGTTTGCTGCCGCTGCCGTAGACTCCTNCANTGATAGCAGATGTTTCCAAGANTTTCCTCGCGGCTAGNGATCAGCGGCTCCTGNCNTCCCAGGAAACCTCCGGGTTCCCAGCGCCAGATTGGGACCGCTGAGGNACCCGCCTTGTGGACTGAGTAACTACCGGTCGCCACTCCAGTGAGACAGCCACTGTGGGACTACTCTGACTGCTGAGGCACCCAGCCTCAAGGGCCGAGTAACTACTGGGTTCTCAGCNTCTCAGGTGTGATTCNGCTNTTGTTACTATTTTAAAGCTGACT
>rnd-6_family-19#SINE/B4 ( Recon Family Size = 528, Final Multiple Alignment Size = 219 )
ATAAACAGCAANCTNTGNCNAAAATGTGAGAATTTTTNTNCTTTCCATCAACAAGCCCATAGTTAGGGCCTGGGAGATGGCTCAGTCGGTAAAGTGCTTGCCGCGCAAGCATGAGGACCTGAGTTCAGATCCCCAGCCCCCGTAAAGAACTGGGTAGTGGAGACAGGCGGATCCCTGGGGCTCGCTGGCCGGCCAGCCTAGCCGAATCGGCGAGCTCCAGGTTCAGTGAGAGACCCTGTCTCAAAAAATAAGGTGGAGAGCGACTGAGGAAGACACTGGCATCAGCCTTGACACATGTGTTGCTGNGAACTGTCAG
>rnd-6_family-50#LINE/L1 ( Recon Family Size = 180, Final Multiple Alignment Size = 133 )
AAAGCGAGAATTCAAAGAGATATTTGCACATCCATGTTTACAGCAGCATCACANGTGCCAAAAAGTGGAAACAACCCAAATGTCCATCAACGGATAAATAGATGGTATATACATACAATGGAATATTATTCAGCCTTAAAAAAGGAAGGAAATTCTGACACATGCTACAACATGGATGAACCTTGAGGACATTATGCTAAGTGAAATAAGCCAGNCACAAAAGGACAAACACTATGTGTTCGCTTACATGAGGTATCTAGAGTAGNCAAACTCATAGACGAGAATAGAATGGTGGTTGCCAGGGGCTGGGGAGGAGAGAATGGGAAGTTGTTTAATGGGTACAGTTTCAGTTTTGCAAGGATGAAAGTTCTGGAGACTGGTGTACAACAGTGTGAACATACATAG
>rnd-6_family-46#LTR/ERVL-MaLR ( Recon Family Size = 146, Final Multiple Alignment Size = 101 )
NTTGACATCCTGNNGTGGAGTCAAGGCTAGGTGTGCTGGTTAGTTTTAATTGTCAACTTGACACAANCTAGAGTCACCTGAGAGGAGGGAGCCTCAATTGAGGAANTGCCTNCATCAGATTGGCCTGTGGGCATGTCTGTGGGGGATTNTCTTGATTANTGATTGATGTGGGAGGGCCCAGCCCACTGTGGGCGGCGCCATCCCTGGGCAGGTGGTCCTGGGCTGTATAAGAAAGCNAGCTGAGCGCAAGCCCGNGAGCAAGCCAGTAAGCAGCTTCCGGCCATGGCTCCTGCCTCGAGTTCCTGCCCTGACTTCCCTCAGTGATGGACTGTAACCTGGAANTGTAAGCCAAATAAACCCTTCCTTCCCAAGTTGCTTTTGGTCAGGGTATTTTATCACAGCAACAGGAAGAAACTAGACACAGACAAGTGTTGNGANTGGGCTTTGACGGCTGGCCTNACGTTTCATTCCNGTCTCCT
>rnd-6_family-346#DNA/hAT-Charlie ( Recon Family Size = 94, Final Multiple Alignment Size = 77 )
ATCAGTGGTTCTCAACCTGTGGGTCGCGACCCCTTCTGGGGTTCGAACGACCCTTTCACAGG
>rnd-6_family-164#LTR/ERVL-MaLR ( Recon Family Size = 103, Final Multiple Alignment Size = 63 )
AGTTTGAATGAAANTGGCCCCCATAGGCTCATAGGNGTGGCACTATTAGGAGGTGTGGCTGTTGGAGTAGGTGTGGCCTTGTTGGAGGAAGTGTGTCACTGGGGGCGGGCTTTGAGGTTTCNNATGCTCAAGCCACTGCCCAGTGTCTCAGTCTNCTTCCTGTTGCCTGCAAGATGTAGAACTCTCAGCTACTCCAGCACCATGTCTGCCTGCGTGCCGCCATGCTTCCCGCCATGATGATAATGGACTGAACCTCTGAAACTGTAAAGCCAGCCCCAATTAAATGTTTTCCTTTATAA
>rnd-6_family-467#LTR/ERVL-MaLR ( Recon Family Size = 83, Final Multiple Alignment Size = 58 )
NNNGAGCTAAGTNCTGTGTTCAAGGAGATAAACAGATTAAGAAATAATAAATGGAATAAAGGGAGTGGTGACCTCAGGGCAAGATCCCACCCAGCTAAGCTTCCAACTTGCGAAAAGACCAAAGGAAATGNTTAGTAGTAAGGGTGATTCNTAAAGCGAAGGAAACCGTGCAACAGAAAGTTNATGCAGATGNAATTGAANGAGGGGGTCACGTTCCAGCCCCAGTAGCAGCAGAACTTGGCCACGTGGTTCTGGATTTAGAGTCAAGGACANAAGAAAGGGGTTATGGAATNTNCCTCCGTGGCTAAGGAAAGCCGCTGAGGCCAGGCGTGTGTCAGGGGNGTCCCTGAANGAAGTACTAGAGAGGCCATTGCGTGAAACTGTGAAGTCGAAGCCTGGATTGCTTGAGCCCCAAGATGTTGGAGATGCCAGAGTCGTGGAATACCTGCTGAGGAGAGCTNAAGAGTGGAACCAGCCCAAGAGAGANAAGTGTGTTGCAGTCAACAAAGCTGAANGGAGTTGGAGATATGGAGAGCGCTTTGACATCAGACATGGAGGTGCAGAGTTTGGAGTTTNCCCNGCTGGTTTTCGGTCTTGCTTTGGTCCAGTATTTCCTCACTATGCTCCTTTCCCTCCGTTTTAGAATGGTAATGTATATTCTGTGCCGTTGTATGTTGGAAGTATGCGATCTGCTTTTTGATTTTGATTTTACGGGAGATTATAGTTAAGAGATTGCCGTGNGTCTCAGAAGAGACCTTTGGACTTTTAAACAATGTTGAGACCGTGATAGACTATGGGGACTTTTGAAGTTGGACTAAACGCTTTTGCATTATGATATAGCTACAAGCCTATGGGGGCCAGGGAGTAGAATGTGATGGTTTGAATGAATGNCCCCCATAGGCTCATGTTTGAATGCTTGGTCNCCAGGGAGTGGAACTGTGAGTTGGAAGGATTAGGAGGTGTGGCCTTGTTGGAGGAAGTGTGTCACTGGGGGCGGGCTTTGAGGTTTCAAAAGCCCGTGCCAGGCCCAGTCTCTCTCTCTCTGCCTGCGGATCAAGATGTAGCTCTCAGCTACTTCTCCAGCGCCATGCTGCCATGCTCCCCGCCATGATGATNATGGACTAAACCTCTGAAACTGTAAGCAAGCCCCCAATTAAATGCTTTCCTTTATAAGAGTTGCCTTGGTCATGGTGTCTCTTCACAGCAATAGAACAGTG
>rnd-6_family-354#SINE/5S-Deu-L2 ( Recon Family Size = 56, Final Multiple Alignment Size = 56 )
GGCCATACCACCCTGAACGCGCCCGATCTCGTCTGATCTCGGAAGCTAAGCAGGGTCGGGCCTGGTTAGTACTTGGATGG
>rnd-6_family-191#SINE/Alu ( Recon Family Size = 67, Final Multiple Alignment Size = 52 )
GAGTTCAAGGCCACCCTGGGCTACACGAGATTGAACCAGTCTAAAAGAGAAACAGAGCAGCGGTGGTGGCTCACACTTTGATCCCAGCACACAGGATCCACGCCTTTGATCCCAGCACTNGGGGTCGCACGCCTTTAATCCCAGCACTAGGGAGGCGGAGACAGGAATATAAGGCGGGAGGAGACAGGAGCTCATTCAGTCTGAGACGCAGTCTCATTCTGGGATTCCTGGAGGCAGGATCGCCATTCGGNCTGAGGTAGAGGTAAGAGCCAGTGGCTGGCTGCTTTGCTTTTCTGATCTTTCAGNTTNAACCCCAATATCTGNCTCTGGGTTTTTATTATTAAGACCAATTAGAAN
>rnd-6_family-313#LTR/ERVL-MaLR ( Recon Family Size = 57, Final Multiple Alignment Size = 47 )
TTTGGATATGGCTTGAGTGTCCCAAGACTTCGCGTGTGAAATTTAATCCCCACTGTGAGGTATTAAGAGGGTAGAAACTTAATCCGACCGTGGTGTTTAGAGGTGGGGCCTTTGGGAGGTGATTAGGATTAGATAAGGTCATCAGGGTGGGGCCCCAGGATTGAAGAGGANAGAAGACCAGAGGTACACATACACGCATGTCTCTGCTATGCGATGCCCTGNGCCGCCTCGGGACTCTGCCAGCAAGGCCATCACCAGATGCGGCCCTCGACCCTGGACCTTCAGAACCATGAGCCAAATAAACCTCTTTTCTTTATAACTTACCCAGTCTGTGGTATTGTGTTATTAGCAACAGAAAAGGACTAAGNNNNNNNNN
>rnd-6_family-24#LINE/L1 ( Recon Family Size = 51, Final Multiple Alignment Size = 46 )
TTCTGNNCTTCATTTTGCCATGTAGANTGTGATTAACAGGGACTACAACCCACCATGGGTGAAGTTCAGAGAATAAGGGTCTGCCAAACGCTCAGCCCTAAATGGGACGTCTATATCANACCTCCGCCCAAGGCTCCAGGGATCNTTGCAGAANAGGGAGCAGAAGAATCGTAGAGGTCAGAGGTGGTAGATGACCACAAGGAAAGCGTCTTTCTGNACACAGCGGGGCAGCTCTACGCATGAACTCACAGCTCGGATGCGTACAGCACGAGCCAACCAACCAGCACGCAGGCNCAGGAGGNGGACATGAGTCCCACTCCTAGCCGAGGAGCTATTGGCAGTGATAGCTNCTGGGAAGAAGAGCGGTTTTCTTAAGAGTGTGGCCCCTGGTAGGTCGACCACGCTCCAGTGGAGGCCACACATCCAGAGAATATGGGCAGCACAAATTGGACTTGATGAAGGACACAAAGTTGGGTGGGTAGGGAAGGGGTGGTGGATCTGGGAGGAGTTGGGGGAGGGGTGAATATGATCAAAATACATTGTACGAAATTCTCAAAGAACTAATAAAA
>rnd-6_family-329#SINE/B2 ( Recon Family Size = 53, Final Multiple Alignment Size = 46 )
ACAATGTATAAATTTAATCAGAAACTNTATAGGAAGAGAAAGATTTGGTCAAGGGGCTGGAGAGATGGCTCAGCGGTTAAGAGCGCTTGCTGCTCTTGCAGAGGACCCGAGTTCGGTTCCCAGCACCCACATCGGCGGCTCACAACCGCCTGTAACTCCAGTTCCAGGGGATCCGACGCCCTCTTCTGGCTCCGCGGGCACCTGCAC
>rnd-6_family-520#DNA/hAT-Charlie ( Recon Family Size = 54, Final Multiple Alignment Size = 43 )
ATTAGCCTTCTAGAGCAGTGGTTTCTCAACTTGGCTGCACATCGGAATCACCTGGGGAGCTTGTTAAAAACACAGATGCCTGGGCCCCGCCCAGAGNTTCTGATTCAGTGGGTCTGGGAGGGGCCCAAGGTGCATTGGCTTTTTAACAAGCTCCCAGGTGATTCTGATGCAGCCAGGNTTGAGAGGN
>rnd-6_family-265#LTR/ERVK ( Recon Family Size = 55, Final Multiple Alignment Size = 42 )
NGTTTGGTGTGTGTTTGGNCGAAGGCTTCACCCTAGCTCCTGGCACCCNTATACCCAAAGAGTCTGGGATGTTTGGGTGGAAGCTTCACCCCAGCCCCTGGCATCCCTATACCCAAAGAGTCTGGAATGTTTGGGTGGAAGCTCCACCCCAAGCCCCCTCCCCTGGAGTTGCCTCANTCCAGACCCCGCCCCTGAGAAAGCCCGCCAAACGGTGACCCCTCCCCGAGATGCTCAAGACCACNCCCACAGGCTATTTAAACTGCCCCCCAACCCAGACNACGTGGTTTCCCGGTCTTCCTTCCCCGTCTCCTCTCCGCCCGGGGGCCACCCGGGAGTGCTTTGCTCAGATTAAACCTGGATTTATTAATTCGGTTTGATTTGGCTTATTGCATCGGCGGAGAGGTTTATCGGGGTGCAGAAACTTTTCA
>rnd-6_family-569#SINE/ID ( Recon Family Size = 46, Final Multiple Alignment Size = 42 )
TTCTNTCTTCCTGCACAGTATTTTATTTAAGANATAGGTGTAAGGCTGGGGTATAGCTCAGTGGCAGAGTGTTTGCTTAGCATGCGCGAGGCCCTGGGTTCAATCCCCAGCACTGGAAAAAAAATAAACCCAATA
>rnd-6_family-614#SINE/B4 ( Recon Family Size = 54, Final Multiple Alignment Size = 40 )
GCTCNGTNGGTAAAAGTGCTTGCCAGCGTATATGCCTGAGGTTCTGAACANGGCGCATCCCCAGAACTCACGGAAAGANAGAAGCAGTTTGAGGCCAGCCTGAGAGCTACGAGACTCTTGTTTTTAAAACAACAGCTNTGGGCCGGCGAGATGGCTCAGCGGGTAAAGGCGCTTGCTGCCAAGCCTGACGACCTGAGTTCGATCCCCGGAACCCACATGGTGGAAGGAGAGAACCTGACCCCACA
>rnd-6_family-3#SINE/Alu ( Recon Family Size = 52, Final Multiple Alignment Size = 38 )
CAGCTACTCGGGAGGCTGAGGCAGGAGGATCGCAAGTTCAAGGCCTGTCTGGGCTACAGAGCGAGTTCAAGGCCAGCCTGGGCAACTTAGTGAGACCCTGTCTCAAAACAAGAAGTGANAAAAGAGATGGGATGTAGCTCAGTGGTAGAGTGCTTGCCTAGCGTGCGNAAGGCCCTGGGTTCAATCTCCA
>rnd-6_family-473#LINE/L1 ( Recon Family Size = 55, Final Multiple Alignment Size = 37 )
ACCTTATTACTTGGCATATATTCACATCTTGAATTTTGCATGCAAATGGATGGAATCTAGCCATAATTAAAGGNCTTTGAGCCTATAATTCGTGATCCTAGAGAAGCTAAATAAGAAGGTGAACCCGAAGAAAAACATATAGTATCCCCCTGGANATTGGAAGCAGACAAGATCGCCNGGNAAANTTGGGAGCATGGGGGTGGGGTGGGANGGAGGGAGGAGACGGATAGGGGAGAAGGGAGAAGGGGAGGATTGGGGAGAGCTTGGGGGAACGGGATGGTNGGGATGGAGGAAGGACGGATATGGGAGCAGGGAAGAGATATCTCGATTGAGGGAGCCATTTTGGGGTTNGCAAGAGACTTGGTTCTAGAGGGGTTCCCAGGAATCCAAGGAGATGNCCCCAGCTAGTNCCCTGGGCAGCAGAGGAGAGGGTGCCTGAACCGGCCTTGTCCCATAGCCANACTGATGAATATCTTGCATATCACCATAGAACCTTCATCCGGCGACGGATGGAGATAGAGACGGAGACCCACGAGCAAGGAAGTCAGGACCGCGAGGGGTGCATCACCCACTGATACAGGGGGACNGATCTAATGGGAGCTCACCAAGGCCAGCTGGACTGGGACTGAACGAGCACGCGATCNAACCGGATTCTCTGAATGTGGCCGGATTCTCTGAATGTGGCTGGCCCGGAGTCTTTCTGAGAAGCCATTGACAATGGCACTGGGACTTGTTTCCTCTGCATATACTGGATTTTGGGGATCCCAGTCTGTTTGGATGCTCACCTTCCTGGACCTGGAGGGAGGGGGGAGGAACTTGGACTTCCCACAGGGCAGAGTGACGAATATTTTGCATATCACCATAGAACCTTCATCCGGCAACGGATGGAGATAGAGACAGAGACCACGAGCAAGGAATCAGGATCAGAGGGAACCCTCGTCNGAGCGACGGACGGAGNTCCCGAGGTCCAGGAGANCCACGAGCAAGGAAGTCAGGACCGCGAGGGGTGCGTTCACCCACTGANACAGNGTGNCTGATCTAATGGGAGCTCACCAAGGCCAGCTGGACCGGGACTGAACGAGCATGNGATCAAACCGGACCCTCTGAATGTGGCTGACATATGGGGGCNGACTGAGAAGCCATTGATAATGGCACTGGGACTTGTTTCTACTGCATGTACTGGCTTTTTGGGANCCTAGTCTGTTTGGATGCNCACCTTCCTAGGCCTGGATGGAGNGGGGAGGGCCTTGGACTTCCCACAGGGCAGGGTNCCCTGCCCTCCCTTGGGGAGGGAGGAGGAGGAN
>rnd-6_family-1983#DNA/hAT-Charlie ( Recon Family Size = 34, Final Multiple Alignment Size = 34 )
CCAAGTGTGGTCGTGGACCAGCAGCANTGGCATCGCCTGGGAGCTTGTTAGAAATGCAGACTCTCAGGCCTCTCTAGACCTNCTGAATCAGAATCTGCATTTTAACAAGATCCCCGGGTGATTCGCGNGCACATTAAAGTTTGAGAAG
>rnd-6_family-357#LTR/ERVL-MaLR ( Recon Family Size = 40, Final Multiple Alignment Size = 33 )
TGGAGGTGTTCCCCAAATGTTCTATGTGNGAAATCATATAGTATTTGGAGGTGGGGCCTTTGGGAGGTAATTAGGATTAGATGAGGTCATGAGGGTGGGGCCTCCATGATGGCGTCGGTGGCTTTATAAGAAGAAGGGAGACCTGAGCTGGCACGCTCGCTCTGTCTTCACCACGTGATGCCCTCTGCCGTGTANGATGCAGCAAGGAGGCCCTCACCAGAGTTGCAGGTATCCGGCCAACGCTCCTGGACTTCCCAGCCTC
>rnd-6_family-294#SINE/Alu ( Recon Family Size = 38, Final Multiple Alignment Size = 33 )
NNCAANANCGTACAAAGCCAGCCACGGTGGCNCACGCCTGTAGTCCTAGATACTCGGGAAGCTGAGGCAGGAGGATCACTTGAGCCCAGGANTTCGAGGCCAGCCTGGGCAACATAGCGAGACCTCCATCTCACCCTCCAAAATGATCAATAAAAGAACTATGTGAAACCGGGGGGCTGGAGAGACGGCTCAGCGGTTNGGAGTACTTGCTGCTCTTCTCNAGGACCTAAGCTCGGTTCCCAGCACCAACCGCCCGTAACTCCGGNTCCATGGGATCCAACGCCCTCTTCTGGCACCACTGAATGCGCGTGCGCGCGTGCGCGTGCGCGTGCACGCACACACACGTCGCACCCTAANTAAAAACAAAGATCTTTAAAAAAGAAAAANGAAACTTAAATACTGGCATTCCAAGAAGGCAGGGGCAACT
>rnd-6_family-506#LTR/ERVL ( Recon Family Size = 34, Final Multiple Alignment Size = 31 )
ACAGACAGCAAGCCAGGGCTAGTTAAAATGAACTCTTTCTGGTCTTNCATGGAAGCAGCTGTGGCCTTCTGCCNAGCCAGCCTGCTCAGAGCGAAAGCAGCTTTGTTCTGAGGTTAANAGAGATCATCATAACCGTTCATCTAGCAGCCTGTACAGAGTGCTGTTAGGTGACTTTTCCTTGAAGTTTTCTGNNTTTGTGTTCTCTGTCTTTTGTGTCTGCGAGAATTATGGCATTGGTACAGTTATCTTTTAGATCAAACATCAAGATTGACAATCGACTTCTTTCACAGTGTCATTTACTTGATTTTCAGCTAAGACCTTGTGGTACAATATGAACATGCCAGAGGCATTTCTTTCCATCATTTTTATAATTTACATATGTTCCTACATGACTTTGAGGTGAGAATGTCCCTAAATGTCTCTGCTTTTACATTGTGATCATGTTCAGAAGTGGATTTGTTAACTGAGCATGCTTAGGAATAGGNAGAACNCTACATGAGCGTGTNCAGACTCCCTAAGTAAAATCCCCATGCTTCCTTTGTTTAGGAAAAGCACTGTTTTGGAAATAACTCCCATGCTTTCCCTGCCTCCTGCAGGTAAGAATTTTTCTCATTTCTTCTGTCTTGGCTGTTGAGATGGCTATTCTTGGTAGTCAANCTGACTACATCTGGAATNAACTAANACACAAAGAATTGATTATACCATTAGAGGTTT
>rnd-6_family-1#LTR/ERV1 ( Recon Family Size = 32, Final Multiple Alignment Size = 30 )
AATGCAAGAGCCTCCTTTNTTTTCAGCTAAAACTTCATGACGNAAACTGAGCATGCCCAGAGGCATTCCTGTCCGCCGTNTTAACCTTTCAAGCATGTGCTTCATGCCGAAAAAAAATGTGCCTACCATCTTTCCTTCTTGAACTATGACCTTAAACTGAGCATGCTCAGGAATGNACTCCTTAACTGAGCATGCTCAGGAATGTGCCCACCCCTAAAGTGCTTTCCTATGTGAATACGTATAGGCTCCCCGAATAAAATCTCCAGGCTTCCTTTGTTCGGGGAGGGCACTGCTTCGGAAATAACTCCATGCTCTCCTTACCTGCTGCAGGTAATAAATCTTTCTCCACTCTNTGTCTTGGCCGTGCTTGTTTTGGCTTTGCACTCACCAAGATGCGAACCCATTGTGTTCGGTCACGNTTTTNACT
>rnd-6_family-500#SINE/Alu ( Recon Family Size = 40, Final Multiple Alignment Size = 30 )
GGTATGGTGGCGCATGCCTATAATCCCCAGCATCNGGGAGGCNGAGGCAGGAGGATCANGAGTTCGAGGCCAGCCTGGGCTACATAGCAGTTCCAGGCCAGCCNGNGNTACATAGTGAGACCTC
>rnd-6_family-323#DNA/hAT-Charlie ( Recon Family Size = 46, Final Multiple Alignment Size = 30 )
ATTTTAAAGAAACCATAAGGCATGATTCCATTTTAAATTTTGGATTGCCATTTTGCTAGAGTTAAAAAAAAATGGATGCCACATGATTTCACCGCCATCTTGATTAAAGGTGACCACGTGGAGTGGGCCTAACAAGGAGACAACAAGGTCTCCAAGATAGTTTGGATTGGGATAGATTTTTGTATGATGACTCNTGTCCCGTCCTAAAAACAAGGTTTATAAAAATAGGATTTAAAATATTAAAGCTGCACCTCAATGCTTTTATACTCAAGAAATGTATCTTGCTCTGGCAGCCAGACTTTGTTAATTTAAGAGTNANCCANNTGATANTGATTTTAAAGACAAAGAGAACATAGGAAACAGCTGAGGTTTACAAATGCATGGCAGGACTGGAGTCCCGAAGAACGTNCAGTTGCAAGGATGGACCTTAACAGTTTTAGAAATGCCAGTGCCAGGTGATAGTCACCAGAAGCACCAGNTACAGTGAAATGGAGCAGGCTGAGATCTAAAAGACAGGCTATGTATATGCCGTCGAAGGTGGGGCCAAAGAGGTACTTTATTTTTGATATTGCAGGAAGACATTTAAGAGATTTAAGTCTGTGGGACATTTGTGCTTATAAAATGTTTTATATTGTTAATATTTGGACTTAAAATAAAAGGCTAAAAATTAGGGTCACAGCCATGAGCACCAAACGCTAACCAGAAACTGGGATGTTCACTTCTTGTGATGCAGCAAGACAATGACCTAAGCAGTCTGGCGAAGGGCTTGGAGCAGTTTCTCAGCCCGTGGGTCTCGAGCTTTGGGGNTTTTACAGGGGTAGCCTAGGACCACCTGCATGTCAGATGTTTGCATTAAGATTCATAACAGTGGCAAAACTGCAGTTGTGAAATAACAATGGGAANAATTTTGTGATGGGGGGATCACCACAACATGGAAAGCTATA
>rnd-6_family-2357#DNA/hAT-Tip100 ( Recon Family Size = 33, Final Multiple Alignment Size = 30 )
TCAACACGTTCTCCATGTGACCGCTGCAGCGGTTTTTCAAAANTTTCACACTGGTCCTACCTGGACCTAAACCTTTTATGANCTCCCATGCCCTGTCNTTTGAGNNGGGTGCACAGGTCATTCCGAACCTGCTTGCTCTGTGGACACTAAGTCTCAGCACACAACTGTCTCCTCCATCTCCTCTCCCTCATTCACAAATCTCCATGAAAGCGCTCCCGGTATCCCGCATGCCTCTGCCTCTCGCCTTCTTCATGGAGGGGGAACCACCACCTGCACCGTGTTGCCCACACTGTGGCCACAGCAGGACTCAGCTAGGCCAGGAAGCCTTCCCTGTTATGCTACCACCTCCCGCCCTAACCCAGGTAGGATACATCCTGCATTTCTTGTTCATTGGCCGGTTGCAATCTGAGGAATCCTAGAGGGGCCTGATATCAATTTTGANACCAAACAACTTGGACAAACCCTTTNTTNCTCTCCTGTTAACTGAGNCCCCACACAACTAAGGAAAAATTATCTCTGATGGAGTATGGCTGTATGGGTTTCCTAACCTTTCTAATAATAAAATCAACTAATATTTATTTTGGGTAATTTATATATTCCAGCCANTGTTCCACTAACTTTAGTTCAACATCACAACAGTTCACTGAAGGAAGTATTCTTACCTGTGTGTTATAGGTGAAAACCTAAGGCCTGGAGAGGGCAGTTTGTTTNAGATTACAAGCTCAGCATGGGGGAAGTGGGNGTTTGGGTGNTGTGACGTCAGAGCCTGNCTCTCAGTCACCTTCTCTGCTTCTGGCACACAGGCTCTGAAGGGGGAGGTGAAGAAGGCAAAGTCTTCACATTGTCCATCTAGCTGAGCTTATTGAGACTCAGCACAGGCCAGAGCCCTCCTAGGACAGAGCTGGATGGCTAGCCACAGACCAGCTCTCCTGATGAGATTTCCCCTCCTGTCTGAATGTGGGAGGCCCTGGGATGTACTGAANGTAGAAGGATCCAAGGAAAGAGGATTTGAGGTGTGATTTCTATGGCACGGGACACCATTTAGTGATCCACGGCCTGTTATGGTTTCCCAGCCCAGGTGCCTCTGACTTTGCTTACAGTGACCAGGACTGNTGGCCCAGTTCTATGAGCCCAGCACTCACAGACAAAGACATCAGGATTGAGTTCCAGGCCAGAAAAAGCTACACGTGGCAGCCCCAACCTAGGAAGCCAGCATCTGGAAGGTTGAGGATNAGGGGTCCAAGGATATACTCGACTATATNCGAGNTTGATGCCAAGCTAGGCTACAGCAGAAAATCATGATTTCTNTGCCCACAAAGTACATCAAGCTGTGACTCTGTGCGTGGGAAGGCTCCTTCAAAGACACTGACCACCACTGCTCTNTCATGGATATGGCTTTCTGCTTCACTTGAGATCTTTGAGCTCAGGACTCCATAGTCTTTATNTNTCAACATGATTTGAAACAGAAAATCTCTGTAAATATTTATTAAATTAATAAAGGAGGAAGGAAGAAGGGAATAAAGACACAACGNTGAGAAAAGGAAGAAGAAGAGCAGGCAATGATGGGAGAGATCTGGGGAGTTTGAGATGTGTGCACAGAGGACCTGGAGATGGATGGCTTGACTAATTATCATCTCTAGACCCACAGATGCCTGAACCCCACCCACAAGCCAAACACCAGTGACCATCTTACCACTTGTAAATCCAAGGAATGTNTCACTGAGTGGCTCTTATGAGGAAGCCCCATAAAGCAACTGAGTCCAGAGAGTCGGGATTCTAGGNAGCTCAGTCTCCAGAAAAATTCCAAGGTGCTGTAGAGTTTGAGGGACTGAATCTCTCACTTCCTCTGCAAGTAGGCCAGCCCCGGCTCCTGAAGATGNCACCCATAAAATCCTGCTTAACAAAGGCAAGCTCAGACATCTTCACCTCTTCCCAGTGGGACCAGATGCTGAGGTTTTATGACCCTGCCTCCTCTCTGAGACTCCCCAGGAGAGCTGGGAAAGGGCCATTTCTGTTCCCAGTAGGGATGCTAAGATGATCCCTGGATGCTGTCAACAAGAGCACTACAGGGAGACCCTTGGGAGCAGAGCGGGAGAAACAACCCACAGGAGGAGGAGTGGTGACCTGTTCCCTTTTCTAGACTAATTGGGGAATAAGAGCAGCTCAGAGAAGAGGAGGTGGGACCTGGTCACCTGATACACAGGTCAAGGACTTAAGTTCTCATTCTGATTCCTCTTTTACTGCCCAAACCCTGAGCCCTGACACTCAATGAGACCACGTTTGAGTCACAGTCCTCTTCCTTCCTCAACTACCTTGGTGCAATCACAGTCCTCCCTTCTCTGCCGTGTAATATCTGAGCAAGTTACCCAGCCACTCTGGTGCTAATGAAGAGACAACAACGGGGACTGGAGCATGGTTACGAGNAAAAGATTTATTGCTNTTNCAGAACACTAAGTTTGNTTCCCAGAGCATACCATGACATNGTAACATGGAAGTCAGCAGTGACATCCCCATGACAGTGNAGTGAGAAAACTCTCTGAGGGGCTCGTGTCTCTTGGATGCAAATAAGAATTTGGGTCCAAATATATCAAGCTCTGGAGCATGTTCTCTTGAACTTGCTGTTATTCTGCCTCGGTTGCCTCTTCTGTAGAATTCCAATAGTNACCTCTTCCCTTCTNGGCTGACTAGAAAATAAATGTGATGATGTCAGCACCCTACCACGAGTCCTGGCCAGTGTTCCCTGACCTNGNATCTCCATCCCTGCCTTCTGTCTGTGTCTTGGTTTCCTAAGGATTCAGAAGGAGAAGACTGGATGATAAAGTCTTCCTGCTGAGAGTGATTGATTGATAAGGGGTTAGAATTCCTGTGAGCTGCTCCTTAAACACAGCCAATAGTAAAGGTTAATTATGAAATGACAATTAAATAAATTGTATTGGAAACAAAGACAGAGTGCCTAGGAATGTGGCTCAGCTGTATAGCGCCTGAGTAAATAGAATGCTCGAGGCTAGAGTTTGAATCATAGATTTAAAAAAGTGAAGGCAACACAAGCTCTGAACTCTGCACATCCTGATGAGCAACTCCATTTTCCTGTGCTCTGTGTTCTAGCAGTTGTTTAGTGTGATGCATTTGCTGGTTGAAACATGAAGTCTCAACTGCTGTTCAGTGGCATGTGTTGCAACCATGACATTGGCCATNATGGGTGTATTTACACCTTAGTAATTGGCAATCAGCACTAATCAGAAGCACCTTGGCCCCTGCAGTGCTGTTGCTAAGCCTTGTTCCACAGCTCTGACCCCAACTCTCCTCACTCCTGTTGTTGATCCTCATCAGCTCTGAGAGGCAGTCGAGTCCAGGCAGAGATTCTTCTCCACCAGGATAGATAAGGAAACAGGTTCAGAGAGAAGCAGACAGAACCCATTGAGTGTCACATATAGAAACAACCACCCTGGCTCTGTTGTTTTTAGTCATGGAGATTTTATTATAGATTCATAGGGAGGAGCTCAAGAGGGAGCGAGACACACACGCCATTTGAGTTAGGCATGGATNTCAGCAACATGGCAGAAAAGCAGTCACATGATGGGGACAGAACTTGGAAAANGTGAAAAAGCCCAAAGTCTCACAGNAAGCATATTTGGGATCCGGCAAAAGAAAAGAGACCAGAGGAAATATAAAATGAAAAAATGTCGGGGGTGGATNTTATACCTTTCTGAGTGAGGACTCAAAAAGGTAGGCAGACATATCCAAGCCTCATGGCTGCCCCAAGGGACTGCACACCCTGNTTTTTTAAATGACTGCAGCNCNAAGAGNTTNCCAAGCATGGTCCTANCTGCCCATTGCACAGATAAATGAACAGTGACCCAGAAGACGTGAGCGATTTGACAAAGGTCACCCANCTAGTGAATGGTAGAACCAACTCCAGGGCCTGGCCACTTGCCTCTTGGGTGAGGCTGAATCTGCCATGTCTATCACATGCTTAATGTGNGTGAGTTCAAGCTAATGGCTGTACCTCTGCTCTAACCAAAAATGTTCCTGCTGCTCAGAGCTGGGCCNACTCCACAANGGTCACGGGATCACCCCAGAGGTCAGCATGAAGGAAAAGTCAAACTCTAGAGATTTCATTCTGCACCAGAAGGACCCACAGGCCTAAGGAGAAGANGGTGAGCTTCGAGAAAGGAGAAGGCAGCAGATCCACAGCTCTCACAACAGGGACGCCTTAATTGGCCCCCAGATGACAATGCCTCATTAATGGACCATGTGAGAATTGGCTCATTTGGTGAGATGAGTACTTCAAAAGTTTTCNGGTTTTGTATCTGGAGAAGGAAGTGANGATGACCATGACA
>rnd-6_family-35#LINE/L1 ( Recon Family Size = 44, Final Multiple Alignment Size = 30 )
ATAGATCAGTGCATTGCTCAACCNTCATCAGAGAAGCTTCCTCCTGCAGCAGATGGGAACGGACACAGAGACCCACAGCCGGACANCGTGCAGAGAATGAGAGACTTTGGAGCACTCAGCCCTAAACGGGATGTCTTTATCAAACCCTCTCCTCGAGNCTCAGGGANCTCTGCGGAAGAGGAGGCGGAAAGATTGTAAGAGCCAGAGGNGGCGGATGACTCCAAGGAAACAGCGTCTTCCAGACACAACAGGGCNGATGCACATATGAACTCACAGAGACTGTGGCAGCATGCACAAGACCTGCACAGGCTCAAGCCAGACGGAATCCCAGCACGGAGGGGGGAAGTGGACACAANGCCCCACCCCTAACCGAGAAGCTATCTGCAATTGATANCTGCTGGGAAGGGAAAATCAGCTTTCTCCAATGGAGTGNCACTGGGTNTATCAACCACGCTCCAGGGCAGGCCCAAACATGCTCTCCATGGTTTGTATCGGCTTTTTTTCTTATGTTTTTGTTTTTAAGAGAGTGCACGAAGTTGGGTGGGTGGGGGGAGGGAGGATCTNGGAGGAGCTGGGGGAGGGGAAAGAATATGATCAAAATATTTGTATGAAAAAATTAAATAAAAN
>rnd-6_family-2047#LTR/ERVK ( Recon Family Size = 34, Final Multiple Alignment Size = 29 )
AGTGGGTGGTTTTTGGTCATTCAATTGGACCACGAAACCTGGAGTTTGCTTTCTTTGTGGCAAAAGTNAGCCACTGGGCAAGAAAATGCCCNTGCCTCGACTGCTGACAGTATGCTGTCCAAATTGGACAAGCAGGACACAAAAGAAAGCGACTGCCGAACTTTGCCAAGACAAG
>rnd-6_family-1197#LINE/L1 ( Recon Family Size = 29, Final Multiple Alignment Size = 29 )
TTCTTCAGTGGTGTAGCCACTGGTAAGTTGCCCATNTTCCAGTAAATAACCACTATTCACGCAAGCAACCCTAATTAAACTCAGTGGGTCACACACACAAACATGAAAGTAGGAGGGGGACTTNTTGGGAAGAAGGATTTCAGCGGGAGAGGGAGGGAGTGAGAGAGGGTAATGGGGGTGAAAANGACTAAAATTCACTATATACATGTATGAAACTGTCAAAGAATA
>rnd-6_family-1581#LTR/ERVL-MaLR ( Recon Family Size = 27, Final Multiple Alignment Size = 27 )
GTAAGAAAGTATGTAACTTTTTTTTATTTTACAGGAGCCCACAGTTGAGAGACTTGGANATTTTAGAAGGACTTTGGATATTTTAGAGAGACTGTGAACTTTGAAAGAGACTTTGGATATTTTAAAGAGACTGAACTTTTAAAGTGTTTGAATTTTTAAAGACTGTGGGACTTTTAAAAGTTGGATGTTTTATGTGATATTAACGTGAGATCTTGGGGACGAACAAGAAAGGAAAGGTTGTGGCTTAATAGTGATGTGTTTGTGTGTCAAGTTGACAAGGGGT
>rnd-6_family-1175#LINE/L1 ( Recon Family Size = 36, Final Multiple Alignment Size = 26 )
GAAAAATGAAACACAAAATTTGCAGGAAAATGGATGGACTTNGAATGTATAATATTAAGCGAGGTCACACAATCTCAGAAAGAAAAANCTACACGTTCTCCCTCATATGCGGAATCTAGCCAATAATATATGCACGTATGTAAACANATGTGCACGTGAGCATAACATGTAGAAAAGAGAACAAGAAAGGCTAAATATTAGGGGATGAGGAAGGACTGAATGCAGGTAATGGACACGAGTTATGAAAGAGGATATAAAGNTAATTGTTTTTCTAGTTCTAATTCTGTCATGGATTTTTGGT
>rnd-6_family-757#LTR/ERVL ( Recon Family Size = 25, Final Multiple Alignment Size = 25 )
NNNNNNNNNNNNNNNNNNNNNNNNNNNNNNNNNNNNNNNNNTGAAACANTCCANTCCATCCTTNAAGAGAGGCGCCTCTAAGCTGNNAGGCATGAATAACTNAAAAAGCTTCAGGAAGTCCCTGAAACTGANCAGATTNACTAGNCCCCTCCTTNCCAAGCTTGTAAACTNTAAGAATGCCGAGACATCTTGATTNGNCNGGAGTGAGCTTCAGACTAAGCCCCCTAGAAGAAGGAGAGACTCNGGAAGAGCCAACCTCAGACNAGTTGATCTGCCTGGAAGAGGTTTAGAGCCACTTGNNTCAGCCTGGAAAGGACACNCTCCAACCTGTTGAGCTACCTTNAAGCTGTGCAGNGANCTCCAGGGTTNCAGCTTTTGTGAGTCGTCACCCATGCTGGGGTGGGCTTTGGTGACGCAGCTGCCTCCGAGTCACCCCTGCTCCTGTAAGCAACCCCTCACCCGTGCTCCTGTAAGTAACCCCAATAAAACTCATTGGTTCACCAAGTTGGACTTTGGTGGAATCNTTACTTTGGTCTGTCGTCGGTGCCCTATCTGGGGTGAACAGACGTTTGTTCACGTCTCCCCAGGAAAAGTTGTCACANAACA
>rnd-6_family-1742#LTR/ERV1 ( Recon Family Size = 28, Final Multiple Alignment Size = 25 )
TTGCTGGCTGAGGAGGGAGGGGGAGCCAGACCAGAGCCATGACAGTCTTCTCTCAGAGACCAGGCCTCAGTTTCAGTTTACTGGGACAGAGCTGAGCAAGCAGTTCTCGGGAAAGCCACGACTNAGGGACAACCAATCAGCAGGCGCCCCACGGCCTTCTGCTGGCTCAGCAGATGCTACTAAAGATAGCTTTCCCTACCCTGCNGCTGGAAAGTCCCTAACCACTAAGCCACCAACCAATCCTATAGCAACCCTAANCTTTTGCTTACCCACCAATCAGCCCCAGACTAATCTCCCCTCCCTGGAATTCCCCTAACCTCGCTTAAAAGGAGCCTGTGGNCTTCTCTTGTCGCCATGTGCCACCCCAGCATGCTGGAATTTAATAAAGCGCTCTTGCTGATTGCATACGTGGCTGGTGGTCTTTTNTGGGACTTCTCNCGGACCCT
>rnd-6_family-170#LTR/ERVK ( Recon Family Size = 30, Final Multiple Alignment Size = 24 )
AGCCCACAGATGTGGACCCGTTCCACCTTGACTGAAGGTCAGAGAGTTCAAGCCTATTCTTGCTCCTCAAGGACAAATAACAGGATGTTTGACCNAAGGTGTGGCTACTGGATGTTTTGCTACTCAAGACCAAACAACAGGATGTTTGACCTAGGGCGTGGTTACTTGGTGTTTTGAGATNTAAGGAGGTAATTACCTTGTTTGTTCCTTGTATCATGGTAAGGAAGTCTTTTGCCCTCCCCCTTTTGATTGGGGTATATAAGNGCNTGAGAAATAAACTCGAGGTNGTTACAGTATTCACTGGANGCCCTCCCGACTCTATCTTCTGTCTCTTGTCTATTTCTTTCCTCAGTCCTCACTCCCCTTCTCAGGAACGTGTGAACAAGTTGAGCCAGA
>rnd-6_family-1238#LTR/ERVL-MaLR ( Recon Family Size = 27, Final Multiple Alignment Size = 24 )
CCCAANGGCCCGCGTGTTAAAGGCTTAGTCCAGCTGGTGCTGNCGGAAGAACTTTNAGGAGTGGGACCTAGCGGGAGGAAGTTAGGTCNTTGAGGCGTGNCCTTGAAGGGGATACTGGGACCCTAGCCTCTCTCTTTGCTTCCCTGCCCTGGGANGTGAGANGCTTGCACAGGTGCCNCGACATNCTGCCGCGCTCAGGCCCAAAAGCAATGGGGCNAATCGCGTGGAAACCTCCGAAACCGTGAGCCAAAATAAACCTTTCTTCTTTGTAAGTTGATTGCCTTAGGTGTTCGTCGCAGCGACGAAA
>rnd-6_family-282#LINE/L1 ( Recon Family Size = 29, Final Multiple Alignment Size = 23 )
TTTGCAGTAGGCATCGGTCAGTACAGAAACTCATGNCCGANCGCTGAAAAGGTGAATGTTGANTGCTCAGCCCTAAATAAGATATCTGCTNACCCCTCCAAGNCTCGAGGACATAGAAGAAACAGAAAGNGAGCTGGAGAGGGAGAGCTGCGTAGTGCTGCCTCTGGAAATGGCNTGGCCGCCGCACTCGTGAACCCACAGCAGCTGTGGNCACCTGCACAAGATGGGGCCTCAACATCCCATCACGACGGGGAAGGGATCANGAGGCCCCGCCCTCCCTGAGGACTCTGGCAGGCAGTTAAGGTTGCTGGGAAGGGGGATCATTTTCTTCAGTGGTGTAGCCACTGGTAAGNTGCCCNTGCTCCAGTAAATAACCTCCACCNATGCTCANGTAAGCAACCCTAAACTCACGGGTCACANAAACAGAGAAAGCGGGAAAGTATGAGATGGAGNGGGGCGGCTGGGATAGGGAAGGGAGAAGAGAGGGCATGGGGGGTGAANATGACCAAAATACATN
>rnd-6_family-739#DNA/TcMar-Tigger ( Recon Family Size = 22, Final Multiple Alignment Size = 21 )
GTCCCTGATTATCAATGGTTCGACTTACGATTCTTCAACTTTATGATGGTGCGAAAGCAATANGCATTCAGTAGAAACTATACTTCGNGTTCTGAATTTTGATCTTTTCCTGGGCCAATACTCTNTCTCGATGCTGGGCAGCGGCAGCGAGCCGCAGCTCCCAGTCAGCCACGCAGTACCACGAGGGCCAANGACTGTGCGCTGTGGTNTGCTGCT
>rnd-6_family-290#LTR/ERVL-MaLR ( Recon Family Size = 31, Final Multiple Alignment Size = 21 )
TGCTATGGGCTGAACTGTGTCCTCCCAAGTTCATGCGTCGAAGTCCTAACCCCCAGTACCTCNGAATGTGACCTTATTTGGAAATAGGGNCTTTGCAGATGTAGTTAAAATGACATTAGGGTGGACCTAAACTGCTGTCCTTATAAGAAGAGGGGAATCTGGACACGAGATAGACACGCAGAAGGAAGAAGGCCCGGTGAAGNCGGAGGCAGATGTTNNTCTGCCACAAGCCAAGGAACGCCAAGGATTGCCGGCAACNCCGGAAGCTAGAGAGAGGCNAGAGGTGGCTCCTTCCCAGGCCTCCAGAGGGAGCATGGCCCTACCCTGTCTCAGACCTCTGGTTCCAGAACTGGACAACGTTTTTGTTGTTGTAGGTGCACCAGCGTGTGGTAATTGTTTGGCAGCCCCGGN
>rnd-6_family-1177#LTR/ERVL ( Recon Family Size = 21, Final Multiple Alignment Size = 20 )
NTGCACTACACTACTAAAGAGCTTAATGAGTTTGCTAATTCGTTCAAGCAGAAGTCTGGGGAATATGTGTGGGAATGGATTTTAAGGGTGTGGGATAATGGTGGAAGGAACATAAAACTGGATCAGGCTGAGTTTATTGATATGGGCCCNCTGAGCGGAGATTCTAGGTTTAATATGGAAGCTCGCACAGTTAAAAAAGGTGTCAAAAGTTTGTTTGAATGGTTGGCTGAAGCATTTGTGAAAAGGAGTTGGAGATGCCTGGTATCCCTTGGCTTAGTGTTGATGAAGGGATTTTAAGGCTCAGGGAAATTGCAGTGCTAGAGTGGGTACGCTGTGTAAAACCTAAT
>rnd-6_family-1520#LINE/L1 ( Recon Family Size = 20, Final Multiple Alignment Size = 20 )
AAGGGGAATNACCGGNGTGAAGACAGCTNTGGTAGACANCAGACAAATGCTGGTCCAACANAGACNCGGCAAGGGCGAGAACCANAGGAAGAAGAGTCCACAATTTCCTCCTGTCGCACATAGACGGCAGACTTCGATNTTCGAGCGGACGGAAAGATGCTCCCAACACAGCCCATCCTCTTTGATTTCTTTCACTTCATTGTTTGAGCAGGGTTTTTNCTACACTGTNCTCTTCANAGATAGTTCTTTTTGTTATCCTCCATCATGTACTCATTTAATTTTTTTATTNCTTTTTAAGGCAATATTTTTTCTTTCCTATTTTGNTTTCTTTTCCGCGTCTNCCTCCCTATTTAGTAGTATTTTGACTTTATNTTTTCAGCTTTCAAAATACCTTCTCTAATACTTTACTTTTATTCTCCTTATACTTACCTAATTTTGTTTNCGAGCTTTTTCATTNTGAAATCTTTTTTGTAATTTCTNTGTTCTCATCCCTCGCTCNTTTNTCTTCCTCTTTTTCATGCTCCTCTTTTCCCTTTCGACTATTAACTTCGCTCTCCTCTTTCTCTTCCTTTTCCTAGTCTCCTTCCCCTGGCCTNCTTTATCTCATTCATTTACTACTTCCACATTTACCTAAATAATTTTTTAACTTCATAGCACATTCTACANCAGTTTTGCCATTTCTGTTTCATGGCCATTGGTGATGTATCTATGGCGTTTAATCGATTTAAGCGCATTTATATTACGTGGTTTGATGTTGTTGCAGCGATTTGTTTTCTCCTCTCTGAGTGGTGCTGGGGATTGAGCCCTCAAGAGTAGGCTGCTCAATAAGAAGATTCCCAANTAAAACCGGAAGAGATATCCAAACCAACAGATGTACAAATCACATACACAGAAACGCAAGAAACATGAAAAANCAAGGCAACATGACTCCTCCAAAAGACCATAACTCCTCGACTACTGAATTCAAAGATACTGAAATAGGTAAAAAGCTAAAGAGAAGGATTTCAAAAGTTAAAAANGATAAAAACAAGCAGATGAATTCAATCAGGACCCGGAGAGGAAAGTCAGCAACACAGAGGAAAAAGCCAGCAAAATGGATAGAAAATCAGCAATNCAGATNAGAAAAATTCAGCAATGAAATAGGAAAGTCCAGCAAAAATATAGATTTNTAAAAAAAAATGCTGGAAATGAAATTCAACAGAAAGAANCAAGCAGGAGAAAGANTATCAGGGATGGAGGACGAGGTGATGAATANTGCATTTAAACATCAATAAAAGAAAAATAANAAATCAGNATCACNACATCCAGGAGCTCTGGGATACGATCAAGAGNCCAAACTTAAGAANCCACGGATAGAAGGAGCTGATANAAAAATTAA
>rnd-6_family-1417#LTR/ERV1 ( Recon Family Size = 23, Final Multiple Alignment Size = 20 )
NNNNNAGAGGGGGGAGAAAGCGGCATCAAGATTAACGTGGAAAGAAGCCAGTTGGCAGGAAGACTGGAAACCCTTCCCCACCTGCGNCATACAACAAAGAGCATGCTCGAGAAAGCCTGCAGCATACAAACATGGGAGAGGCGGGGCGACGTAAATACTACAAGGGTCGTGAGNCTCGTGGCCCAGNGCTTTGGGGCCTTTCCCAAGCTCACTAGCCCACTNCCATTCTCGGGAGTGCTTTCCCTTTCTTAATAAACTGTCTGTCTGTTTCTAACCACGTGTCCCTGGTCCAATTCTTGTTCTGGGACACAAGAACCTGGAATCTCAGCGGGTGCCCCGGACTCAGATCCACGCCTGT
>rnd-6_family-396#LTR/ERVL-MaLR ( Recon Family Size = 20, Final Multiple Alignment Size = 19 )
TGNTGAAGTCCTAACCCCAATACCAATAAATAACCNATAAATGTGACGCTAATTTAAATTTTAAATNNCGTTTTAGCATGCGNTCAAGCATAAGTGAGNNACCACGNGAGGGAAGGACAGTNAGGCTTAAACNANTGCCTGCTGTCNTNACNAGGGCAAAAAATTTGAGTCAGAGACATGCATCAAAGGAAGATGCACGTGAAGACGAAGGCGGAGACTGGAATGATGCGTCTACAAGCCAAGGGACGCCGAAGATTGCCAGCGAGCNCCAGAAGCTGGGAGANAGGCAAGCAGCCATCTTTCCCTCAGAGCCCTCAGAGGAANCAAGCCCTGCCAACACCTTGGTTTCAGACTTCTAGCCTCCAGAACTGTGAGATCCGCGCGTTTTAATCTGTTTNNAGCCACCTCACAACGTTTTGCTN
>rnd-6_family-2199#SINE/B4 ( Recon Family Size = 23, Final Multiple Alignment Size = 19 )
AATTTTTGGGCCAGCGAGATGGCTCAGCAGGTAAAGGCGCTTGCCACCAAGCCTGACGACCTGAGTTTAATCCTAGGACCAAAANTGTGGTGNAAGGGA
>rnd-6_family-356#LTR/ERVL-MaLR ( Recon Family Size = 19, Final Multiple Alignment Size = 19 )
NNNNNNNNNNNAGAGGATGTTACGAGAGAATTCTGTCCCCCAGANTCNGATGTTGGAGTCCTAACCCCCAGTACCTCAGGATGTGACCGTATTTGGAGACAGGGTCTTTAAAGAGGNAATNAAGTTAAAATGAGGCCATTAGGGTGGGCCCNAATCCAATNCGACTGGCGTCCTTGTAAGAGGAAATTAGGACACAGGGCACAGTAGGNAGACCGTCTACGGAGACGAAGCAGGAAAAGCAACCCGCCCTCACCTTGACCTTGANTTTCGGCCCCCAGGACCGTGNAAGGCAGACT
>rnd-6_family-517#SINE/B2 ( Recon Family Size = 19, Final Multiple Alignment Size = 19 )
NCATATTATGTCAGTCTGTGTACTATTTTCTCATAATCCCATTGAGCATTCTGNGTGCTTCCACTATGAATGTAGCTTTGTAATCAGCTTTCCTGTTATAAATTGTTGGGAATTGTCATTGTACTGTATTCATTTATGGTGCAAATTTAACATACACANCATCTTAATTTTGATGCATCATGTTCCCAAGGATCGGTTTTGTTGTTGTTAATCTGTGAGAGACTTTTGGTTTATTGGATAAAAGGTATTATGGATGTTGGCAGGTGGCTCAGCACATATTCATTTTGNAGGTGACNTGAGTTCAGATACCTACACTCAAATTGTGAGGCTCGTAACTCTACCATTTCCGATCCAGGGCATCTGAATCCCTCTTTTCTGTGTTACTTGTATACATATGGAAGACATTCTCACTCNTGCACAAACATACGCAAAAAATAGCAATAAACTTGTTTTCAAAAGTGCTTGTGACTTATAAAGCAGTAGAGTAAAACAAGTTGCTTTAGGTGTACACTGATTCTTTAAAAATCTGTTATCTTGCATTTTGTTTTAAAAAGTTTTCATTTCCTCACTCTGATCGCAGACTTACAGGCAATCATCAATCANAGGGAACAAAATGGTGTCTAAGTGATCCTAACAGACATNCTTTTCTTTATTATAAGAGAACGAGATTCTTTTTTAGTAGTCAAAACTATTTTCTACAAAGTTAAGGCATNAGAAGGCTTCAAGTGAATCTCTCCAATTTTGGTGGAACAGCCCTCCTCGCCCAANCCATTTTCTATTATTGGTAAAGGATAGAGAACTGGAGTGTATAGGATGAGTGCTGGTCAGTGATTTCTTANAGTTTGATTTTGGTTAGNATCTTGTAGTTCTTGTTTAAGGGACCATAATATGTTTTGTCTTTGTCAGTGNTACCATCTATATTGTTGATTTTATTACATTGTTATCTAAGTATATTGTTCATTTTCTGGAAAATGATGGTCTTCACCAATTTTGTATTCAGAAAATTTCTCATGTTATGAGTTCCTTGAGTTTTTGTTGGTTTGGGAAGTTTCTGTGGAGAGACAGTTTTAGTTTTCTCTTCTTGATCTTAGATGCTTGCCTCTTTCCATTTCCTGGCATATCTATCTTCATGTTTGTGTTTTTGCTGCTTAAGTGATTGATATGATTAATACATTGGCTTTGGATCTTTAAAACCTTCTCGTATATTATTGTCTCTTTNTNCTAATTGCCTCAG
>rnd-6_family-262#LTR/ERVK ( Recon Family Size = 24, Final Multiple Alignment Size = 19 )
CCAGGCCCTACTGGCCCTGACAATATGGATTCAAGTGAAGAACATCGAGGGAGCCCTGAGATGGGCACTGGTGAGGAATCCACCCATACTGATGCCAGTAAGTAAAGTAAGCTCTGTTTTTCCATCCTTTTATTCCACCAATTATACNTTGGGGGTTCCTGCAGCAAATACAGCATTAGAAAGATCTTCATTGGGTAATTTAACGTTTGATATATCTCATGCCCTCTGCTTCCGGAAGATTAGCAATATTTCAGAGATGCCTAGTATCTCTCTTTCTGGACCATGCGTGGTCCTTAGTAATTATTCTCTGGGAGACTTTTCTTCTGATTCTTCTGGGCATCCCTGTTTTGGATTGAGAGATATCTTTTACCCAATAAATTTTAAAAGAAATGTTTCTGGACTTCCAACCCCTCCGAGACCAGCTCCCTTATGTTGGAAGACGCCACAATCCTTCAGATTGTACTTACCATTATCTTGGGGAAATTGTGCTCCCAAGGAACCATGGAAATTGGAGGGAGATAAATATTTATGGTGGTTTGGTCACCGACCTACCTCTAAAAACTCCTTGAGAGGGGCCTTTGATTATTCCTATAGAAATCCAAATATGGCAGGAGTTTCACCTACGTTCGCGGGCATGTTTCTCTGTGGCCCTCGTGCATGTACAGATATTAGGCCTTTAGCCCTTCAAAGGGGCTTGGCTTTCAATGCTACAGCCAGATGGAACACATCAGACATCTTTGAAACATCCCTCCAGATTAACTATGCAGCGGGAATGAATTTCTCTATTGTCAGCCTGGCTTGTGTTCTGCCTCCCTTTATGTTTGTCTCCTTTAATGGGTCGGTCGGGGAGGATGGTGTCCTTGATTGTTCTTCCAGCTCCTGCTTTTTGAGCAACTGCTGGTCCCCGACGGATGAGTCCGTGCTGATGGTGAGAATTCCTGCTCTGGTTCCCCTGGTGGTAGAAGACCCACATGATGGACGAGAGCTTATCTTGTATCGAGAGAGAAGAGACTTCGGAATCACCGCCGCAGTCGTCGCAGCTATCGCCATATCAGCCACAGCCGCCACCGTTGCNGGAATCGCCGTGTCCCAGAATGCAGCGACTGCAGAGACTGTTAACACTCTTGCTGCCCGTGTTACCCAGGCCTTAGAGACTCAAAATACCATGGACTCACATATTCAATTGGGGATGTTAAATTTAAATCAGCAAACGGCCTTATTGCAGGAGCAGATTAATGTGTTGTGGATGGTGCAACAAGCTTCTTGTTCTCATTTTTATCATTCTGCCTGTGTGACCCTTATGGAAGTGAAAAATATGTCCTTTGAGGTGCAACGCCTTAATGCTTACCTTAGGGGGCCTTGGAATGATTCCTTTGTAAACTTTACCCACTCTTTGGTACATCAGATTATTGCAATTAATGAAACTCGTGTTAAACCTATATCTGCTGAGGGATGGTGGAATGCCATGGCCCAGATTGGGGGTTGGGCACAGCGATGGGGAGGTGCCTTGTCCCTGGGGATCTTGGGACTAGTAGGGGTGGCAGTAGGTCTGCTCCTCTTAAAACGACTTCTAAACACCTTCACCACGACTGAGCTTGTCCACCGTCAGGTGTTACTCAGTCTGGCCCATGACTCTCCCGGAAGTCATGAGGTATGGCTGCAGATGCTGAAAAAATGAGGGTCTCCAAGGACGGGCAACCTGTGGGGAGACCCCCCGCCTAAGACAGGGCATCGGGGGCCCNGTGACGGGTAAGGGAAGGTACTTCCCTCGCAGGACCTAAGACAGGACCCCTCATTATAAAATAAAGTAGGGGGA
>rnd-6_family-211#LTR/ERVK ( Recon Family Size = 21, Final Multiple Alignment Size = 19 )
TGTTGCGGGATATTTTGATCGCACTGTGACACTCCCGAGACTGCCAATGAAGTTAAACCTTGAATCGAAGGGCGGAGTCCGCATTNAGCTGGCCGGAATNGACCATAGAGTTCTCTGGNGGACTGAGAGGAGGNTAGAGGGACACAGGAAGGAGTAAGGAGGGGCTTGGAGGGATTNTCGGGCCTTTTCGATCTGGAAGNGTGGAGAGGAGGGTCAGCTGATCGCTCCTCCGCCTCTCTGATCTNTCAGGTTTTTACCCCAATATCTGACTCCCGAGTTTTATTTAATAGNATAATAGTTTAGACTTATNNTTCATCTGNTGAGGAC
>rnd-6_family-2665#LINE/L1 ( Recon Family Size = 19, Final Multiple Alignment Size = 18 )
GAAACCCAGCTTTGGTTCTGCCCTGGAATCATCCACATGGTGGAGCCTGTAAGAGAATCACATTCATCTATGTGTCACCTGACACATGCCAGCTATAGAGGCAGAAAGGGGAGATACATGCTNGTGAGATGGNNCAAAGNTTAAGAGCACTGATTGCTATTCCAGGGAANNAGACNGCTCAGAGTTGTGTGTNTTTTTAATTAAGAAAAGAAAGGCTGGGGTGTGGGTTCTGAGCAGCACACTGTTCAGTTTCTGTGCATCTTCTCAAGTTACTGAACCTCCCAATGTCTCAGTCTCTTCATCTNTCAAATGAGGCTGATGACACNCATGTCTCAGGATTATGATGAATATCTAAAGCATCTCACAGAACTCCTGGAAACAGCACGTAACACATGACACGTCATATGCAGTCTCACACTCTCGTTCCATCTCTGGGAAGGCAGAGACAGGGGATCCCCAGANTAAATGATGAACACTGGGATTAACTGAAAGATCCTGCCTTGGTGAATGAGGTGAAAGCAATTGAGAAAGAATTCGATCCTGTCAGTCTCTACGTACATGCAAAANAGANATAAACAAGTAGATGAAGATGACAGAACAAACGTCAGTCAGACACAGGCCCTCACACATGTAGTCCTATGAGTAATGACAGAAGGTCATGTGTGCAGTGCACTGGAGACACTGTNGTCTTCCCAGGGAATGCTGATGGATCGTGTGGATATGTGAGGAGANAGTTATTTCTTCCTTTTTTACTCCTACCTCCCTCTGCACGCAAACAATCAATTCCAGGTGTGCTGTAGGTTTGAGTGGTAAATCTATGGCAACAGTCTGAAGCAACCAANTTTTTAANATCAAACCTGATAAATATATCTATCATTTTAGGGGAAGCAAAGGTAAGATTTCTTTAAAGGAGCACTTTCCTTGGAGGAGAAAACTAACGGTAATCTAGAATAAGCAAAAAGAGGTACTCAAAATACTTATACAAAGAATTAGAAAAGACANAAACATAGCAGCAGATGCTCCNATGGAATAGTGAACCACATTTAAAGGGCATTTCACAAGGCAGCTGTCCGGTGAGCACTGAGGAGGCTGAGGTTCTCAGCACCATTACTCATCTGGAAATTGCAAAGAACAGCACAGCGCCAACGCCCACCCTCCTCTTCTCAGTCTCACATCACCACACNCCTACCAGCNTGGCTACAATAACAGAATCTAGTATTGACAAGAGTAACTGGATCCAATGGGAGAGTAAATTAAAATGATCCCTTTAGTGTGTGCCTGGCTGTGTTCCCTAACGTTGAACACATTTAATGCATTGCCCAGCAATACAAATATCAACTATATTTCTGAAACAATATGTAAACACATAGGCACATACAAACATATGCTCAAGGAAAGACATGTAAAGGAAATTTCCTAACACTGCTCAAAATAGTCTGAACTAGGGCACCACTCATGCTAATCAGCAAGACAATGGTTAAGGCAGGAATTGCTCTGATGGGAGTAGAAATATGAAAGAGACTCCTAGACATCCTCAGTCTTCTCTTTCCCTGTCCCCATCCCCTCTCCTGACCAGTCTACTGCTCAGAACCCTCACAGCTGCCCTTCCTTTCCACCCAGGTCAGGAGCCCATCATCTCTCCCGGCATTTCTGCATCAGCGTCTCCATGCGCCTATGCCTCTAAATTTTCCCCCTCAATAC
>rnd-6_family-1677#LTR/ERV1 ( Recon Family Size = 19, Final Multiple Alignment Size = 18 )
AAAGTATACTGCGACTGTGTGAACGAGAATTCCTGGAAAGAAGCTGTGTCTGCAAAGGCNGATGGCCGATTAGAACTTC
>rnd-6_family-1366#LTR/ERV1 ( Recon Family Size = 21, Final Multiple Alignment Size = 18 )
TGTGAACTGAAGTTCCCAGAAAAAAACCACACCTGCGTTAAAGATTCTACAAGGCTGACTGGCTGATTAGAATNTCGTGATTGTGGAGAGTTGGAATGTTGCAGGTCCANGGTCAAATCATCTTGGGCTATCTTTAGTCCCTTNGAACAGCCATTTATTGCCAACCTCTGTGTCTGACCCAACAATGAGCTGCGATCCTTTTGGAATCTATNAACGACCCCTAGCTCCCANCAGCCCCGAAGCTAAAAATACCNNNNNNNNNNNNNNNNNNNNNNNNNNNNNNNNNNNNNNNNNNNNNNNNNNNNNNNNNNNNNN
>rnd-6_family-2678#SINE/B4 ( Recon Family Size = 20, Final Multiple Alignment Size = 18 )
GCCGGNAAGGTCTCTCAGTGGTAGAGCACTTGCCTAGCATGCATGAGACCCTGGGTTGGATTCCCAGCACCACAGGAACCAAGTNTGGCAGCTCATGCCAAATCCCCGAGAGGTGAAGACANGAGGGTAGCATCCCTACAATGAGGTTNNNNCCANAACAGGCAGANNNNNN
>rnd-6_family-2448#SINE/Alu ( Recon Family Size = 18, Final Multiple Alignment Size = 18 )
TGTGCACATGCTCTGTATTAAAAATCAAGATCTGGGCANAGTGNCNCATGCCTGCAATCCCAGCACTCGGGAGCTGGAGGCAGGAGGATNCTGAGTTTGAGGCCAGCCTGGGCTACACAGCGAGACCCTGNCTCAGAAAACGAAA
>rnd-6_family-674#LTR/ERV1 ( Recon Family Size = 22, Final Multiple Alignment Size = 18 )
GGAGAGATTGGAACTTNGTATTCAGAGGCCAATTTCNTTATCTTGGGCTAGCTTTAGCCCCCTNAATAGCCATTCNTTGCCCCACCTCTGTATCTGANCTAACATCTCGTGACTAATAGGTAAAAACACTTTTGGAATGTATTAACTTAACAGACCGCTAGTTTCCACCAACCCAAAAGCTAAGAATGCCATCAGATAACATCTGAAGCCTNTACAGTTCTCTGTTGCTGNACCCACCTAACTGATGTCCCCACCAATGTATTTTAAACGTNTCTGATTTATGACTTTCTTTGTTTGTAACTATAAAAACTTCATGAAACTNCTTCCACGTTGGAACATGNTATTTGGGGNAACCTGAATCCGTGTTCCCGGGCCATGGTCACTCATATTTGGCTCCAGAATAAACTATCTCTTATTCCTCTT
>rnd-6_family-468#LINE/L1 ( Recon Family Size = 18, Final Multiple Alignment Size = 18 )
GGGGAGGGGTGGGGAAAGGTTGATCAACGGGTACTAAGTTACAGTTAGACAGGAGCAAGAAGTTCTGGTGTGCCGTTGCACGGCAGGGTGACTACAGATAACGATAACGTACTGTACATTTCAAAAAGCTAGAAGATTTTGAAAGTTTCACCATAAAGAAATGATAGTGTTTGAAGAGAGAGACGTGTTTAACCTGATTTAAACATTATACAATGTATGCGTATGTTAATACGTTANAGATACCTCATATTTTCAACCTTTTATTTTTANATTTAAA
>rnd-6_family-151#LTR/ERVK ( Recon Family Size = 24, Final Multiple Alignment Size = 17 )
NNNNNNNNNACTGGGGAATATTATTTTCAGGTGTGTGACTTTTGTTTATGCTGCGTTTGTTTAACTCTGTGAAGCTGTGNTTCTGTGCCTGTNTAAGACACCTGATTGGTCTAATAAAGAGCTGAATGGCCAATAGCNAGGCAGGAGCAAGGATAGGCGGGGCTNGCAGGCAGAGGATAAATAGGACTAGGCACCCAGCTAGCCAGCCANACAGAGAAAGGGAGTAAGACGTACAGAATAGAGAAGGTAAAAGCCCAGAGGCAAAAAGGTAGATGGGATAATTTAGTTAAGAAAAGCTGGCTAGAAACAAGCCAAGCTAAGGCCGGG
>rnd-6_family-421#LINE/L1 ( Recon Family Size = 21, Final Multiple Alignment Size = 17 )
GGGCGGAGACTCCCTGCTAGANCAGAGGCCACGCCAGCCAAGAAATCCAGGTAGGCTGCCCGCCCATAGACCTCCCCCACTCTCTCGGTACCCCTCAACACTATCCCCAATCCCTCTCCCNCCTCCTCGTCGCTGTGTCCCAGCCCCCAACTCGGGCGGANACCCCCTGCTCAGGTGCAGGCCACACCAGCCAGAAGAACAGGTAGGCCGCCCGCCCGTGGAACTCCCCCACTCCCTCGGTTCAGTTCCCACAGACACAATCCCCAATCNCCCCCACCTCCCCACTGTCATGTCCCAGCCCCCAACTCGGGCAGANACCCCCTGCTCAAGCGCAGGCCACGCCAGCCAGAAGAACAGGTAGGCGAACTCAGGCAGAGACTCCCTGCTGGACCAGAGGCCACGCCGGCCGCCAGAACTCCAGATAGGCCGCCCGCCCGCAGACCTCCTCCACTCTCTCGGTGCCCCCACACCTGACACTATCCCCAATCCCCCCTTCCCTCTTCATCGCCGTGTCCCAGCCCCCAACTCGGGCGGAGACCCCCTG
>rnd-6_family-463#LTR/ERVK ( Recon Family Size = 19, Final Multiple Alignment Size = 17 )
NNNAGAAGCCGGATGAAAACTTGTTCAACTGGTCTCCTTGGTTAACAACCTTGCTTCCTGCTGTAACAGNTCTAAGGATCCCGAACAATCTTATTCCTCTTATCAACAGACTCGATGGCTTTTGTTCGAGAATGGTCAATACTGTTCGACTGATGGTACTGAGGTTCCAGTATCACCCCCTTGAGCCCTGGACAGACAGGACCCATGATTGGGTCCTGTCATCGGTACTTGTGAAGGGGGAAAAATGTAGGGCCCAGGGCAGTTTTCCCAGGNCAACTTGGTACACACCTGCCGAGATGGGTTCTGTAGATCAGCAGGAAGGTAGGCCTNAGTCTCAGTTTGCCCTAGGGCAATGCTAGCTCTTAGACTCCCTCCTGTTCCCATTTCACCCTGGGACCTGTTCCTTGCCTTCGCAGGAGACAGCATTAACAGCTGGATACAAACTTGTTCCGNTTTTACCCTCGGAATGACTAATTCAGTTTCTTTATTAGCTTCAATTCAAAATCATTTTAGAATGTAAAGTTCTAGTCTTATGAAAGCTGCTAACGGTTGCTGGGAATTGAACACTAGACTGTTAGGAAATACAAGTTAGTCAGTCATCCTTAAAGTACTGATATAATTAATTACAGGGATAAGCCCCCTGTATATGTTTTCAAAATCAAACTTAAAA
>rnd-6_family-733#SINE/ID ( Recon Family Size = 19, Final Multiple Alignment Size = 17 )
AAATGAAGATTTTAGGAGCTGANGGTGTAGCTCAGTGGTAGAGTGCTTGCCTAGCATGTGCGAGGCCCTGGGTTCAATCCCTAGCATGCGAAAAACAAAG
>rnd-6_family-2671#LTR/ERV1 ( Recon Family Size = 18, Final Multiple Alignment Size = 17 )
AAAATGTACTGTCTTTTCTANCAAAGGGTTAAATAAGACAAAACTCCATTTAAAAAAAACGTAAAGAAGCCACTTGGCAGAAATTCAAATTCCTCCAGGGTCAGCACTTCTTGAAATCAAAATATGTGCTCAAGGTTTCCTCTCAAAANTGCATTCTGCTTATCAGCTCTGCCCTNTAAGTTAGCCAGTCGCGTAAGACTGTGAGGCCGAGCTCTGACCACTCAGAGTGAGGCACAGGACCCCTTNGCGTTAGGAATGAAAACCCAGNGGGACTCCCGCTGGGTGTCTGTGCTCGNTTTGACANGGCTACGCACCCTTCTGCAGAAGTAAAACTTTTTGCCTTGCCGAAATACTTTGGGTTGTGTGGTCATTTCCCTGAGACCCCCAGACCCA
>rnd-6_family-1509#LTR/ERVK ( Recon Family Size = 18, Final Multiple Alignment Size = 16 )
GCTCCTTCAGCCAATAGCCGCTGAGATACCAGCCCACTGGGGCGTGGTCTCTTTACTANAAAAGCAGCGGTAGNCCTCCGCTCNCTCTCTTGCTTCTGGCTCCCGCTTCCGGCTGCTAGACTCCTTTCCTGTTCGCACGGAGGGCTGTCGTCTGGGACGGTGATCTGTAAGTTTTTCCCCCTTAAATAAATAACCCCTTATTATATATAATTCCGAACTGGTGTGGGATTGTTTTGTGACTTCCGCCCTCATCTGGCGNCCAAACGTGGGGACCAGTCCACNCTTTTTGGGATCAGTTCACCTGGAGCATTGGGCATNACTCTCCCGNCCATGGCTCAGTACTCAGACGCAGCAGGCTGCTGCTCAGCGACCCCCCGGCNACACCCACATGCTGCCTCTGTGCGTTACANNCCAGCCCACATGCTGCTGCTTACCACCCCTGTGGCGCACACAGNCCACAANCGGCNCTGANNNNNNNNNNNNNNNNNNNNNNNNNNNNNNNNNNNNNNNNNNNNNNNNNNNNNNNNNNNNNNNNNNNNNNNNNNNNNNNNNNNNNNNNNNNNNNNNNNNNNNNNNNNNNNNNNNNNNNNNNNNNNNNNNNNNNNNNNNNNNNNNNNNNNNNNNNNNNNNNNNNNNNNNNNNNNNNNNNNNNNNNNNNNNNNNNNNNNNNNNNNNNNNNNNNNNNNNNNNNNNNNNNNNNNNNNNNNNNNNNNNNNNNNNNNNNNNNNNNNNNNNNNNNNNNNNNNNNNNNNNNNNNNNNNNNNNNNNNNNNNNNNNNNNNNNNNNNNNNNNNNNNNNNNNNNNNNNNNNNNNNNNNNNNNNNNNNNNNNNNNNNNNNNNNNNNNNNNNNNNNNNNNNNNNNNNNNNNNNNNNNNNNNNNNNNNNNNNNNNNNNNCACTCTCGGAGATGGATACAGTCTTTACCGACTNATNATCTTTACTGGACAGGCTTCACACCTTGGAATCCTCAACGAGGGCATTAGAGCAGAACACTAGACAGGAGATTCAGAATTTAAGGGAGGCAGTGGTAAAAGGATCNGAAANGATTGAGGAANCTATTGGAGCTGGTGAGCAGGGNNAGAAGGCACAAGGACAGGATGCAATGCCACCACCAGCATGTGCCAGANCCCAGGATGGCTTACNCGGGGTCCTAACGGCACACCCGGTAATTTNCTCNGACAAAGGGCCANCTGGCNCAAAGGACCCNANGGNAGNCAAAGAANNTGNATGGNNACNAATAGCAGATGAGCGATCTAAAAGAAATNAAAAGCAAGCNGNNGTATAACTTTGGCTTGCACTCTGCACCTTTTGCCAGGGAAATGGTGAGGACNTGGGCTTCNAGTGCCAGGGCTACCCCNCACGATTNNCCTCAGCTAGTNTCNGCNGNTCTAGANGATGGGCCTCNCCTGNTGTTTGGAAAANTTATTTNAGAGAAGAGNCNAAANNTNTGGAACAGCAGGGAAGAGCAAAAGGNNTNGAGGCTTCCCAAGATCAAATTCTTGGCGTAGGGNCATTACGCTGATCCNCAGGNNCAGGCTCGCTACGACGAANACGCGCTGTCCCTATGTCGCGNAGCGGCCTTGAATGCTTNGGACAGAATNCAGGANCCAGCAGAAAGGGTCGAATCATATACCAGGGTTAGGCAGGGACATGAGAGAACCCTTTANTGACTTCGTGCAAAGATTAACTAAGGCTCTGNACAAGTAGGGGTGACAGACCCNGAAGCTAGACGNGTACTTNTCGAATCTCTGGCTTTTG
>rnd-6_family-1458#LTR/ERVK ( Recon Family Size = 19, Final Multiple Alignment Size = 16 )
GTAAGGAACCCCCCCACANTATTAATGCCAGTGACCCGGACTAGTCCTTTATATCCATCTTTTTATTCTACCAATTGTTAAGGAACAGAATCACTGTTAAAATTCTTCACTTTTACATCACTGTGTAATACTCAGTAATGCTTCCATGGCTGATTTTANTTCCAAATGCTACATCTAGCAAGGTTGTGGGACTAAGAAATATTTGGTATTCCATGAATAAGGAGATTTAAAAAGCACTGTGCACATACCATGGACCTACCCCAGCTACCCGTTGCTGGCCTACAGTAGNCAACTTTGATCTGCAAGGAGCTTTNCTTTGGGGAGAGTGTATCAGCCAAAGTAACATGTGGTGGTATGGCCATGGGCCTGCTGACTTTGGAATAGTACTTTTGGGGAGGGAGATGTTGTTCTTGATTGTTCTTCCAGAGACTGCAGCCTGAGTAGTTGCCGGGATGGAAGCTCCTCGGCTGCCCTGTTGGTTCGTGTACCAGCNATCATTCCTTTGCCGGTTCGAGAAAAGGCCGTTTGAGCAGAAGATGACCCTGTATCGAGAAAAACGNGATTTTGGAATAACAGCTGCTGTGGTTGCNGTCATTACGGTCTCTGCTGCCGCNGCNACGGTCGCTGGACTGGCAATGGCCCAAACGTCTCTCGTGGCGGACACTGTGGATAGATTGGCAGGACAAGTTAGCGAGGTCCTTCAAACGCAAAATGCCTTGAATTCTCACATCAAATTTGGACTTTTGAATTTAAATCAGCAAACTGCCTTATTGCAGGAGCAGGTGGACTCATTATGGNTAATTCAACAAATGTCTTGCTCGCATTCTTATNATACGGCTTGTGTTACACCCGCTGTTGTGGCCAATGCTTCTGAAATTGTGAAACAGCTCAATGCATATTCGNATGGCCCCTGGAATTCTACTTTCCTTAATTTTACCTTGCAATCGTCGAATAATACTTGGGTGCCCCCTGTTCCAGCCAAGGGGTGGTAGAATGCTATGGCCCAGTTGGGAGGCTGGGTCCAGCGGTNGTCGGGGACTCTCTCGCTGGCTATTCTGGNTTTCGTAGTCATGAGCATTTGTCTCTGGATTCTGTGTAAACTTATGCAATCCATGAGATCACAAAACATGGTCACTCAGCAAGTTCTTTTAAGTCTGTCATCTGGGAATCCAGATGTGCCGCAAGTCTGNCTACAAATGCAGAAACNTTGAGGATACCTCCATAGACGGGCAACTTCTACAGGGGAGGGCCGCCTANGACAGGGAAGAGGCCTCCCAAGGACGGGTAAGGGACTGCTCTCCTNAGATGACCTAAGACAGGAGGATCTTCCTTTTATAAAATAATTAGGGGGGAGATGTTGGGACCTAATGGAGTCCTGGCCTTCCTACTCACCTCCCCTGTTGGTGACCTTTCTTGCCCTTGTTGTTCTGGGTTTCTGAGAAACTTGCAAGTTCCGTGCTCTCAGAGTTGTTTACCAACCCTGCTTCCTGAGTACGCATTGCCTTGGCCCTAACCCGAGGATCCGGCGATGAGGTCTCCATCCTGTTGGCCCACCTGTCTGGGTTAGGTATAAANCCCCCTTGGTGATGTACAATAAAGGCTTCTGATTCTGCAACATCCAGAGTGTGTGTTTCGTTAATCCTGACGTCCTTCGCTCGGACTTGGCATCCAGNCTGCGCTGGCA
>rnd-6_family-1935#LTR/ERVK ( Recon Family Size = 22, Final Multiple Alignment Size = 16 )
AGAGGCAGACCTCACCCAAATTCCCCAGAACGTTTATCCCAGACTCTCCCTCCCTAGACCTTTATCTCAGTCAATAGAACCCATCCTTAGGGGAGACGTCACATGTACTTTATAGCCTGCTGACCTCTATGCTATCGGTCAGAGACCACATTAGATT
>rnd-6_family-1378#LTR/ERVL-MaLR ( Recon Family Size = 20, Final Multiple Alignment Size = 16 )
TAACCTCTTAACTTCAGAATGTGACCTTATTTGGAGACAGGCTCGTTGCAGATGCAATTAGTTAAGATGAGGTCATTGGAGTGGGNCTTAATCCAATATGACTGATGTCCTTATAAAAAGGCGANCCTAGGAGCNCAGACGGGAANACTNTNAGACCNCNNANGGAAGACAGGAGTCANGCNNCTGCAAGCCAAAGAA
>rnd-6_family-126#SINE/Alu ( Recon Family Size = 20, Final Multiple Alignment Size = 15 )
ATNCAATGAAGCGTATTAGTTACTGGTGGNTATGAGCGGGAAAGTAAAAAACAAAGTAAGAAGCGACTAGTATTATAGAGAGCGGTAGAAGAGGGAGAAGAGGGATAAACGGGGGAAGCAATANGGACAAAAGGCGGAAGGATGAGGCGGGCTTTTGCTAAAGGTAGAAGAAAAGAGAGGTAAGAAATGCAATCAGACAACCTAAAATAATCCCAGCTCTCGGGAGGCTGAGACACGGAGACNCCTNAAGCCCAGGCCAGTCTGTGCTCTCTGGGAAAGCCTATNAAGGGAAAGTNAAGAAGAAAAGAGTAGGGGGGAATGAAAAGATAAAGAGAGGCAAGAACAGAGCTGGCCTGCTAAATTGACATTGGGCATTAAATGAAGGAAGAATAAATGTGAAGAGNGAAGAGCCGGATGGGAATACAGGNATGAATGCAGTCTGNCTGTTTGCTGGTTCCGCTCNTGANTCTCTGCGTTCTTNCCGNGCTNCTAGATGCCTGTCGCGCNCTTGGGCGGTCCTNTGCGAGGTTAGGNCACAGACGCTGGTCATCAGCNNCTAGGGAGGCTCTTCTGAGATCANGTTGTCAAGTGCTNNTCTGGGANTCTGGGC
>rnd-6_family-420#LTR/Gypsy ( Recon Family Size = 17, Final Multiple Alignment Size = 15 )
NNNNNNNNNNGTGTCACCTCCTACGCAGGCACACAGAAACATCACTNACANGTACACAGACACAAAGANACACGCAGAGACACACANAGGCANGCACACACAGANACATACAGACGCACAGAGACACACACAGANACATGCACACACACGCACACACATAGACACGCACACGTACACAGACANACACACACACACACATACATANACACAGACACACACATACACACAGACTGGCACACGCACACGGAACACACATATACGCTCAGACACTCGCGTACAGACACACGAGCGCACACACACACACACAGANACNCGCACACACATACAGACACATGCACTCACACACACACGCACTCACGTACACACAGACACACCGGCACACATGCACACACAGACACACACGTCACGTGCAGCTC
>rnd-6_family-3588#LTR/ERV1 ( Recon Family Size = 16, Final Multiple Alignment Size = 15 )
GTAAGAAATAAATCGTTACGGTCTATTTTCAGTATGAGGTGCGCTTAGAGCTCATCAGAGAATCACAGATAAGCAGGAGGCGCTAGGCCCCTGTCTTCCCTAGCTGGCGGCTGGCGCCTGCTTGTCTGGGTGTCAGTTCATCCTAGAGTTGGAAAGTTGCAGGCAGTCTGCTGTGACTGAGCCCACGTATCAGAAAGGAAGGAGTCTCAAGCCCCAGGATATNCATTAGATAAGGCTTTGCGTCCTGAGCCAATAGGATGGGGAACTTGGGGAGTGGGGCTATGCTAGACACTAAGGGATTGTANCTCCCTGAAGNACTCAGCCAATGAGGAATTCAGGGAGCAGGGATAAATTAGGAGCAAAAAAAAACCACTNTTTGNNCCAAATCAGCACGCCAGCCATTTTTGCCTTTTCTCTANGCTGGCGCCCCTTTGCAGACGTANANTAAACTGCCTCGCTTTCACTANTCTGAGTCTCCAGNACCGTNATTATGAAGTGAGGATCATTGTTTCTCACAGTTAGCCGCCTTAG
>rnd-6_family-1810#Satellite ( Recon Family Size = 16, Final Multiple Alignment Size = 15 )
NACTTAACAGAATTAACATACTGGGGAGGTTGGGAAAGTCTCTACACACAGGAGAGTCTCTAAACACTGGACATTCTGNACACAATGGATACGATGTNCACTGGACAGAATGTACACACTGGNCAGTCTGTACACACTGGACAGTCTGTANACACTGGACAGTCTGTACACACTGGACANAATGTACACACTGGACAGAATGTACACACTGGAAATGGACAGANTGTACACACTGGANAGTATGTACACACTGGACAGAATGTACACATTGGAAGCTACACACTGTAAGTCTGTACACCGGACANTCTGTACACACTGGACNAGTNTNNACAATGTACACNCTGNACAG
>rnd-6_family-2018#SINE/Alu ( Recon Family Size = 16, Final Multiple Alignment Size = 15 )
TGTATTGTATTTGATACATTGAAANTTTAATTCCCAGCATTTCAATTGTGATTTTTCNCCTGACTCACTTACTTTCTGGTGTGTNGCTGATTATTTTATCCATCTTGTTTATGTTTNCCTAATATCACTAGNCTTCTTCATTACAGCCTCGANNGAATAAATTTTTTATTGTATCTTTTNCGGTGANTCACCATTTTATGAGTATGCTTCTGAAATNNTCACCAGAATTTTACCTATTTCAGATCTTTGAGTTGAATCCTTGNGNGAATTATGATCNTTTGGGGTACAATTTTTGGCTTAATTTTTNANGATCTTGTGTTCCTGTGTTATGATTCATANCTCTTGGTTTAAATACCTNTTTTGGTTTATTTGAGACTTTTCTAAATTTAGCAACCTATACCCAAGGGTTCACTGNCCAGAATCACTCAGCTTTAAGGCGTTTGGGGATCTCCAGCAGTTNTATGTAGTCTGTAACACACTTGTTCCCTGCCATATCTTCAAGATAGGTGCTCATAAGTTTCTTAATCAGAATATGGACATGATNAGGTAGAATATTGCTTTTACATGAGAGAACAATATATGCTACCCCTGCCTATCTGATGCAGCTCAGTTCNCACTGTAAAAGTCTGGTTTATANATTCTNAGCAGCTGGGCTGGCCTGGAGAGGCCCATGCAAANNAGTCAGCAAATACATAAGGAAATTCTGGGCAGTGTGTGTGAGTGGCTGGTGNCAATCAACAGGCAAAAATAACACCAGAGGCATATGNACGATCACTGAAAGATATCAGCTTATAGCTCTCCAACAGAAATNTATTAAGTACTCTAATAACAACTTTGTGTTAAAATCCAAGACATATTTAAACCAGTTTGCTTTTGCGGAAATGTTAGGAAAGCTATCTCAGATTAACAGTANTAGGGAGATGTAAAGATGTTCAAAAATTCGCGACAGCAAAAGAAACTTAGAGTAAGAAAACACGCAGTAAAAGAAAGGAAGGTGGGGTGAAGAACAGGGGAAAAGTATGAGAGAGNGAATTGAGGCTAATTGGGTTCACTATCTCTCATGTNTGAAGTCACTCATGCTGAGTGAACACTGGGCTCCAGTTTCCAGACTNNAAAAGGAACAGAATACAAAGAGCAGNCCAGAATTCACTCTGTGGAAATCCTGGGGAANATTCATTTAAGATTGANATGAGAGAAGTNTTCATCTTAAAGCAAAGGNAANCCAGANAGAACAAAGAAGTATCCTCCATCCCCCAACATCAGGAAAATGAAANAGGACTCTAAATTTGGGAAGATGGAAAGGGAACCAAAATAAACTGGATTTCTTCAAGTAGTCATGGNTGTAGATNAACANTGCCAAGAGNGTTTATTTCAGAAATGATATTCTAGAATAATCTNGAAATCANCCATATTGAAAGTGGGTGAAAATGGTCCTATTGACATAGTAAACATGTAAAAACCTCTCCAGAAGGGGTTTCGGCCATTCTATATCAAATATCAATNCTACTGACGCCAATAGACCACAGCACCAGAGAATGTTGCCATCCTAAGGAAAAAAATGTTTGAGTATGAATGAAAATCAGAAGCAATAACAGAAATCACAGAACCTGCTGTTCAGGCTGTGAGCTCTGAAAGTATATATAAGAAGNAAATTACAAACTCAGTATTNTGTGTAAAGTACAAGAAACAGAAAAATAAATAAACAAAACNTCATGGCAAGAAGTCGAGATTCATCTGCAATCCCAGAACTNNAGAGACATAGANAGGAGGATTNTGAATTTGAGGCCGGCCTGGGGCACAAGTCCTAGCNNAGTCTAATCTATCCATGGAGACAATCTTTCAAAAACGGGTCTTATTAATCAAGTTGTTACTAGGCAGCTCATGGCATTTGATATCCAAGACAAAGTAGTTNTCTGATGTTAAANTTTTAGTATTAAATCAAGAATATTATTGAAAATTAAATATGCATTTAAGTAACATGCGTTTTCCTTTTAATTTGTACTTATATAATTTCATGNATCAACTTTTCATGTAAAATATATTAAATTATTTCTGATAGGCATATTCAGATCTCCTTTGTTTAACTGCTAACACTCCATCATAAAAGAGAAACAAGCAGTATGCGGATTAAGGAGGTTCCCAATTTCAAGATCAAGAATATGACAGATGAGTAGCTGCCCCAGTCAATGCCTAATAAGTTCCGCTGTTCTCTGTATCTTTGATAAACTTTGTATTTTGCTTTGTGACAGCTACAATGAGCTCAAATTGTGCTTTCAAGTCATTAACTGCTGCTCNTTCAGACTGGACNCATGGAGACAGGGGTCTTACAAACACAAAGACTTTTGCAGTTAAACATGTGTTTTTACNGTACCACAAGGGGAAAGCATGGANACTAAAGGACAAAATNCCCATGNTCTTTTTTGTTTTTATGTGTGATAGAAAAAGCNTGACNGTCCTTAGTTACTGCTNTTTCACAAATNAAGTCTCCATCNTGGTGCGTTGGATTCCTTGGGCTGTAATTAAAGGTGAACTAAGTNNAANNCNNCNGNCGNAAAANAACGCAGATTAATTTGCTCCCAGNTTTGGAGACAGGAAGTCTGATGTTGATAACTTNGAGCTCNTGGGCACAGCACACTCTTTCATGGACACCACTGCGATGAAGGACNAAGGAAAACATATTTCATCCTCAAACTCAGCAGNGTNNGTGCTGANGATGTTGTAANTTATCACGGTGTAAACATAATGCAATCTCCACATACAGTGCTTCAGCCTAAAACGCAAACCTCCTCTATTAGATGGTCCAACTGCTAACACATGTTACTTTTCTTTGGAATATCATAGAAAATTTNCTGAAATTGTGTGAGAGAAAGAACCACAGACAACAAGTTTCAGNTGNNNTCTGTGCCCCNTGGGAANNACAGCTTCACCCAGGCAAAGCATTAATGGTGCTTTCAGTTCCACCATCCGCAGTATAGAAACATGGAGATCAGGAG
>rnd-6_family-1178#LINE/L1 ( Recon Family Size = 18, Final Multiple Alignment Size = 15 )
GGATGGAACCGGGGAAATTCACACCGANTGAGGTAACTCTGGGTCCATATAACGTCAATGTCTTNTCTCATATGTGGATCCTAGCTTCAAATNTTTTGTTTCGTGTGTTTAANTTGGAGTACANGTGGAAGCCAGGAAACTAGAAAGAGGCCGNTGGAGGGGGACGCATTAAGGGAGGGGAGATAGTAGATTATAGGTAAAACGAAAGTAGAGAGGCGGAATACTGGGGGCGGAAAGGCTTCAGCAAGAAGGTAGTGGGAGTATGGGGGAAATCAGGGGANGGGGAGGGTTAACTCAAAGGGAAGGGTGCGAAAAGCCGTATGGAAACCTACTATCTCGCAACCCAANTAAAAATATAATTGGAAGGATAGTAGAACATGTGT
>rnd-6_family-2543#LTR/ERV1 ( Recon Family Size = 16, Final Multiple Alignment Size = 15 )
TCTTTTAATTGGCTTATTGAGGACGGGTGGCCGGACCTGACTTGGGGCACAGGCTGTGACCCCCAA
>mite|1|1435773|1435782|1435863|1435872|t3|1435781|m1|ave_score:0.592589
AGACACAGAAGAGAGGGGAAAAGGACAGACTTCTATTATTTCAGAAAATATAATCACTTTTCCCTAAAAAGCTATTTATGTTAATGTGAAACTCAGTTTTAACATAAAATATACTAAATATTAATAGCTGAAACTCACATAAATAAAGCTTTTTTAGGCATTTAGTATTTTTTAGATGTACAAAGAAGGTCTAAGGCCTGGGAGTGAAACATTGTCAGGT
>mite|1|2109781|2109791|2109905|2109915|t3|2109782|m1|ave_score:0.540638
GATTTTTCTGAGAATTTATTCTTCAAAAATGAAAAACGTCCCAAAGGAAATAGAGTATATTCTTTTATGTGAAATTAATATATAAAATTCATGTACATAAATCACAACTGCACTAAAAGTGTAATCAGAAAAATAAGCAAAAACACCAATAATTTGAAAAAAAGAGATATAAAAGACTAATAAACATATAAAAGATATTTTGACTCTTCTACCTGTGTAATTAAAGAAGTTAGTAATTTCAGAATTTTGGTCCGT
>mite|1|3013124|3013134|3013164|3013174|t4|3013126|m1|ave_score:0.528621
GTCAGCTAGAATGTCTCCTTCTAGCATTACAGAAAGCTTTTTCTGAACAAAACTTATTTTTAGAAATGCAACACAATGATTTTTTTTTGAAAAGTTAAGTTTGAATTTCTATTTTATTTTGAGGCCTCGGAGACATTGCAGCTGAGGAAATGCATTCTTAAGCCAAGAGAC
>mite|1|3689866|3689877|3689993|3690004|t3|3689871|m1|ave_score:0.533155
TATAGATGATAGAAGATAAATAGATGATATATAGAAAGACAGATGATAAAAATAGATCATTAGATACATAGATAGATGGTAGATAGAATATAGATAGGAGGTAATAGATGTGACATATATACTCAGTAAAATATTATTACATTTAAATATATTTATCTTATTTTTAATTTTTGTAAGTATATGTATGTCTATGTGTCTACATGTATAATCTTGCCTTCCTTTCAACAATTCAATGACTTTCTGGGCTCTTGGAAGAGTC
>mite|1|5187985|5187994|5188294|5188303|t3|5187993|m1|ave_score:0.54088
CTGACCTCCACAAGCATGTGTAGGCACCTACACACATGTGTACCCCTCTCCCAACACAAAGAACAAGATTTTACTGGTCATATTTTATTTCAAGTGCTTAGAGTTTTCAAATTGAAGTATATGAAAAATGAATACATAGTATGGGACTATTCATGCCACGTTAAATGTTAAAACAGTATTTAAAAATACTAAAATTTAACTACATTTCAAATAAATATATGTACATGTTATATTAACCATTAAAAAGATTCATTATTATTTAAAAACACTGATATGAATGTCTTTCAAATATGTAAGTATAAACCTGTTGACTTTTAAAAAAGACTAATTACTTTCCAGACTTTTAGCAAAGCAATAAAAAAAAAATCTAATCTTGTACAAATGTCTTTAGCTACCAAAACCTATCAGAACTCATACAGCACAAATATTGGCCAACTAC
>mite|1|5187993|5188002|5188160|5188169|t3|5187997|m1|ave_score:0.577745
CACAAGCATGTGTAGGCACCTACACACATGTGTACCCCTCTCCCAACACAAAGAACAAGATTTTACTGGTCATATTTTATTTCAAGTGCTTAGAGTTTTCAAATTGAAGTATATGAAAAATGAATACATAGTATGGGACTATTCATGCCACGTTAAATGTTAAAACAGTATTTAAAAATACTAAAATTTAACTACATTTCAAATAAATATATGTACATGTTATATTAACCATTAAAAAGATTCATTATTATTTAAAAACACTGATATGAATGTCTTTCAAATATGTAAGTATAAACC
>mite|1|5541541|5541550|5541587|5541596|t7|5541548|m1|ave_score:0.587648
AGGTGACAACTTATATTATATGGTATATTTTATATGTAGTTTTACAACTTATTTACAATTGTGTTCTAAATTTATAGCATTTATTTCAGATAAGAAAATTGAAATTTTTAGAAAACTACAATTGGAAAACAAAGATCTGTTTTCCTAAAATATGTTTGAGCTGTATATCCATATTA
>mite|1|7066942|7066951|7067182|7067191|t3|7066944|m1|ave_score:0.516974
CGAATTTGATTTTTATAAACAGGATAATAAAATTATTTTATATAGGACAGTTTTAAAATATGCTAATCTTTTAAGTAACAAATCCATTTCAAAGATGACTTCCTATCAGAATAATTAGTTATACTCAAGCATAGTTCTATCTACAAAGTTTTTTTAAAAAAATTTTAACCTATGTGAAGAACCCATTTAATATACTTTTTTAAGGATCCAAGATTTCTCTATAAGAGACTAAAGGATGAATCTCATAATTTTTATTAGTATTAGTAAATTTTCTTGAAACTATGAAAATAACATTTTTCTAATATTAGCAATATATAATAATATATCATGATAAATATTAAAATAATAATAATAGCAATAATTGTTATTA
>mite|1|7920384|7920395|7920429|7920440|t5|7920393|m0|ave_score:0.575105
GGTCCCTGAAATCAAAATGTATGTGATTCCATTTCCTGTATGCTCATTCCTGATTTTTGTGTTTTAAGACATGTTTTAGAATATCTAAGTTGATCAAAATATCTAATGTCTTAAAACTTTGTAGTTTTTGCGCGTATATAACCATGAGATACTTAGACATCTCTTACATATACTTTT
>mite|1|8264407|8264416|8264455|8264464|t3|8264412|m1|ave_score:0.534066
AGAGAGAGAGAGAACTAAACCACAGCATAGGCTCGTAGTGAACAATACAAATGCTTATTTGTAACACAAAACAAACAAAAACAAAAATTTTAAAAAGCGAAATACTGATTTGTTTTACTTTTTATTTCAAATCAAATGAAGCATCGTCTACAACTTTCCACGCTGCTCTCTTGCGTGT
>mite|1|9209105|9209114|9209173|9209182|t3|9209113|m1|ave_score:0.718828
AGGGTGAAGTCTGGTGTGTGTGTGGGGATTGATAGAGGGAGTCGCAATGGTAATAATCAAAACACATTGTATACATATATAGAACTTTCAAATATAAAAATATTATTATAAGTAAAATATATACAAAAACAATGTGCTCAAGTAAGAGATTAACATAAAATAGAAGAAACAGGGAAATGAAGTATATTTCCCATATGA
>mite|1|10303191|10303200|10303386|10303395|t3|10303196|m1|ave_score:0.51758
GAAGGGCATTGGAAAGAGACTAAGTTCTACTTAACAAACAAAAGAATATATAGAAAATAGTTCTACATACAAAAATAGCATAGGAATGTTTTAACTTGTAAATATTTAAAGTGTAACTTATCATTTTAAAGCACAAATATCTACAATGAAAAGATATATTTTAAAAATTTTTATCAGCATGTCAAACAACAACAGCTGGAATAACCCCAAAACAATAAGAATAGGAAAAAATAAATTTTAGGGTAAAAATAAATGGTATGAAGAATAGAAAAAAAACAATAAAAATGCCAAGAAAAGCAAAAGTTGGTTCTTTGGAAGTATCAAA
>mite|1|10412644|10412653|10412712|10412721|t3|10412652|m1|ave_score:0.661584
GAGAACCTATGAATGCATATATTCTTTTTTTAAATATTAATGTTTTGGTCATGGTGTTTTCCAGAAAAAAAATTATTGTTACTTATTAGTAAAATTAGTTCACAAAATGTGATAAATGATTTGCTTATTTTTTTCTTGTTTCCCAGTTCAGTGATCTATTATAAAGCCATGAATCCCTTAGAAAAGTCTCCCTGTGAA
>mite|1|10513315|10513325|10513406|10513416|t3|10513321|m1|ave_score:0.512569
CCGAGGAAACCTATAATGGTTTCTGGTCTCTACACAGACACACATTCAAACAGAAATTATAGTCAAACAAACTTTTCTGAAAGAATTTAAACAAAAATCATTTAACCTCTAACAGTAAAGGACTGTAGCTACAATAAATGTTTACTTAATATTTGTTTTACTTATACAAAAGTGTCAAGGGACTGTCACTAGTCAGAAGGTTTAATAGAAAGAAACTGTATT
>mite|1|10603341|10603350|10603462|10603471|t3|10603345|m1|ave_score:0.500675
TAACTTAAATTTTAGTATCCATTTTTTAATAAAATAAAAATCTCTACACAAAGACAAAACTGTCACTTATTAATTTAAAAAATCCTTATTTCTTTGCCTATAGATATTAAAATTTAATTTGAAACAGAATTGTAAACTTTTCAGTGATACCAACACCATCATTACAGATTTTAGAAATAACATAATTGACAAACTGCTTGTCTATAAAGTATACATTTACTCCCTGTACTTTTCCATACACATACCAAGAT
>mite|1|10845156|10845167|10845194|10845205|t5|10845165|m0|ave_score:0.522993
AATTTAAAACACCATGAATACACTTAGCAGATTAAGTAGAGTTATGAAAAAACTAACAAATTGTGTTTTTTCAGATGAATTTGTTAATACTAACATAGGAAAAAACACAAACAAACAGAAAGACTTTAGAAAATAGTTTTAAAAATGTGGAAGATATAAGAGAAAAGATC
>mite|1|11336341|11336350|11336670|11336679|t3|11336347|m1|ave_score:0.528492
GTTCAGAGGAAAGGAAGGTTTAAGGGGAAGAACTGGGAAGGAGAGGAGGATGGAAATCTATGACTAGAATACAGAATAAAGACATAAATGAAATTTATTTATTTAAAAACATTTAAATGTTTTTCACCAATTTACTATTAACTAATTAATCTATCTTTATTTAATAATAAATATACATAAAATACAAAATGCTTTAAATTTTAAATTTGTAATTTTCCAAATGTTTTGAATTTAGTTGTTGACACAACCTTAAAATTATTTTATTCATGAATTTTTATGTTCTTTTATGTTTATGGATTTAAAACAACATTATTCTTGCACTGTTAGCTTATTAAGACATTCTATTGAACATGGACTTCTTTATTTCACAGAATATATTCTGATCATGGATTCTACTCACTAATCTCTGTCCAGATTCTTTCTATGTCTCCGCAAATTCAACTGTGTGAGTTCTTCTTC
>mite|1|11496640|11496649|11496738|11496747|t4|11496648|m1|ave_score:0.629956
GCTGCCACTGAAAAGCAAAAACTAATAAACATGGCCATTCACAAGAAGAAAAAGTATTATAGAATCACATAAAATAAATAAGGCCTTTTGCTCTTTATAATATACTACACATCATGCAATTAAATTTACATTATAAAATAAATTATAATTTGACTTTTATGTGATTTTTTATTTAATCAAATATATTAGTAAATTTAAATGTGTTAGGCATTGAGGAAATGTTGTTTG
>mite|1|11689714|11689723|11689768|11689777|t3|11689717|m1|ave_score:0.524622
CACTTCTAAAAGGAAAAATGTAGGGAAATTATCATGGAAATTGTAATAGAAATAAGAATAATCATAGTGAGATAATACATAATTTATATCAAAATATTATTAAAAACAAGCCTTTCATTATGATATAATATCATTACATCAGAAAAATATAATAGCCATATGTTCACCTAATAAAAAATGGTTA
>mite|1|12830330|12830343|12830374|12830387|t3|12830332|m1|ave_score:0.538871
TACTAGTTCTGTGTCAACCATATCTTCTAACATCACTTGACCTTATAAACTATGTTTATACTTTTTCCAATATAAAGTGAATTCACAGATAAATCTATTTTCTATATATTTGAAAAAGATATACAGTTCTGATTTCACAACAATCTTTACATGGGGCAGTAGAAATTTGATGGCTATA
>mite|1|12933404|12933413|12933468|12933477|t3|12933406|m1|ave_score:0.533089
TCGCCAGATGAAGGATCTGGATGGGAGCTGGGATGGCAGGCGGGCCAAACGTTTCCTCTTATACACTGTGTTTTCGAAAGAAATGGTTTTTGCTTTAATAAAAATTGAAAGTAAAATTTTTTTTCAAAGTGTATCTTGTTGTAAAATTTAAGATCCCATTTAAGTTATGTTCAAAATTCCACTTAAAAATATTA
>mite|1|12935047|12935056|12935242|12935251|t3|12935049|m1|ave_score:0.577106
CATTCTTGCAAGAGTAGTTTTATGAAGGAAAATATATGCTTCTCCATGATTAAAAATGAATGTGATTGTACATTTAGTAAATACAAACTATTTTATAAATATATTTATTATTAACAATCATTTGTATATGATAGTACACATAAATTATGTAATAAATAGCAGTATAGAATGAGGGAATATAATGATTTTGGAATTTTCAAAGGTTTCTATTTATATTCAATATAATATTATATTCCCCCTCCATATTATATCATATAAAATCACAGAATTGGGTTATTTACAATTTAGTCTATTGAATTAAATGTGTTTTTGGAAACACTATTAC
>mite|1|12966439|12966448|12966504|12966513|t4|12966444|m1|ave_score:0.573226
TGAGTTCAGGCCAGGCTCCAAAGCTACACAGAGAAACCCCATCTCAGAAAACAAAAACAGGAGAGAAATAATGTTAACATATCTCTAGAAAAATTATAAAGTTAAAGATCATATTTGCTTTTAGATATTTTTCTCACAGTAAAATGACTAATAATGCTTACTGGTTCTTCACAAAAACTATGTCCTAATGAAAGT
>mite|1|13138273|13138282|13138375|13138384|t3|13138274|m1|ave_score:0.572963
ATAATCCTATTACATTATGAATCTGTCTTATAACAATCCCATTAAAATCATTAGGTTTTAACACATACTTTTTCCAAATAATGCTATGACTTGATAAATGTTCATGATTAAGAAATATTTTTAGCCCTTCTTTTAGTTTAAATTATTTATTTATTTATTTATATGTATGTGTTTATGAACATATATCTATCTATCTATAGACCTATATATCAGAGTGTGCATGTGTATAGAT
>mite|1|13291426|13291435|13291480|13291489|t3|13291431|m1|ave_score:0.654379
TAACATTGATTAACTGCTTTAGGCACTGAGGCTAAGTAAGTATAAAGATTTTAATAGAAACAGGCATTTTAAAAACAGGATAAAAAACAATTATTAAAGCTAAAATAAAATATAAAAATTCCTGAAATAAAATAACTGAGGAATACAACTTAAATGAAAAAAAAATCAATGAGAATGTCATCAG
>mite|1|13731773|13731783|13731899|13731909|t3|13731779|m1|ave_score:0.537006
ACAATTGGTTGCCTTTTCCTCTGTTTCAACTAAGCATAAAGGTTGTATGCATGAACAACAGAATTGAGAAAGATAAAGTAATTTATTTTAATTGTTGTCTCATTTCTTCTATTAAGAGGATTATTATATCTTTATTTTCTGACATGTATTTTTAGCATTATTTTAAAAATAAAATTTTAGTCCTATTTTCTCAGTTCACAATAGAATGCTCACAGAAATATGTAAGATTATACTTTTGGCTTTTTAAGTTTTTAATT
>mite|1|13741919|13741928|13742259|13742268|t3|13741922|m1|ave_score:0.604677
AAATAATATGGGGTTAGTGAGAAATCTCCTTATTTTGTGTTTCAAAAAATGTATCTGTGTTTTTCTACCACATGTATAAATAAAATTAAATCTAAAATTAGAGTACTTTTTGAAAATAGTACCTTAAGATAAAATTACATTGCAAGATAACTATTCTTCCACATATAAATTTACACTAAAAAATCTTCAGAAACTTAGTTTAAAAAATTATTAAACAACGTTGCAATTACTTTCCTATTTCACTTTATTTTTATGTAATGGATGAACATTTATATAAACACACTATGCATTTTTAAATACATATATTATCAGTCTATATTATAAACAAACTATATAGTTTAGGCATAATTAAAATTATTAATATATTTCCTTCATATTGTTTTCAATTTTTATAAAAATATGGAAGAAAATGTCAAGTAATAGGTACAAGTTTTGAACATATCTTAGTACACAATACATGTATGAAAGAT
>mite|1|13742119|13742129|13742412|13742422|t3|13742119|m0|ave_score:0.544841
TAAAAAATTATTAAACAACGTTGCAATTACTTTCCTATTTCACTTTATTTTTATGTAATGGATGAACATTTATATAAACACACTATGCATTTTTAAATACATATATTATCAGTCTATATTATAAACAAACTATATAGTTTAGGCATAATTAAAATTATTAATATATTTCCTTCATATTGTTTTCAATTTTTATAAAAATATGGAAGAAAATGTCAAGTAATAGGTACAAGTTTTGAACATATCTTAGTACACAATACATGTATGAAAGATACCAATTTAATAAAGTTTCATTTTTTGTAACTATAAAAATAATATGCCAAAATAATCTAAAGAGAATAACTTCCAGAGTGGTAAAATGTTCATCATGCTGTGTTATTATCCACTCTCTATCCAATCTCTAACTGGAAAACATTCATGACTTTTC
>mite|1|13756582|13756591|13756984|13756993|t3|13756585|m1|ave_score:0.506193
TAATAGTTATTTGTCACTCTGACTAATTATAACCATTGATATTGCTCTTTCTCACTGTTTGAAATCTTAGTTTCCACTTTACACCATTTGTGAAACACTATAGTTATGACTTAAAAGATATTTTACAAAATAATTTTATCTTGAATAGAAGTTTCCATAATTTTGAAAGTAGACACACATTATTGATAATTTTTAATTGAATTTTATGAAGACTTTCAATCATAAAACGGAATAAAAAAAGTAATAACTATTTTATATGGCTCTGAAACATAAGAAAAATATAAAGTCAAATGCGAATATGTTATAACTATTTATGTGTTCTAGTTATAATAAAACACTTTAATATGTCATCCAATAAATTTAGCCATTTATACATACCTAAATATATACCTAAAAGAACCATTTTCACTAAGAATATAAGCAGCCTTTTTACTTAATGGAACACAAATTTTTCAAGGTTTCCTATGATTTCTTTTCTCTCTCTCACACACACAACACACACACACTCACACACACATACACACACACACAC
>mite|1|14028690|14028700|14029274|14029284|t3|14028692|m1|ave_score:0.503355
TCTGATGAATACCAGGACTAATTAAATAACTCGTGCCACAACGAAGTTATCTCTTTTTTGTGTTAACTTTGATTTGTTTTAAGATATAAATCTGGGACAAGTAAACACACATTCTATGATAATCTATATTTTTGTTTTTTAGGGAACTTCCATACTAGTATTTAAAGAGTTTGTCCTGGGTTGTGTTTCTAATAATTGTATGTAATGGTGTATTTTAATGGCTACATTATAGATAAATTTAAGCAAATTATTTTAAATGAAATGACTATAAGTTATTATTCTTTAGGTTACTGATTACTTTTTTATATATTGTAAATATTTATAAATAGACTTACTAAATCTATTTATATTTTATTATGTAGTTACTACTTGCTAGAAATTTGACTTTACTTTTAGTTTAGGCAAATACTCACTTACTAACCTGAAATAGTTTTCTTTCAAATTATAGCTTGTTATACATTGCCAGTTTCAAGAACTTTTGTAAATTTATAAACTGTGATTCTTTCAAATTATGGAAACAATCTAATTGTATATTATTAAACTTATTTATTGTGGTGACCATTATATCTTTATTTGTTTTATTTGGTTTGTCTAATGTTTCTTTACGTACTAGGATTTAGCTAATATAAACAGCAGTCAATAACCAATGTTAACATTGACTTACCTAAATACTGGGTTAATTCTCGTGAAGACAGTGAGCATGTATTCATTATCT
>mite|1|14092067|14092076|14092170|14092179|t3|14092075|m1|ave_score:0.536275
TAAACTCAGCTACAAAGTACACATTTAAACATAGTTTATACAGAAAATATAAAGCAGTTTGGAGAATATTCATTAGCATATTTTTTTTCATTTTAAAGTCCTTTGAATTAATTTTTTATACTTTGAATTAATACTTCAGAGTCTCAGAAAAATGTTTATTTGAAATATTCTTCTTTCTTCTCACTATTTCTCCAAATCTCTGAAACCCAAAATTTAGTAGTAGAGAAGACAAG
>mite|1|14463187|14463196|14463254|14463263|t3|14463194|m1|ave_score:0.651403
TTTTTGTTGATTATTAAACAAAGATGTTTTGGTATTTTATTATTACATTTCTCTAAATTTAGCAAATACAAATGAAAATGATAGTAATTTATTTAAAATATTTGTTTCACTATGATTGTTTTTCTAATGTATTTTCTTTTTCAATGGGGGGCTATTGCTGTGTGCTCATTTTCCGTTGAGGTTTTCTCTTATTTATA
>mite|1|17401000|17401009|17401074|17401083|t4|17401003|m1|ave_score:0.521232
GTCACAAAACAAAGGCCACATTTGAGGGAAGAAGGCTAGGAATCAAGAGTCCTATTCTAAAAGGGAGAATACAATTATAAATTATGGAAAATTTACCTGGATTTTTTAATTTTGAGATTATAAATAATTACAACATTTTCCCTTCTAACCCTCTCATATATCCTTCCCCCTTCTTTTGAATTCATGGCCTCTTTTTCTACTAAT
>mite|1|18376003|18376012|18376195|18376204|t3|18376008|m1|ave_score:0.635102
TTATGACAATCCAATGATTTGGATTCAAATCACCTCCTGGATATTCATAGAAATTACTTTACTGGAATTTCCTTATTTTACTATATAAGAGCAACTTAAAATGTTAATCTTACACTAGCTTTTTACAAACTTTGTCTTATCAAACTTAGTCATAAATACAACAAAATTTAGTCTATAAAGAAAAGTTCAGATTTATACGCAAAAACTATTTAAAATATATAAATGTTCATAAAATTCTATCCTAAAATTTAAAAATTTCAGTTTTGATGTCTTTTATTTGACATAGAGAAAGGATACAGTAAAATAATGCAATCAATCTCCT
>mite|1|20440841|20440850|20440923|20440932|t3|20440849|m1|ave_score:0.645853
AACACCCTCTTCTGGCCTGTGTGGACTCCTGGCACACATGTTGTGCACAGTCAAACATTCACGCACAAAAAATAAGTAAATAATTTTTTAAAAATTTTTATTAGTTCAGTAACAATTACAAACAAAATCCAAATAATCCTTATTTTGTGCTTTTCACAAAATAGTACATATTCTCTTCAGGAAAAAAAGATCAAATAAAAAAAAGGTAGTTT
>mite|1|22786368|22786377|22786410|22786419|t3|22786375|m1|ave_score:0.670161
GCATATGTATTACCAAAGCGAGCACTAAACTCAAACTTCTATTCCAAAAAAGAAATAAAATGCATGTTTACAAATCTGCCCTAACAAAATATTTTAAATTTTTAAACATTCAAAAGATACTAGATTTACTTACTGGTCTTAAGGTCTTACTAATGTCAAACTCATCATCTTA
>mite|1|25453536|25453546|25453591|25453601|t3|25453543|m1|ave_score:0.504571
AAAACAGAAAAAATAAAGAGCTGGCACCTTTTTGCATATACATACATATAAATGTATACACACATATATGTATATGTATTTATGTATTTATACACACACATACACTTACACACACACATATATATGACACAGAGAAAGACCACAGTAGCCTTGCAGTGATGTCAAAAAATTGGTGCCCTCTGATCA
>mite|1|25643595|25643604|25643742|25643751|t9|25643596|m1|ave_score:0.512425
TGAAAACAAGTAAAAAGTAGTATTTGTAAATTTTAATTTCATATTACTGTATGTCAAATTTACAGTAAGAAAACAGAACAGGTAAATCTATAAAGACCAGTTTTTAAAATTATGATTAAATTTTTCTACATTGAAATGCATAGATCTTAATATCTAGCTCCTGATTCACTTATATTGTTTTATATTTATTTATATATTTTAATTTCATATTACTGTATGTCAAATTTACTGTAAGAAAACAGAACAGGTAAATTTATAAACACTAGTTTTTAAAATT
>mite|1|25807079|25807088|25807120|25807129|t3|25807084|m1|ave_score:0.577738
TGGGGTAAACTCAAAACTCTGTAAATTATGTTAAAAATTCAAGGGAAATTAGTTAATTTTGAAACAGAATAGTTATATTATTAGTATTATAGAATGAACTAATTCTTTTTCTTTAGTCTGGAAAATTTTAAAATGAATTTTAATTCCTAAAGTAAGATAAGAAGAGAAATC
>mite|1|26394882|26394892|26394954|26394964|t3|26394889|m1|ave_score:0.521972
ACTAGCTGCTTTACATTGTCTATCAATGTGAACTTCAACAGAAGATGTTGAAACAAGTTGAAAGTACTGTAAAATTTAAAAACCATGTAATAAATTTTAGGTTTTGCAATCTAATTCATGAAAAATAAAGCCTACAGTACATTTTGAGTTCATAGGGCTTTTCTGTAGTTGATATGGCCTAAACCAAGCAATTTTCCCTCACA
>mite|1|26873039|26873050|26873135|26873146|t3|26873042|m1|ave_score:0.570381
TTTACAGTATAGCTAAAAATAACCATAAATTTGTATCAATAAACAAAAATCCTTTAAATAAGAATAGAAACATACATACAGTGTAGCAAAATTAACTTTACATTTGTATAATTATACTAAAATCCATGCCAATGTAAAATTTTGGAATTTAATAGTTGTTTTTATTCTATATGTCTATATTTCCCTTAATATAACAATCACCTATATCCTGTCAAATAAAAAAAAGAC
>mite|1|27212212|27212226|27212309|27212323|t6|27212214|m1|ave_score:0.751114
TCTCTCTCTATATATATATATATATATATGTGTGTGTGTGTGTGTGTGTGTGTGTGTATGTGTGTGTGTATATATACATTTATCCTTTATTTTAGTAATGAAATACATTTATAAATTATAATTTTTAAATAAATTTAATTAATATCATTTATATATTATATATAGACACACATGTATGTATATGCTTAATACATATGTGTGTATGTGTGTGTACATGTTGATAGGGTTTATG
>mite|1|27408072|27408081|27408201|27408210|t3|27408077|m1|ave_score:0.684221
GTGTAGCTTTTTCTGTATTTGTGAGTAAGTAGAGGGCAAAGCTAATTGAAATATTTAAAAGCCATATAATTAATTCTTTATAAATTAAGTGTATTTTATTGTTTAATAAATAACAGAGGTAATATAATACCAACATTATATTTGTCAAGTACATTTTTATCATTATTTTAATTAATATTAATATATTTGATTATTTGGCAAATAATAAATTGATATTTTGTCAGATAGTTGAATGATTTTAATAAGGAATTTTATTGAC
>mite|1|29376554|29376563|29376623|29376632|t4|29376557|m1|ave_score:0.574162
GTGGAAGGACTCCAGATACTGAAAACTAAGAACGAGCTGGGTAACTGAGTGGCTAATTGTGTGTTTTGATGAATTTATCTATATTTTTTTAGAATTCTTCCTGTCACAAAATATCCATATTTCTTATTAATCTAAACACTTGTGATGTATAAGTAGTCTCCTTTAGTTTATAAAGAACTTCCATGATCATTTTTGTTTT
>mite|1|29774311|29774322|29774407|29774418|t3|29774320|m1|ave_score:0.531891
TTCTCCCATCATCTCCTTATGGTGACTATGCCAAAAAAGCAGTGATTAACAATTATTCATTGTCAATGTGACTTGTTGAAAATATAATAAAAAAGTCATTTTAAATGCTTACACTTAAAAGGTTACATGTTTAAAAAGTAAGTTTGAAAAGTTCATGACACATTGACACATTAAAGTTGAGAAAAGACTGCCCAGTATTTCAGAGCAGGACCATGGTCTCCAGTCTTC
>mite|2|240725|240734|240770|240779|t3|240726|m1|ave_score:0.675595
ATATATATTTTAACACACAGGAAATTATTTTTTTAAAGACTAGCAGGGGGAAATAGCAAATGCTTTTAGAAAAATTTTTAGTTAGAAAAGGTTTTCAAAATTAGATTTAAAAGCAAAAAAAAAAAACAAAACCCTCTTCTTTTTTTACCCGTTGGTGACTGGCTATTAAGTAATA
>mite|2|527794|527803|527881|527890|t3|527795|m1|ave_score:0.668454
ACAGTTATTAACTGATGATTCATAGCCACGTGCAAAATAACGCATGTCAAACTGAACAATTAAAACCTCAATTATATGATAATTACATTTTTGAATATTAAAAAATCTTATTTTTATTAAGTTTTACACACTAGGTCAAAATGTAAATCAGGTTTTAAATGCTATTAAGGGGAGCTTAAACAAATAATCTATACGTGTGACAAGGAAAATACAATCT
>mite|2|1216414|1216423|1216470|1216479|t4|1216415|m1|ave_score:0.557358
GGAACAAAGAAGCATCTCTCAAAAGTGCATGCATGCTGAAGTGTGTTTGAAATATTACAAGAGAATCTAAAACTGAAAAAATATTCAAAATTAAAAAAAGAAAAATAGGTTCATAGTGAGATTCTCACAATGTTTTATATGTGTGTACATGCTTCTTTATGTTTCCATACTTCTTTGTGTATGTGC
>mite|2|1283223|1283232|1283436|1283445|t3|1283225|m1|ave_score:0.58073
ATTCTATCTAGTTTTGACACTTAATAAAACAGTAATGAAAAAACTGGATTAGGATGTCATTCTTGAATCATTGTATCACAAAGAGTAGAAAAAGAAATTCAGAAATACTTAGCACATTTTATTACATCATTCTCACTAATATTATTATTAATAAGATATTTTTAGTGAGTTTAGGTTTCTATATTATTAGTAAATGAGAATAAATGACATTTTATTTATTTATATTTACATTTGTATTTAATATGTTTTATTATTTTTATTATGACTTTTGAGTGTTTCAAGACATGCTTATATCTGTATTTGCCTCATCTACAGCACGTAGAAGGAGAAATATCTTAATATA
>mite|2|2990237|2990246|2990280|2990289|t2|2990244|m1|ave_score:0.848625
TGGCTATCATTAACAGTAATATATATATTTACAGTAATATAATATATATATGTGTGAGTACACATATATGTTTTATAATTATATAATTATAAATTACAAATATCATATATATGTATGTGATAACCAAATAAATTAAGATTAATTTTCTATAAATCTTGCAATAGTCCAGATCA
>mite|2|4593856|4593865|4594194|4594203|t3|4593858|m1|ave_score:0.50286
CAAATCAATTCTCTTCTTCCAAAACATGGGATCCTGGAATTCTTATGTCACATTCTCAAATGTCTTTGAACTGACAACTGTTTATGTATATTGTTATTTTCTTATTTTTAGGCTTTATCTATTTATAGTTTCTCACACAGTTTTTGTTTAAAATGGATTATGAATCATATTCGTATAAACATTATGTTTCATTAAATTAGGAGAGTCAATATTGCTATTTCAGCTAGTAATCTAAATAAAAAAAATCTCCTGAGTCACATTTTTAAAACAGGATATATTGAGTAATGAAGTCTAATAAAAAATATCTACTTATTATAACCTAACCAGTATATTTTCATTATTTTAATAATGCTAAAATTTTAGTGTAATAATTAAAGAAAGCAAATAGTTCATGAAATTTTAAAGACAAAAATTTACACTGCATTTTTTAAATGAGATTGAGATAGAATCCCCACATTTCTTTGCCTC
>mite|2|5156337|5156347|5156376|5156386|t3|5156343|m1|ave_score:0.528067
ACCCTGATTTGGGCCCTGTTGGTGCCATCATGTCTGAAGTAGCACATTTTATTGCTTTAGAAGCTATAGAACTTGGTAAATTTCTTGTATGTTTAAATATTCTATAACTTTAGGCTATGTGAGTGGAAATTTTTACCTTTTTTGGGCTATATGAACTGCATTAATACTTA
>mite|2|5186518|5186527|5186564|5186573|t6|5186525|m1|ave_score:0.507538
AGTAGTTAGTTCAGTATTCAACATTTAACAATATGTTTTCCACTTGCAAACAGTGCATGTACCTTTGTATACACATAAACGTACATATTTATGTATATACACATACATACAAATGTGCATGTATAAATAGTTTTTTTCTTTTTTTGTTTTTTTTATGTATAAATAGTTTTGAGCAG
>mite|2|5721235|5721246|5721342|5721353|t4|5721240|m1|ave_score:0.520325
ACTCAAAGAAAACATGATAATATATATAATCCAGACTCTCTGTATATAGTCCATCTTTACATGGCTTATTTATTTTTACTCTAGTACTTTTATTATTTATTTTATTATCTTACTCCTTTAATCTATGACTGCCTCTAATCCATCTCTTTAAAGCCTATGTTTTTTTTTAAATAAACCATTTACTTCTTTTTATAACTATACTCTTTTATCTTCTTCTCCCAAACCTTTGTATATTTAAC
>mite|2|6159828|6159838|6159869|6159879|t4|6159831|m1|ave_score:0.504493
CATACATACAATATGACAAAATAACTTCACCTAGATATACAAATATTGTAAAAGAAAATAGGAACATATTCAATATAATTTAAGTTTATATCAATAAACAAGAATCTGTTCCAATATACTTTGCCTATAAATGATATGCACTATTATTATTAGTGTGAGTAAGCTCACAATA
>mite|2|7421503|7421512|7421572|7421581|t3|7421504|m1|ave_score:0.5394
TTTTTTGTATAATGTTGAGAAACTGTTGCCAATACCAAATTATATTATTTATTTTCTATATTTTCTTTGGATATTTTGTGCTTAATGTTTATACTTAAATATTTAATATGCTAAGAATTTACTTTCCACCTAAAGAAAAATAAAAAAAAACTTTATCTAGCTGTTATTTCCAATATTGTTAAGTAACTCATTTCTCATC
>mite|2|8129567|8129576|8129629|8129638|t3|8129572|m1|ave_score:0.631937
TGGGAGGAGGGGAGGGAGTGGGAACTTGGATTGGTATGTATAATGAAAGAAAGATAGTTTGTTTCCTTTTAAAAAAATAAAAAATTAAATTTAAAAAGGTATGCAAATCTACAGCTATCTTAAAAAGAAAACTTTTTTAGAGGTTCCCCAAATCTCTTTTCGACACAATGGTATTTAAATCACATTTCAGTG
>mite|2|9520546|9520555|9520755|9520764|t4|9520547|m1|ave_score:0.50343
GAACAAAACTATTTGAAAGTGCTGACAGTATTCCTACTAAGAGTTATTGTCTAGAGAAATACAAAATGACCTAATTAATTATTAAATAAGTGAAAAAATAGTAAAATTATTTTCCAAAACATTTTCTTTGAAGTTATACTATTGATCAAATATACAAAGTAAGAATATTCATATTCACATAGAGATTAAAACAGCATTTCTCCAAAATTAAGCAAAATTAGAATTTCTGTAAGTATTAATAATATGTATTTCAACATGTCTTTCTCCGTGACATTTTGTAAATATTATAAAACATCTTGTATTAGCTCTGTTTTAAAGATTTTTTAAATAAATATTTGA
>mite|2|10925856|10925865|10925918|10925927|t3|10925857|m1|ave_score:0.562062
TTAGACCACAGCAAGTCTGACTGCTAATATTAACCATGATTTAAAAGAAACTCTATAGTTAGATGTTAGATACATCATTGTTGTATTATTTTATGTATATTATATTATATTATCTTTTGTTTTTTAACATCTGTTTTGTGTGAGTGTGTGTGTGTGTGTGTGTGTGTGTGTGTGTGTGTGTGCATGCCACAG
>mite|2|12233851|12233861|12233893|12233903|t4|12233855|m1|ave_score:0.621072
TTGTTGAGAAGATACCTTCAAATTATAATCATCAATGAAAGTTTAGACAAACTTTAAACAATTGTCAATGTTAATTACTCAATAATTAGTTTATCTAAATCTACATTTACAATAACATCTTGTTTTTTAAATCAATTTATTTCATAAAGAAATAACTGATGATATTTAAAACT
>mite|2|12338912|12338922|12339111|12339121|t3|12338921|m0|ave_score:0.534683
ATTTGGTACACGAATTTGCATAATTAAGCAATTATTTAACTTTATCTTCCCTTTTGCTTTGTTAAGAAGTTTACATTAACATACTTATAATTAATAAACTAAATAATTTTCATATATTTGTCCATATAATTGTCCATATATTTGTCCATATGATTGTTCATCAAACAAAATCAAAACCAACTATAAATATATGAAAACTGATAAGGTTGGTCAATTTATACGGTGAAGATTTTGAATTTATAAGGTGAAAATTTAATCTAACTTCTTAACTTTTGCCTACATTCTTTGTTAGTAATTCACATTACAGAATATTATTATAGCTTCACAATG
>mite|2|12583160|12583169|12583277|12583286|t4|12583168|m1|ave_score:0.534657
GTAAACATAGTCTACATAGTGAGTTCTAGGTAAGGAAGTTTACATAGTGAGATTCTACCAACAAAAGGAAAAAGAGACATTTCAAAATTAAAAATAATATTAAATATTTTCTCTTTATGCTTTCTGTATAGTGTTAAATGTAGAAAGCCAATATTTGTTAAAATTAGATTTTAAGTTTTCCTTTTCTACCAACTATATATATATATATATGCCTCACATTTATTCATAAATGTTTTACTGAGTAAAT
>mite|2|12772562|12772573|12772601|12772612|t3|12772563|m1|ave_score:0.701244
AATTGAGCTCGGGGCTCTCCAGTTATTTTAATAGGTTGGACATGCGAAGAGACTGAGTTTGCAAACTTGATTAAAATAAAACTTTGCTTTATTTTGTAAAATAAAGTTTGCTTTTACATGTGGTACTCAATCTCCTTTCTTGGCTTTTGTGGGGACCCGTGGATTTGGGCA
>mite|2|13110276|13110285|13110663|13110672|t5|13110281|m1|ave_score:0.534082
CACTTTACACTTTAAATTTTCTACCTAACTTAAGCAAGTAGACATAAAAATATATGTTTAACTCTTAAACACAATTTTTGTTTTTATTTAAGGTTAATCAACAAAAAATACTCTCAAAAAATATACTATAATCAAACTAGGAAAAGAGCAAAATTTTTGTAAGCCAATGAATACTATATACCTAAAATCTTCATTTAAATATCAAAGCTAGATGTAATAACTTAAAAATAAGAAATAAGATGATGCTGCATACCTTATATTGATTCAACATACTGTAGAGACTTTATGTAACATAAGACAAAGAAATGTAACATTTTATGTAGATTTGAAAGTAGCAAATATATGATATTTTAGCACTAAATTAAGTCAAATATGTACTAAAAAATCACAATAAGAATATAATATTATGACTGTATTTAATATAATTATGAGGATAGATAGGCTAAAGTTTATGAGTGTTTACTTAAATTTTTAAAAGACTTTCATAATGTGCCATTTACTTAGAAAAGAATATGTT
>mite|2|13144745|13144756|13144784|13144795|t3|13144750|m1|ave_score:0.630144
GCATTTTTTTTATATCCAGACATAGGATATTGTAATACTCTTAGCTTGAAATATATCTATTGTTCTATGTTTGTATTTATTAATTTCCAACATATACTAAAACATAAAACATATAAGTCTGGGCTCTTTCCAGTGCCCTTTGAATTAAAACAATGAAATTTACTGGAATGT
>mite|2|13145905|13145916|13145949|13145960|t3|13145905|m1|ave_score:0.524253
AGACTCCAAAATGCCTACAAAGGTGGTCATGAAAGGGTCATAAAGAATCTGGAACTTGTACATGAAAAATGATGAGGAAAACTTAAATGGTATTTTGTTGTTATTTATTTTTCATGGTATTGTTCTTGGAAATACAAACCTAGGGGGAAATTATATAAATTATTAAAGTATATGAC
>mite|2|13357142|13357151|13357317|13357326|t3|13357144|m1|ave_score:0.571982
TGTGCTTTGGGGTAATCATAACTTATTCTTCAATATAATTCTAAATATGTACAATAAAAATAATTGTGAGGAAGGTTTTAATATTTATATTATTGTGTTATTAATTTAAAATGTTATTCAAGTGTATTAGCATATAATTTGGTCAAACTACTCTGTAGTTTAAGATATATGTATGTATAATCATTTACTTTTCCTATAACTTATTGTGACATATGGTAATTACCAAATAATTATTCTTACAATTAAAATGATACTATGAATCTGAGCTAATAGCTGACAGATGTTGAGCATTTATTGTATATTTG
>mite|2|15124441|15124451|15124569|15124579|t4|15124442|m1|ave_score:0.517034
GGGAAGGTTCATCATAAATGTTTTTGAATACTGACCCTTGATATTACATACTGATGGTTGAAATTTCCATCTAGAAATGAAAATGATTCATATTTTACTCTAAATAAATCTTTGGAAAATTACTTTCATTAGATAAAATAGATATATGAAAATGGGATGCTAATTTTCTTTAAAAGACATGAAATTTGGAGGGAAATTTGTTGGGATTACATGGGAGGAGTTGGCACAAGGGGTGCTGGATATGAGCAAAATGTATACA
>mite|2|15212168|15212177|15212349|15212358|t3|15212172|m1|ave_score:0.52035
AGATATATACTTATGCACATACACAAAGAATTGGGGATACTTATGCACAAACATAAAGAATAGGGGGAAACTCTGTAAAAAATGGATGTGATTAATTTTTTTCAAATTTGATCTTTTTTGACCTACAGTAAATGTAATACAATATTAGTATTTGTTCTGATAATTCAAATATTGATTTTAATTAGGTTTCTGTTGATTTCTAAAATTTTATAAATAAGAATTATCAATCTAAATAAGTCATTTTCTCCCTAGAAAACAAGCCATATTGTTCTCCAGTCTTTTCATTTGTTTGTGTGTTTATATCTCTGAGT
>mite|2|16797639|16797648|16797747|16797756|t3|16797645|m1|ave_score:0.55707
AAGCACAGTGTTACTATGATGATATAATAATAATAATAATAATAATAATAATAATAATGTGAAGAAAAGCTCAATTCTCCTAAAATTTTTTAAAGATTTAAATTTTTTTTGGAATTTTATTTTATTTACTTAGTTTTATTTGTTTGAAAGTATGCCTCTGTATTACATGCTTTTTTTCTGTGGATGCCAGATAGGACATCTGATTCCCTAAGACTAGAGTTAAAGACATTTGTGAGTC
>mite|2|17779234|17779244|17779331|17779341|t3|17779241|m1|ave_score:0.620616
CCATAAGGAAGCATTTTTCATTTGTTCCCTTATTTAGATGTAGAATTTTCCAAGTTGTTTGTTTACCAAATATATACATTAGAGAACTAAATATATTATTTTAAGTAGTATTCATAGTATAATTTCTCATACTTATATTTGATAAAGAACAATATTCATTTGGTATACTTTGAACTTTCTTTTTATAACTGTAAACTCAATTAAATGCATTTAGTTTAGAGTCTACTC
>mite|2|23129565|23129575|23129606|23129616|t3|23129570|m1|ave_score:0.514598
TAGTGAGGGTCCGAAAACATAGTGCACACATTTTAAAGAAATCCACCCTGAGTTACAATGACATCTTCATTATTATATTAAGTATTTATTGTTCGATAAAGAATGAAAATGTATGGTGCTCTCCATGTTTTGCCCGTGTGTACGGCAGTGAGGACGGAACACAGGTCACACT
>mite|2|23499002|23499012|23499161|23499171|t3|23499008|m1|ave_score:0.553511
ATATAATATAAAATATCACACATTATATTGTATATAATATATGATACCATCTACTATATAATACTGCATATGTAATAATACATACTATATATAATACTGCATATATAATAATATACCATATAATACTGCATATATAATAATATACCATATAATACTGCACATATAATAATATATACTACATATTATAATGTATGTTATAATATATAATATTTATTATATATATGCAATATATATCTTCACCTAACCTCTATTTTTTAGTCTGAATCCCTCTGTCAATCTTTTACATATTC
>mite|2|23499035|23499046|23499160|23499171|t3|23499041|m1|ave_score:0.572954
ATAATATATGATACCATCTACTATATAATACTGCATATGTAATAATACATACTATATATAATACTGCATATATAATAATATACCATATAATACTGCATATATAATAATATACCATATAATACTGCACATATAATAATATATACTACATATTATAATGTATGTTATAATATATAATATTTATTATATATATGCAATATATATCTTCACCTAACCTCTATTTTTTAGTCTGAATCCCTCTGTCAATCTTTTACATATTC
>mite|2|23499064|23499075|23499160|23499171|t3|23499070|m1|ave_score:0.593865
ACTGCATATGTAATAATACATACTATATATAATACTGCATATATAATAATATACCATATAATACTGCATATATAATAATATACCATATAATACTGCACATATAATAATATATACTACATATTATAATGTATGTTATAATATATAATATTTATTATATATATGCAATATATATCTTCACCTAACCTCTATTTTTTAGTCTGAATCCCTCTGTCAATCTTTTACATATTC
>mite|2|23733777|23733786|23733905|23733914|t4|23733780|m1|ave_score:0.520358
AATCTTTAAAATATATACATTGGCTTAGCTTAGCAGCTCCCATATTCAAATGTCTCTCTGCAGTCAAAAAATTCAAAGAAATCACAATATACATAATCCAGACTCTCTGTGTATATTCCATCTTTACATAGCTTATATAATTTTTACTCTATTATATTTTAATATTTATTTTATCTTTATTCCTTTAATTTATGACTGTCTGTACTCTTTCTTCTCTCTTTCTCTTAAGCCCATGTATATTTATCCAATACTGTGACC
>mite|2|24087547|24087556|24087589|24087598|t3|24087550|m1|ave_score:0.534387
GCCTCAACTGTCCATAACAAAGTCAAAGCTGAAGCTTTGGCTACCTATATGGAAAACACAGAAAATGACTATACCGCCCAAAAATAATCAATAATATTAAAAAGTAATTTTCACAGCCTCAACCAAGGTTCTCATCCTGACATGGTTGGCCTGGAAATCCAATGCCCCAAAG
>mite|2|24931585|24931595|24931643|24931653|t3|24931592|m1|ave_score:0.572185
ACTTCCTTGGGCCATTTAACAACTTATTTCTAGTCCTTTGAAGTCATTGTTTTCACCCAAGTGGTGTTTTTTCCATCAATAAGTCTAAAAATTAGCAAATAATAGAATAAAACCATTTAAAAACACTACCAACGTTTATTGTTTCTATTATTGCTGAACCTGCCTGTGATCTCTGTGGGGTGAGGCATT
>mite|3|702376|702386|702473|702483|t3|702382|m1|ave_score:0.518644
AAAACAAAACAAAAAATTACCTAGCAAGCCATGCAATCTTTTTCTAGTTACTCCTCAGGGCCCTTAAAACTTTTAAAAACAAAACAAAACAAAAAAGGTCATTAATTATTTTGTCATCTCAATGTTTGTTTAAAAAATATTCAAGGTTTTTCTCCAGAGTTTTATGGGGGGAGATAAAGCAAGCTCAGGGCCAGCAGTAGCTTCCCTCTGTATTCTTGACTTTCCACT
>mite|3|834346|834355|834474|834483|t3|834349|m1|ave_score:0.500571
TATTATCTGGAATAATGACAAAAAGCACCGATATAAAGATGACGGAAACCAGCAGACAGCCTAAGTACCTTATTTATCCATTAGTGCTAGCATTTTTTCTAGTACAAAAAAAGGTAATCTTTTATCAATGGGTTTTTAAAGAGTATTTAAAAATATACTTTTTGAATCTAGTGTTCTTTCTATAAAATAGGAACTTAGAGCTATAAAATTGTGGAAATCTGGCAAAAGCAGCTAACGCTGGAAGAATCAATTAGAACA
>mite|3|2412107|2412118|2412204|2412215|t4|2412112|m1|ave_score:0.589538
ATTTTTTTTGTCCTTTGTGTGGCTATTTTGTTTGTCTTTTGTCTCTTCTAGAATTGAGCAGTGTTCACACTAGTTTTTAAATAGTTGGGTGAATTATATTTTACATAACAAATGTTAATTGAAATTAATATAGTCCCATTAACTTTTAATCATAAAGTAGTGTGGACACAGCATGTCTTCTAATTGGTGATTAACCCCTTAAAATTTGTGAAATACATTCATGTAGGAA
>mite|3|2501257|2501267|2501382|2501392|t4|2501260|m1|ave_score:0.502224
TCCAGCTGCAGGAGATCAGCACCATTTTCTGGACTCCATAGTCTCCCCCACACAGAAAGAGATACACATAAAATAATAAAAATCAAACTTTAAAAACAGACTCCTTTTCATCCATCTATCTATCTATCTATCTATCTATCTATCTATCTATCTATCTATCTATATCTATATCTATATCTATATCCTTATCTGTATCAAGAGACAGCATGGATCAGTGTGAGGATCAGAAGGTAAACACGCTTGCCTCCAGACCTGA
>mite|3|3800037|3800046|3800242|3800251|t3|3800044|m1|ave_score:0.554564
AAATAGGTCAAGAAAGTTCACTCTATCAGTTATATTCAATAATGAGAATTTTAGAAGTCTCACAAAAAGTTATATGAACAAGACTTGTATCTACAAATATAAATAAGTGATAAAATCTTAATTTTATTTGAAAATATGAAAATAAAGAAAATACAACAGATTATACTGAGAAATAGTAAATAAAATTTAGAAACGGTTGTGCAATTTTCTTAAAAATATGTTTATCATGCATCAGTAATATCTAATTCAAAAATTAAACAAGAAGACTTTTTATGTCTAAAATATAAGTAACATTATAAAATATGTTTAAGTGTAATTAAACAGAATATATATGG
>mite|3|3830302|3830311|3830343|3830352|t3|3830304|m1|ave_score:0.574113
AGCAAGTTGAAATTTCTTTCTCCCAGGTGTGTCTAGATTTGTGTTAAAATGACAACAATCATGGCTTTAAACTATTATCAATTTTGACACAAACACATATCTTTAAGCCATATCCCTTCATTTCGTGTCCTCAATATCTCATGTTATTATTATAATATAAAGAGTCTAACT
>mite|3|4226649|4226659|4226804|4226814|t3|4226650|m1|ave_score:0.597256
CAATAATGTATAAATATAGTGAGGAATAAAAGATATGTAATAACCCTGTCAATTTCATAAAGATAAAACCATTCACTATTATTTTACTCACAAGTGTAGCTAAGTATTAAACAATAAATATATCAGCTAAAAGACATCAAATAATATATTTTTATAGTTTAAAAATGTTTCATTTTGTAATCTTTATTATTTGAATGTGTTATTTTGATCACTATTGATTTTATCTTAATTAGTAAAAGTTACTTTTTAAAAGTAATCTCTCCATGATAGCATCTTTATTTCTTCC
>mite|3|4579220|4579230|4579362|4579372|t3|4579221|m1|ave_score:0.510676
TTTCTGATATAGCATGATTCTTAGAATTACAATTGTTCCTGCATCAACAACTTCTATCATGAAAAATGCTAAGGAAACAATAGAACTATATGCTTAAATTATTAATGAAAACACCATTTTTATGTACATAAACTTAAAAATGAAAATAAATTCCTCATGGAGATGTTGTTTATATGTTAAATTATTTTTCAATATTTCAGAATAACATTTTTCCATTCAGAATTCAATAACAAAATATACATATATCATATATATGTGTATATCTCATATACA
>mite|3|4654839|4654848|4654919|4654928|t3|4654847|m1|ave_score:0.532492
GGTGTGTTTCTCTACTTCCTGGTCTGTATGGCTGATCAGTGGTGTTTTACTCTCTGATCTTCAGAAAAACGTTATTTCTTAAAATACAAATGAAATATCACTACAGCTATTCTTTAAATTTGATTTATATAGAATGTCTTGTTTTTCTCATCTATGCTTATTGAGAGTTTTGCTGGGTACAGTAATCTTGACTGGCATCTGTGGTGTCTT
>mite|3|4791495|4791504|4791611|4791620|t3|4791496|m1|ave_score:0.50474
TTTAAACTTTTGTTTCAGAAAAGTCAATTATTTGTATCAGTAGTTGCTTTTTGGTTTGTTTGTTGTAGAAAGTCAAAAGGGACTACTTAATGGGGAAACAAAGTAAGTGTTTTAGAATTGTTATCTTTTGTAGCACCTAAAAGTCATTTAAAATTACTTAAATGTCTTACTTTAACTACTACAACAGTTTTTCTACTGAGTAGTCAAGGGATTTGGCTTAATTTTAAACTATTAAGAGAAGCAATT
>mite|3|4875995|4876004|4876080|4876089|t8|4875996|m1|ave_score:0.552222
TAAAATTGGGTTCAAGATATCATAGAAGTAAGATTTAGGTGCATCAAAAAAGAATTATGAATCATTTAGCCTAAGATATAATTAAGTATTCATTATAAGAAAGTGAAAATTAGATTAGCTATGCCCTACAAATATTAGATTTTGAGATAAATGATAATTATGAGTTTCAAATTTACAATAGATAATAGAAGAATGTCTTAGAATGGAATGGAGAA
>mite|3|4981776|4981785|4981851|4981860|t6|4981777|m1|ave_score:0.542032
CCCTGTCATCTGTTCTCACCTGGAAACATTTTATCTTTGTAAGAAATAAAAAGATATATTTGTTATTGGAAAATATGTAACTGAATATAATAACATTATAAAACCTAATAAACTTCTGTAATCTCTTTAGTCATATACAATAACATATATTTATTCTAGCCTTATTCTTCATTGTGATGTGATACCTTTTGACTTTGTATCTAAT
>mite|3|5063080|5063089|5063318|5063327|t3|5063088|m1|ave_score:0.569382
TTTGTTTATCTAGGTACTTAGTGCTATGAACTTTCCTATCAGCACAGTTTTCATTGTGTTCCATAAGTTTGGGTATGTTGTGAATTAATTTTCTGTTCTATTATGATATGTGAAAATATTTTTAACATTAAAAATATAGACATATTAATAATATATTTACATTTTAGATAAAATCATATAAATTTTATGTATGCTCAAAGTAAATAAGTTTTAAAATATCACTCTGTAAATCACACATATTTTTCAATGATTGTGTGTATTCAGAGAAAAATATTTTGACAATTATTGAACACTCTCAAAACTTATTGGTTACATTTATTAAACCAGTGTCATATTTCATAAACAAGCCTACACTATAAGTATGGTGG
>mite|3|5170162|5170171|5170220|5170229|t3|5170164|m1|ave_score:0.547956
TCTAAAGTAAAAATAAACTTTTCTGGATATATTTATGCTTGTTGAGTGCTACTATATCACAATCACAACACATTCACTTAATTTCTAACTTAAAAATAAATATTAATTAGTTTTCCCATGCTGTGATTCACATTATAAGTGATGAATGATTAGATGAATATGTATTAATAGTGACCTTTGAAATGGAA
>mite|3|5525835|5525844|5525959|5525968|t3|5525841|m1|ave_score:0.59822
TCCCTCACAAGGCTTTGTGTTCACTACTGAGTAAAGAGATGAAACAGAGAAAGCAAGATATCTGAAAACAAACAAACAAACAAATAAATAAGTAAACTAGGACTTAAATTGTGATCTTAGTATTACTTTTATATTTTTATCCTGTAAGGGACAAACTTTCACATTCATTATTAGTTTTCTAACATGTTTTTAGAATATTTTCATTAATAAAAATTTTATTGGGCTTTTCTAGACACATATAATTCCTCTTATTT
>mite|3|6429143|6429152|6429190|6429199|t3|6429149|m1|ave_score:0.643003
GATAATTTTACCAAAGATAAAATTAATAAATATACCAATGGAGGTCATTTATAAAAGTTTTTGCAGTAAAAATTAGATAAAATGGTAACTTTCTAAAAACGTTCATCTTTACTACAATTTGTAAAGTAGTTACTAAAACTACCTACAGTGAAGTAGAAAACTATGAAGACCTGAAGT
>mite|3|6512951|6512961|6513124|6513134|t2|6512952|m1|ave_score:0.54418
ACTATAATTTATTTGTTTTTAGTGTTTTTATTGGATGATTATATAGCTAATGGATTCATAAAATTGGAGATTTCATATCAACAATTAAAACATTAGTTTTTTTATATTTGTTGAAATATATAATAAAGATTTTATGAGTTTTCATTTCTTATGCAATATTTACTAACTTTCCCCACTGTTATAATCAATTTTATATTTTTTTTTCCATTTAGTGTATATATGTTGTCTAAAACATTTCCAATTTTATGAATTATAATGTAATAATGTGACATTTATATCAATAGAAAATGAATTTTTCATAAAC
>mite|3|6527974|6527984|6528245|6528255|t5|6527980|m1|ave_score:0.586817
AGAATGAGAATGTTATGTATTACTATACATAAAACTTATGAATATAGCTTAAAGATTTTTGTGTGAAATTTAATATATAATATAAATGTATTATAAATATAAGTATATTATATTTAAATATACAAATTATATATCATATATATACACAAAAAGGATTACTGTATAAAATATTCATATAAACTGCTAATAAATGTTTATTTCTCAGTGTTCATATTCTATATGCAATAATGTTATTTAATGTCTTGATATATTTAAATACAAAAGAAAATATTAATTATCAAAGAAGAATAGAATATTAATTTCACCATTAACCCAAATAACAAGGCTTAGAAAATTTCCCACTTTTTTTAACATTTCTTTTAATAGTTGACATCCATGTTTTGAATAGATGTAGAATATAAA
>mite|3|6572230|6572239|6572272|6572281|t4|6572234|m1|ave_score:0.603431
AAGGTTCTCTGATTAGGGCCAATTGCCTATGCAGTGAGACCATGTTAAATAACAAAATAATCTCACAAATACTGGTACTTATTAACTATGTTTCAATATTTAATTTATGAGAATAAATTATTTCTTCATTATATTGGGTGACATTATGTTATTTTTATACATGTAGATAGTA
>mite|3|6617380|6617389|6617531|6617540|t5|6617384|m1|ave_score:0.511964
TCAATATCAAGTGTCTTTCTCTGATCTGCAGTTTAGATTTTGGAGATAGGGTCTCTTTTTAGGGCATATAACCAATATTAGTTTACAGATAATTTATTAATTTACAAATATTTATCTGAATTTAGCCACAATTAAATTTTACTTTCAATATATGTTATATCTTATACATTTCCTTTGTGCTGTTTTCAGCTTTACTCTATAATTATAATTCTATAAGCCCTTTTTTCCTATATTCATATAAAATTTTGTTTCATTTTTATGATATTTTCACACTATATATA
>mite|3|6700807|6700816|6700945|6700954|t3|6700815|m1|ave_score:0.580142
TTTGAAACAATTTTAGCACTATCTATTTAACTTCTCAAACAAATATTCCACGAGATTAAATGAAAAGACATTTCTAGATACTTATTTAAAGTCATCTTTTAAAATACTATTTTAGGAAATGATTTGTATATATTGATTATCACATTAAATTCTAGAAAATAAATCCATCATTTTAAATTCAAAAAAAACAATTTTGGCTGTCTTTTTAAAAATAAACTCTTTGTTTTATATTCTGTACTTCATAAAGCAGTTTCAATCGGTTTTTCAT
>mite|3|6871634|6871643|6871685|6871694|t3|6871637|m1|ave_score:0.576759
TTTGTCATAGCCAATTTTAACCTGAAAATGATAATTAAACTTCTATATTTCTATAATATAGTGCATGTATTTTTTTTTTAAGTTAGGACATATAAATATATGTATGTATAGATATATGCACATAAATGAGGTGAAATGAGTGTGCTTCTCTTGTATTTCTCTTGTAACACAAACAAATAAA
>mite|3|7054878|7054887|7054951|7054960|t5|7054882|m1|ave_score:0.635044
ATATTCCTGTGTGTTTACATTTGAGCACATGTAAGTTTATTTCTTTTCAAATTAGTTTTTGAATGCTCAATGTAGTTTGAAAATTTTTACTTATATTGAAGAACATATTCTTTTAATTTTAAATTTTAATTTTTTGAACATTCTTTTTATTTTATATATACCAATTCTGATTCCCTCTCTCTTTCCGCCTACCACCCCCAAGA
>mite|3|8329701|8329710|8329869|8329878|t3|8329704|m1|ave_score:0.521258
GACTTTACTATTTGGAAAACACTTTCATAATAGAAAGCAACAAACTTGGATGCCTGCCTTTAATACCCATTATTTTAATAAACAGAATTTTAAGGTATATACAGTAAAGTTGCTCAATAAATACTTCCTAAAGATTATTTACCAATTTTGTCAAAAATAGTATTGTTATAAATTTATCATGTAACAAAGATGAGATCATATATATGTTTATTATATATGTACATATATATGTGTATTACTTGTTAAACATGATTTTGTTGATCATCACTGTAATTATACTTCAGGAGCAGATAATGTG
>mite|3|8347273|8347283|8347454|8347464|t3|8347274|m1|ave_score:0.51789
AGAGCTAGCTTACACAATTTTCCAACGAGTATAATCTAAAGACTGTACACTACAATATCTAACTTTATGCAATTCTTGCTATTAACAATAACACATTAAGCAATAAATGGTAAATATTCACAATGATTTTTTATGTTTTATCTTTTCAATTTAATCTACATCGTTAAAACATAATTTAGATCTAATTTATTCTCAAAATGTACATGAATTCAATGCTTGTATACTTTATATTTGTCAAAACTGGATAAAGTTTCTTTTCTAGACAGCTGAATTAGACTGTCCATAGTGCTCCTTATTAGGACATAGAAGATA
>mite|3|9160424|9160433|9160568|9160577|t6|9160429|m1|ave_score:0.70538
TATGTAAGTGTTAGGAGATATGGAAGGAGCTGGAGGAGGGAAATGAATATGATAAAAATGCACTGTGATTTTTTTTAAAAGAACTAATAATTTTAAATAAAAGTCTATAATATATGTATCTTTTGATATTTTAACATATGATATATAATATAATGCATATTTAAATATTTTATATTTAGAAAATTTAGAAAAATTCTTACGCCTAATCAAAGTGAAAATGTAAAGACTAATGTTAACACAGAAAGAAAATTTCAAGGAACACTGATTTAAAGAA
>mite|3|9729651|9729660|9729822|9729831|t3|9729659|m1|ave_score:0.535426
TCTGTGGAAACAAAAGTTGAACCCTTTTCCAAAACAACATATTCTTAGGCCCAAATTTTTGAAGTAAAGATACCTTTAAAGTACATATGTTGGTTTAGCTTAGCGACCCACACAATGTCAAAAATTTCAAAGAAAACTAAATACTATACTTAATTTAAACTCTCTGTATATTCCATTTTTATGTGTTTTTTTACTCTATTAATTTTTATAGGTTTAATATTTATCTCATTATCTTTACTCCTTTAAAATATGACTGTCTGTACTCTTTTATACTGTCTCTTTACTTCTTTAACTCTCTCTC
>mite|3|9758307|9758316|9758452|9758461|t3|9758315|m1|ave_score:0.573523
TTCGTTGAAAACCTTTTTCAGACAAGAGCAGTATATTACATATAACTATAACTACAATTTACTGCATATACCTACTATGTGAAAATAAATAAAGATAAAATTTAAATACTGTGTAATATCTGGTTAATAAATATATATTGCTTACTTAGTTTTTGACATGAAATAATAGATTAAAACTCAGTTTTAAGTTTATTAAATACATTTGTATATGCATTTTTCTGCTTTATGACCAATAGTAACACTGGAAAGCATCTGACTCCTCCACAAAACATTAA
>mite|3|10653625|10653634|10653715|10653724|t4|10653626|m1|ave_score:0.591737
TGTTTTTAATGGCCTTTAAAAATCATTAAAGAAGGAAATTCTGTCTCTATCATCTATTTTACCCTCTAATGTTATTTATGATAAATTACCAATAAATAACTTATCTAATGTTTTAAATTCCAAGTGAACTTTACAAATTTACATCATTATAATAGAGGGTTTTTTTTAATATTTAGTCTTTTGTAAAAATTTCCCCAATGTAGCATTTCCCTGTTTTTCC
>mite|3|11243226|11243236|11243390|11243400|t3|11243235|m0|ave_score:0.556027
CTGCAATACTTAAAGAAGAGTTCAATAATTAGAGAGGGAGGAAAGGGAGTGTAGAAGGAATGAAAATGGTGAGAATAAAGTGTGACAGTAATATAAATATAATAAAATTATTATAGTTTTTTCAAAAGTACATACGAATTTGAAATATAACTAGTTTTAGTCTCATTTAAACTTAGTCTCACTTTCTTCAACACTGTTAAGTTAGTTAGAACAGTTTTCATAAACACCATTTTCAGAAATCCAGAAAAATTACTGTAAGTCTCTTTATACTTAGCAGGTGCTATGCAGATGTAGA
>mite|3|11247461|11247471|11247692|11247702|t3|11247463|m1|ave_score:0.503166
GGAAAGCTACTGTGATCTACCTTAGAAATCATAGGAAATAAAGGGTATATAATCTGTAAACTGTAATATTCCTACAGTTGAAGAAGTAGTTTAGGCATCCATGTCTACCACACAATAAAAAGATGAACTAAAAAATGTTAAAATGAGCTTGAAAAATAAGGAAAATGACAAATGACATGTAAAATCATCACAAATCTAAATTACAAAAAATTGAAATTAAATTATTGAAGAAAATTAAAATGGAAAACATTATTAAAATGAATTTTAGGTTATGTATAATGTTTAGGTAAAGAAAATTACAGAAATTCTGTAGAGCAAATGAACACTGTTTTATTAAAATCCAAATGAATTTATGTAAAGAA
>mite|3|12785153|12785162|12785260|12785269|t3|12785159|m1|ave_score:0.502661
CTTCTAGTTTCTTATTTCTGTTAATATCTGGAACTTTTTTTTTACTTTGAGTTTGTAAACTGTGTTCTTATATGTTCAAATTTCTAAAAATATAGAATTTTTCTGTCTTGTTAAATGGATGTAACAAAAGTTTCCAGTTTCTTCTTTCTATTTTAAATATATTTTTTTAAGAAAACAAACTACTTTTCTCATTTTACTATCAATCCCAGTTCCTACTTCCTCCCCTCCCCCTGCTCC
>mite|3|12835723|12835732|12835829|12835838|t3|12835724|m1|ave_score:0.525109
TGAGACTTTATATCTGAACATATAAAACTCTCCAGGTTATTTCAACTTCTCCGATTAATTACCAATAATGAGTGAACTTCATAGCATTTTACAAAGATGAACTATATTTAAAGTATTCAAACTTATTAGGCTTACAAAAAAATAAAACAATTTATTTGAATTATTGCTTTATTGGTATTTATTTAAATTTTTGTTTTGTTTGCTTTTGAGAGAGTTTCACTATGTAACTCTGGTTG
>mite|3|13563167|13563177|13563222|13563232|t3|13563172|m1|ave_score:0.589889
GGATAAGGAAATATTTATATTTGACATGAAAATGTAGTCAATAAGTATGTATAGAAGTATACATATTTGTGACTATTAAAAAGTACATTCTTTCTAGAAAACAAAATCAATATAACACAAAAATGTTATTATTAAATGATGTTCTGTCTTCAGATTCTGGGATGGGTGCTTAGCATATGCATTGCG
>mite|3|15775883|15775893|15775966|15775976|t4|15775887|m1|ave_score:0.532415
CCTTTTCTGTCTAAATAAAAAGGAGGATATTAACTTTACCATAGTAAAATTACATACAACAAAAACAGGTATCAAGCAAGAATTATAGTTGTAATATTTATAAATACTTTATTATCACAACTAAGGAACACTATAATTATAACTACCTATTTTTCAACTCCATCAAAGACCCCAAAAGGATATAATATTACCTAAGTAAACAGAAAGTGCATTG
>mite|3|16549300|16549309|16549382|16549391|t3|16549302|m1|ave_score:0.601327
TACATATACTCATTCTAATTTTTTGCACTAGAACCTCAGTTTTCTTCTGCTTGATGATATTCTCAAACTTAACACATTTTCTATGTAAAGATACTTTGAGATTATTTTTGGCTTTAAACATTATACTATAACTCATTTCTAAAAATTTGAGATATTTCCATGACAAATAAACTTTACAGTGAAGGGAGCTAAAATCATAATGTTTGAAAAAA
>mite|3|16553830|16553841|16553876|16553887|t3|16553839|m1|ave_score:0.569874
AGCTCTTCATAAAATTGCTCCTTATCATTCACATTACCTCAAACAATTCTTCCTTTCTGTGTATTTTCTTCTCATTTTTTGAAATACAAGAATTTTTTGTAACTTTATAAGAAAATACTGTTATTGATTGTTTGAAGGAAACTGAATTGCACAAAGATTTCCTCTTGAAATAGAATAC
>mite|3|16894544|16894556|16894590|16894602|t3|16894548|m1|ave_score:0.86903
AATACTTTAATATTCTAAGATTTACTATTTACAAAAGTTAGTTTTGTTTTAAAATAATTTGGGATATATTTTAATAATTTTTAAAATAATTTGTGATATATATTAATAAAATACATCCCTTTTCAAATCCTTATGAACAATACCATTATTGTGTTTCTGTATTATCTTTTCCATTTTCA
>mite|3|16934141|16934151|16934340|16934350|t3|16934146|m1|ave_score:0.50426
ACCCTCTTGCCAAAGTTCTGAATTCGATGAATTTTTAATTGCACTATTTAATTGCCCCATTTTAGCAAATGAGATATTTTTTCCAAAACAGTGATTGATTTCCAAATGTTAATGAAAACATTTGTCCAAAATGAAATAACGTTTAATTATTTTTATTTGCTAAATTACATAGAATGGAATATATCATTTGCTTCTATAGAATCATTAAATACATTATACTGAAATCTTAAGGATTAAACTATCACATAGAATGAATTAGCATTTGTTAAACATCACCGGAGACTCATTGACTTGCTTTTTGTTTTATATATAATGCATATACATATAATT
>mite|3|19299005|19299017|19299388|19299400|t6|19299010|m1|ave_score:0.534146
TGAGACTTTGTCTTCTATTCATGAAATTCATTCTCATTTCTTTTATTTTTGAGAGTATAGCATAATATACCATCAAAATATAATATAACATCAAGAGTATAGTATGGTATAGTATGGTATGGTATGGTATGGTATGGTATGGTATGGTATAGTATATATAATATAGTTTAGTATAGTATGGTATAGCATATATAATATGGTATAGTATAGTATAGTATATATAATATGGTATAGTATAGTATGGTATAGCATATACAATATGGTATAGTATAGTGTGGTATGGTATATATAATATGGTATAGCATAGTATGGTATATATAATATGGTATAGTATGGTATAGTATATATAATATGGTATAGTATGGTATAGTATATATAATATAGTTTAGTATAGTATGGTATAGTATATATAATATGGTATAGTATAGTATAGTATATATAATATGGTATAGTATGGTATAGCATATACAATATGGTATAGTATAGTATGGTATGGTATATATAATGTGGTATAGT
>mite|3|19299005|19299016|19299452|19299463|t6|19299010|m1|ave_score:0.516185
TGAGACTTTGTCTTCTATTCATGAAATTCATTCTCATTTCTTTTATTTTTGAGAGTATAGCATAATATACCATCAAAATATAATATAACATCAAGAGTATAGTATGGTATAGTATGGTATGGTATGGTATGGTATGGTATGGTATGGTATAGTATATATAATATAGTTTAGTATAGTATGGTATAGCATATATAATATGGTATAGTATAGTATAGTATATATAATATGGTATAGTATAGTATGGTATAGCATATACAATATGGTATAGTATAGTGTGGTATGGTATATATAATATGGTATAGCATAGTATGGTATATATAATATGGTATAGTATGGTATAGTATATATAATATGGTATAGTATGGTATAGTATATATAATATAGTTTAGTATAGTATGGTATAGTATATATAATATGGTATAGTATAGTATAGTATATATAATATGGTATAGTATGGTATAGCATATACAATATGGTATAGTATAGTATGGTATGGTATATATAATGTGGTATAGTATGGTATAGTATATATAATATGGTATAGTATAGCATAGCATATATATTATGGTATAGTATATA
>mite|4|106283|106292|106346|106355|t3|106284|m1|ave_score:0.739696
GAAGGATGTACCACAGCTGGTCCATTTCCCACTGGAGGATAAATGGCTTGTTTCTAGTTTGGGAATAATTACAAATAAAACTTATGAATACCTATGTATAGCTTAATTTTTTTTTAAAAAATGATTTATTCCCTTTTATGTGTGAGTGTTTTGCTTGCACGTATACAACATTGTGGTTGGTGCAAACAGTTTG
>mite|4|146714|146727|146876|146889|t3|146714|m1|ave_score:0.765016
AGGCCTTTGTTTAAACAATGATTCAACGACATTATAAGAGGCATAGAGGCAAATATAAAATTCAATGCAAACTTTGAAACTTTACAAAAGTTAATTAAAACATATAAAAGTCATGAATTTATAAAATATTTTTATAAAGTCATTATATAAATGATAGTTATTATATATTATATGATATATAATATAAAGTAATTACACAGTATACTTAAATACTTTTATATCAAATTTGCATTGAAAAATTCAGAAATCTGAATTCACAAAATACAATGAAGAAAAGCAAAACTGATTTTGCAAAA
>mite|4|1973536|1973547|1973575|1973586|t5|1973538|m1|ave_score:0.69646
TCTCTTGTGTCTCTGAGAAGCATCTTGCAGATTTCTTCATAGGGTTGTATATAAATACATCTAGTATGTAATTTATACTAGTATAAATACATCTATACTATTATATACTAGTACATAAATACATTTAGTTTATTACCTGTTGTGTGTTTATAACTACCATGTTCTTTCATA
>mite|4|2703524|2703533|2703582|2703591|t3|2703527|m1|ave_score:0.595683
CTGTGTGTGTATGTGTGTAGTGTGTATGTTTCTCTGTAGCACACAAATTTACAGGAAAAAATAGCTCTAACATAAATTATAAGCCTATAACTTTTATGATATTTTATTTCTATTTGTCTTACAGCTATAAACTTATTTTAAAAGTTTGTAAAAGTAGCTTAAAATTTCATATGAACAGTAAAATTTAT
>mite|4|5060045|5060054|5060089|5060098|t4|5060048|m1|ave_score:0.50313
ATGTCAGGGAGAGTTAATAGTCACAATATACCAAGAAGGGAATACATAGTGGTTCGCTGTTCATAGACATTAAACTTTCTCCAAGATTTATATGTTTTTACTTTATGCCTATGACTGTTTAACTGCATGTATGTTTTTGCACCACATACATGTTTGATGTCTCTAGAGGCCAGA
>mite|4|5592966|5592976|5593039|5593049|t5|5592967|m1|ave_score:0.581648
TATATATATATCATATATATATCACTATCCATCACTATACACAGATAGCACTGTGTATATGTATATATGTGCACATATATAGTATATATAGTATATATTAGTATATAGTATATATACATATATAGTATATATACAAATATATACTATATATAATATATATATATATAGTATATATACAAAGCCTACACATAAGAAGTGAGTGTT
>mite|4|6086161|6086170|6086293|6086302|t4|6086169|m1|ave_score:0.551165
CCTTGAGTAAAACTTTTAAGTATTCAAGATGCATTGCAGTTATATTTATTTTTTAGAATGTCAAATGTGTTTAACATTTATATAAGTATATATACAAATAAAATATGTATTTAATTCCTCATATTTATTTTGCACATATGCAAATTAAATAAATTATACTTGAACATTTTTGTGGTAGGACTAGGTATCGCTACACATTTAAAATGCATCACATATTTTTGACAATCATAAAAGTTGTCAATGTTGTAATTCTATCACATAT
>mite|4|6308143|6308152|6308266|6308275|t3|6308149|m1|ave_score:0.560306
ACTGAGCCACGGGGAAAATTAATAACAAATTTATGCAAAAGACATTTGAACTTTCTTTTGAAGATCTCTTTAGTTATGTAATAAATTGAATTGTAAATAAAATTTTTACCAATCTGAAGATAATATAAAATCCACAAAAAAATCTTATTTTTTTTTCTATTATTAGGGATTGGATTTAAAACCAAGAGAACTTTTGGTGAATTTAATTATATCACACAGAATTATTGTCAAGTTTATTTTGAACGGGATGTAG
>mite|4|6333681|6333691|6333748|6333758|t4|6333688|m1|ave_score:0.674688
TTTTAGGCAAAAAGCAAAAAAAATATTACTAAAATAACTGGTTTGTTCTTTAAAGAAATGAACTTATACCTAAATGTTAGAATAACTTTTTATCTTTGAAAAATGTAAACATAAAAATATAAGGTGTAGGTATAAATTAATGTGGGAAAACATTGATGCCTTATTATGAAAGAAGTTCCTAAGCAGATGAGTTAGGAA
>mite|4|7224380|7224393|7224488|7224501|t5|7224384|m1|ave_score:0.632389
TATTTCACGATATATTTCAACTTAACCACATCACCCATAGTTTTCAATAAATGGATCTATTCTATATATAGATCTATTATATCTATATATATTCTAATATATAGATCTATTCTATCTATTTCAATAAATGGATCTATTCTATTGAAATATATTCTATTTCAATAAATAGATCTATAAATAGATCTATTCTATATTTTTCTCATTGTTAACTAATATATTATTTCATAATGTATGTGTGATAT
>mite|4|7427495|7427504|7427574|7427583|t3|7427496|m1|ave_score:0.534687
TTTTGATGCCTTTCATAAAAGAATATAAATTGGTATTAAATATCAAAGAACTGCTATTAACATTCCTAAATAAATATAGTAATGAAATTGTTCAAATTAGAACAATGTTTCATGATTTTGATAAATGTTTATAGGATTGTGTAGGAATGTAATTGCACAGATCATTTCTTTAAATAATTATGGAAAAATTTAAATTAAGGTGTTAGGAG
>mite|4|10068451|10068462|10068537|10068548|t3|10068452|m1|ave_score:0.539652
ACACTAAAGTATATTCATTTTTATTAAACATAAAATATTAATACAGTTTTCAAAACGATAAGAAAGACTTTTTATTTTAAAATTCCATCTTAATAAAGTTGCCAATGTTTGAAATTGTTTCATAGCAATCTAAGTGTTTAAATTTTAAACGTCTTTCTATAATCTAAAGCCAAGCATCTCATAAAAGGTATGAATAAATGTAGATAATTTTTTTCAAA
>mite|4|10853215|10853224|10853260|10853269|t3|10853221|m1|ave_score:0.64395
TCACACAATGATAGCTTATGTTTAACCTACTACATTCCTGTAAATATGTTGCAATATATATGTGTGTATACACATATATACAAATAATATATACACATATAAATATATACAAACAATACACAAAGAATAATAAATATTCATAAGTAAATAATAAATAAAAAGTTCTGAAGCATCT
>mite|4|10987081|10987090|10987134|10987143|t3|10987088|m1|ave_score:0.632461
AAATTTAAAGACAACATAATAGCATACAGTATCCAGACTCTCTGTGTATTTTCCATCTTTATGTAGCTTTTTAAAATATTACTTTACTCCCTTTTTAAGAGTTTTCTTATTTTAAAGCTATATTTTTAAATTTAAGACTGTATCTACTCTTTTACTTCTCTCTGTCAAGGGACTATGTGTATT
>mite|4|11056664|11056676|11056715|11056727|t4|11056666|m1|ave_score:0.660534
TCAGTCCTAGAGGCATAGATTTCATACATAAATATATATGTATGCATTTATAAATGCACATTTACCTCAATATTTATTGTTAAGTAATTATAAATATTTAAGTCTCTATATATATTTAGGTAAACACAAATAATAAAATACCTTGAGACTTTTAAAACAACTTTTATTCTGTTTATCCCTCCTA
>mite|4|11169899|11169908|11170145|11170154|t3|11169906|m1|ave_score:0.561951
ACTAAGTAAAAAGATGCATTAATGTCAAAAATCATTTTCATCAGTTGTAAATATATATTCTTCCCTAAAAGAAAAAAATAAGAATCCTCATGCAGATCAGAATAAAATTTAAATTTTCATTTGTTTTGAGTCTCAAGTATGATAAATTTATAGCTAAATTACTTAATACTTTCTATTTTAACTTGTTTATTTATCTTTATATTAATACTTTTTAAAAAGGTAAAAATCTGTATTTTTTTTGATTATCTGTATTTTTAACATTAAAGGTCTATTTACTTTCTTAGATAACCTAGTTTTTGTTAGAGATTTTAGGCAATTCAGCTTGAAACAGGATTTTAAGAATTCCCAAAATAGATTAATTGAAGTTGCATAGCTT
>mite|4|11336174|11336183|11336250|11336259|t3|11336176|m1|ave_score:0.5689
AACCATATATACTACAAATATTTTTAACTATTATTAAATAGTTGTACATCTGACTTGATCCAAGCCAAATTAAAAAAAGCATTCTTAAAATTCAAAAACATATAGAATAATTATAAATATTATTAAATAGTTGTACATCTGGCTTGATCCAAGTCAAATTTTAAAAAAAAAGCATTCTTAAAATTCAATAACATATATACAAATTT
>mite|4|11386587|11386596|11386637|11386646|t3|11386593|m1|ave_score:0.658832
CACTCTGTTCAAAGTTAGTTCCAAGATTTGTGAAGTCTTTCTAAGAAAATGAAGAAAAAATATGAACATGGGAAAATAAATATATATTTAATTATATTTAAAAAGTAAAGCATGTTTATAAAACTTAGTGAAAATGAGTTCAGTACCACAATCACAAGATCTGGGAGAAAATGACACAAT
>mite|4|11507004|11507014|11507043|11507053|t4|11507006|m1|ave_score:0.828912
CAAGGCTTAGACCCCAGGTACAGGATTGACTCCTGTTCAAGTTAAACTATCCATCATTTTAAAAAGTGAACATTTTATTTTTTCATATTTTATTTAAAAGTTTACTTTTTTTTTTACATATCAACCCCAGTTCCCCATCCCTCTCCTTCTCCCATTTTCTCCTTCCCAAC
>mite|4|11950283|11950292|11950362|11950371|t3|11950291|m1|ave_score:0.598001
AAATGTAGAATAATTGAGTAACTTACAAACAAAATTTGGCAGTAATAAGTAGCGTCATTGAGTGACTTTTGTAAATATCCTAAATTAAATTCCCATTGCTTAATAGTTTAAAATAATCAAATAAATATGAGTTGCAAAAAAAAGTCATTTTGAAGTGTAAGACCTCAAACGGTAATTAGTGAGGAGATGGAGGGAGGTGGCTCGACTCC
>mite|4|14245589|14245598|14245680|14245689|t3|14245590|m1|ave_score:0.550498
GATCTTGACCTATCTGGAAAAGTAGATGCAACTAAAAAGTATTATGCTTAGTGAAACAAACCAGTTTTTTTAAGGAAAAAAAAAACCCTAACAGTATGTTTTCTTAAATATGCAGAACCTATATTTAAAATTATATGTTTATTTATATGCCATAAAACTGGAAAGTAGATCATGAGGTGTGAATAAAACACCTTAGGGGAGGTTGGAAATAGACAGCTATA
>mite|4|15531292|15531301|15531355|15531364|t3|15531300|m1|ave_score:0.657246
TCTGTTACAAGCAAAAAATTTACGTTTGACAAAAAGCATAATGATGCCAAATTTAGGAGATGTGAGTAAAGATTTTTCTCAATCAAATCTAAAACAGTTAAATAACACTAATTTTTTAATAACTTTACTCATAAGAGCGCTAGAGGTATAGCTCAGTTGGAGCATATGAGCCCACCAAACTTGAGCAAGATCT
>mite|5|523323|523332|523427|523436|t5|523327|m1|ave_score:0.597092
TGAAAAGATTCTGGAATATGGATAGTGATTTTTTCTAGATACTGATCGTACAACAGTGTGTATGTCCATTAACTGTGTACTTAAATATGTATTTAAAATTATACATACTTTTCTTAATAAAATACATACTTTTTCTTAATAAAACACTGAAAAAGTACACTTTAAATGTACATAGTGTGTCAGTTATAGGCTGATTGAATTTTCTTTCTTTCTTTCTTTCTTTCTTTCTTTCTT
>mite|5|1631814|1631823|1631876|1631885|t3|1631815|m1|ave_score:0.531494
TGTGTTGTTTTATGACAGGCTTCTTTCAATTGCATGTTTTTAAAGTTTGTCCATGTGATGGCATGCAATAGTACTTCATGCCTTTAAATTTTAAAAGTTTTATTTACATTTATGTGTGAATGTTTTGCATGCATGTATGTCAGCGCACCACATATGTACCTGGTGCCCACAGAGGCCGTCAGGGAGCATCAG
>mite|5|2127090|2127099|2127132|2127141|t3|2127092|m1|ave_score:0.551493
CAAAACTGTCCTCTGACTCTCTCTCTCTCACACACACACACACACATACACAGTGGTAGGGAAAACACTTTATGGAAATTAAATTGATTTAATTAAGTGATTAATTGTTTTCAGGGCTATCAATTTATTTTGCCAGCAATAAGTGAAATGTTTTGTTGTTTTGCCTTTTCAG
>mite|5|5994312|5994321|5994384|5994393|t3|5994320|m1|ave_score:0.626808
GCAAAAAGCTTTCTATGTAACCCTTTTATGCAATCCAGTTTATATTCTAAGTTTAATTATTGGGTATTTTCTATATAAGGTATATACATAATCTATTTTGCTAAATATTTAATAAATGAATTGTTTACTACCAAAATACCTATATAAGTTAGTATTTTATAGTAATGTGATCAATACTTTTGGCACTTATCATGAGGCCTGG
>mite|5|6857644|6857653|6857966|6857975|t3|6857648|m1|ave_score:0.510255
TGAATAATTGACTTACATGTGGAAATGTACAAGATCTTTACCAATCAGAAATATATTTGTGCTATCAATTTTTAAATGTATTAATATGTATGCATGACAATGAGTATAATTTGTTATTTTTAGAGAATGTATGCCTGTTATTTATATATTATCTACTTACATAGTAGAAAGAATATATAGGAAATTAGTACTATTTGGGTATATGGTAGGGTTGAATACATAATTCTTTATCTACTTGTATGATTCTTTTGTTTTTTATTTATATTGTAGCACTGTTTTCATAAAATTATAACTTTTTAATTAATTAGCTTAAAATTATAACTTTATGACTTATCCAGCTTTTCCATCCAAGGAAATTTCCATTTTTTATATTATTGATAGTAATTTATAGCTGTGTAGATTTAATTTTAGACAGAAAAAAGAGACACATACTTCTGTCAGCATTTTTATTT
>mite|5|9752204|9752214|9752259|9752269|t3|9752205|m1|ave_score:0.553765
CCCATTAGGGGCTATCCAAGTTAACTTGGGAATAACACAAGTTAAGTTTTGATTTTAACTGATCTTGTTTTATAAATAAAATTCAAATTTTAACAGACCAAAGCTTATATTTTAAAACACAAGATCACTCTTTTTCTAGTCTTTTTAGACAAATTAAATCAAGCTTTGTAGTGGAACATTGCACAA
>mite|5|9851989|9851998|9852041|9852050|t5|9851995|m1|ave_score:0.566121
AAAAGTAGGAACTTTTTAACAAGATAATAAATTTTAGTGAAAAACCTCAGACTACTTTTGTGAGACTTAATTAGAAGATATTAAAATTAATATTTTTGTCTAACAGGTCATTTTAAGTGTCATTTTGGAAACATAGAAATTGCAAATATTCCTCAAACATCATTTTTTGCTATAAGGCTACA
>mite|5|10012260|10012271|10012351|10012362|t7|10012260|m0|ave_score:0.560686
AAACATTATGTTTTATATGGTTATATATGTTATATATACATATATAAATACACGTTAAATGTGTATATATGTTATACATACATATATATGTTAAATATACATATATGTTATAAAACATTATGTTTTATATGGTTATATATATGTTATACATACATATATACACGTTAAATGTGTATATATATGTTATAAAAACATTATGTTTTATATGGTTATATATATGTTA
>mite|5|10012428|10012442|10012535|10012549|t7|10012428|m1|ave_score:0.552786
ATGTGTATATATATGTTATAAAAACATTATGTTTTATATGGTTATATATATGTTATATATACATATATACACGTTAATTGTGTATATATATGTTATAAAAGTATTATGTTTTATATGGTTATATATGTTATATATACACATATATACATATATATAAACACACGTTAAATGTGTATATATGTTATATATGCATATATATCTTAAATGTGTATATATATGTTATAAAAACATTATGTTATATG
>mite|5|10771327|10771336|10771596|10771605|t3|10771332|m1|ave_score:0.558948
GGGATGGATCCAGCGCCTTGAACATGCTAAGAAAATGTTTCACCAAAGTCAATGAGTTATATTCCTACAATAAGATGCATTGAGAATATAGGTCTATATTCTGTGTACAATGTATTTACAAATATGAATCTATTATATCTTTGATATATATATATTTATAAATAATCGCAATTATTCTATATATATATAATAGACATATAGAAATAGAGGGATAATAAATAAAATAGAAATTTACTCCATGAAACTAAAATATTATGAATAGTTAAAATAGTTTCACTTATATTATAATGTAAAATATATAAATCAATCTTCCTTTTGTACACTTTGACTTGTATGAATTATAATATACTTATAAATATACTTCAAAGAATATAATATTTATTTGCACCAGGTAGCATT
>mite|5|10771353|10771363|10771456|10771466|t3|10771358|m1|ave_score:0.558348
CTAAGAAAATGTTTCACCAAAGTCAATGAGTTATATTCCTACAATAAGATGCATTGAGAATATAGGTCTATATTCTGTGTACAATGTATTTACAAATATGAATCTATTATATCTTTGATATATATATATTTATAAATAATCGCAATTATTCTATATATATATAATAGACATATAGAAATAGAGGGATAATAAATAAAATAGAAATTTACTCCATGAAACTAAAATATTATGAAT
>mite|5|10792548|10792557|10792692|10792701|t3|10792549|m1|ave_score:0.617493
TGCAAAATCTTTGCACCATATAATATGGTAGAGATATTGTTAAATAGTTCTACAATTTTGAGAACAAAAGATATATTTTCATTTGTTTTTAATATCTTTATTATTATCATTGTTAAACAATGCTTTATAAACTGCATTATAAAATTATTGCACTTCTAGTAAATATTATTTTAAAATATTTTATATTTTCTTTAAAGATTTAGGCATTTGTTCTTTGTGAAGTGGGTTTGTGTGAGTGTATGAATGTGCACCACATGCCTACTGTGCCCTTAGA
>mite|5|10876746|10876755|10876791|10876800|t3|10876747|m1|ave_score:0.502296
TTCACATACATAATACACACATATATTTGTCTACATGTGCATATGTGTACATGCATGCATGGAATAAACACACATATGTACATGTGGATGTACATAAATTTGACTTTTTTATTCCCATTAATTGTGATATTGATTTAGTTTGTCACTATGTATTTTACAAGCATGGTTGAAATTC
>mite|5|10965912|10965921|10966106|10966115|t4|10965916|m1|ave_score:0.554138
AGATCCTGGAACAACACACCCCACAGACAAGGAAAGAAAGAGAAGCAGGTTGAGACCAAAGAAAACATGAATAAAGTATAGGATTTATTTAAAATAGAAATCAATAGACATTTAAATATAATTTTATTCATGTTATTACATAAGTTACATATTTATCAATGTATAATTTTATTTCATGAAAGGATAACATCTTATAAACACTTTCTGTTTCTTATGCACTTTGTTAGCAACATTTTGTTCATTATTGCTAAATATCATATTTTCCAAATCTTGACTACAGACATCCGTTCTCTGGTCACCATCTCTTGCTCTCCAATTAATCGT
>mite|5|11638847|11638856|11638954|11638963|t3|11638855|m1|ave_score:0.507829
AGTGTTACATCAGTGTTAAAGTTGATATTATTTCTGTTGGATTTAGGCCTAGAATATTCTCCATGTATTTTGGAACTCTTTTTGAGACTAACTTTATAGTAATGATACTAATAGCTATTTTCATTTTCATGAATATTTTAGTTTAACTTCCAGAGAAAGAAAATTAAAAATACATTGTCTGCTATTAAGTTTATGCAGACCCTCTCAGTCATGTTTTAAGTAAAACCATTATGTAGA
>mite|5|12816553|12816562|12816634|12816643|t3|12816562|m0|ave_score:0.512581
TTGAATCATGATTTACATTTCTGGAGTTAGGTCCTATCAAGTAGGTGGGCTTTTCAGAAACTGAAGTATTAAATCTACCCAGTTACTAAAATGGACTGGTATTATTTCTAACTACAGGTTTTTAAATTATTTAAAAACACGAATACTTCAGAAATGGACAGTGTACTGAAGATAGACACTTTTTTCTTGAAGTGAAAGATACTTTGGGATT
>mite|5|12898407|12898416|12898449|12898458|t3|12898408|m1|ave_score:0.569303
AACATAGATCCATGACTATTGATTAATCATCTTTTTGTGCATCTATGATATTTAGGTACCCTGAGTAATAAAAATAACAAAAATAGATGGTTTTAAATATCATCTTACTCAGACCTGTGGATAAAGAGGCATGTATGATATACTTTATTTTGGTAGGAATGGGAGGCTTTAG
>mite|5|13201601|13201611|13201660|13201670|t3|13201602|m1|ave_score:0.643771
AGGAAAGCCTTACTGAATACCTGGAAAGTCATAAATCAGGGGTTAAAGTCAAGGTAGAATTTACACATGTAGTTAAGAAAACTGACAACATTTTAGGATAAATATTTTTTATTTTTCATTATATGTGTAAAATTGAAAACTCTTTGTGATACTGTTAAAACATCAAATACATAAATTATTCTTATAGAAC
>mite|5|16899678|16899687|16899973|16899982|t5|16899681|m1|ave_score:0.506351
AAACGTCCCACAACATATAATTGTCTTTGAAAATTTCCTGCTTTGGAGATCATTTGTTTGTGTTCTTACTATTTTAATATGAATGAAATATTAATAATGAATTGTTTAAAGTACAGTATTCCAGTTAATTCCATGTATAATTAAAAAATTTAAATACATTAACATTTCACAACATAGTCTGTGATTGGGATTAGGAATGTTTGTGTTTGCTGTTCAAATACTCACTGTAATATTTGATATTTGGATAAAATGCTGTTTTCATATGAAATATATTTGTTCAAACTTTTAGAGGATATAGACTAGGGTGTTAGAAATTTTTTATTTAACATAAAATTATTTGTTTTCAAATATTAAAAGTGAGAACAGTTTGGGGAATCTTTGTGGTTATGTGACTATTAGGTTTTGCATATTTGCCTCTTTTAATG
>mite|5|16920809|16920818|16920885|16920894|t3|16920814|m1|ave_score:0.500602
ATATATTAGATTTGAGCAAACTCATCATTGGAGTCTATAGTAGGCGAAACTTTGATAAGAAGCAGGATTTACATAATTCTAAAATGTTTACCCACAAACGTACTATTTACTCTTTAATAAGTAAAAAACGTGAGTGAAATCATGCTAGAAACCATCCAGTGATGCTTTTGTCTCTTAGGATAATGAACTTAGAACACCAACTACTC
>mite|5|17394800|17394809|17394851|17394860|t6|17394804|m1|ave_score:0.729789
GTCCTCAGTTCTGAAGAGAAAAAGTGTGAGAAGGAGAATTAAATCATGAAAGTAAACACACAAATGTGTTATACTAAGTTTACTTTTAAAACACTCAAATTTTAATTTGAAAACAAATTTGAACACAGTTTTGGTGCTAAAAATAGGGGGTTTCTAGAGTAAGTAGAGCAAGCCAAATAAT
>mite|5|18132859|18132871|18132897|18132909|t3|18132868|m0|ave_score:0.639496
TTAAAGTTTTGTATCTTAATAAGGTTGTGATTTTATGGGTATTCACTCTTGTCAGAATTCATGTAACTATACATTCAAAATTATTTATTTCACTATCTTGTATAGTTACATTTCAGTACAAAAATGAAAAGCAGTTCTTTCACAATGGTGCCGTTTTCTTGGAGATCTGCC
>mite|5|18941759|18941769|18941798|18941808|t3|18941763|m1|ave_score:0.522508
TGGACATATATATATGTGTGTGTGTGTGTATGTGTGTGCGTGCGTGTGTATGCGTATATAATGCACATATTATATATGCAAATATGATTTATGTATTACAATATATGCATATACACATATGTGTGTGCGTGTGCATATATGTATATGTGTGTGTTCATATATATGCATAT
>mite|5|20054745|20054754|20054839|20054848|t3|20054753|m1|ave_score:0.518249
TGGCGTCTAAAAATCCAATTCTGTTACTTTTCTCATGTTCTCACATACTTTCTCTATTACTCTAGGAATCACATACTATAATTACATTGCTTGATGATGATTTTCAGATATTAATAGTTTATTTTTATAAATACTTGAAAATTAATATTTTTCAGATTCCTATATACATAAGGATATTATGTGCATAATTAGACAATTAATACAAAAGAATATCACTACATAAT
>mite|5|20378316|20378325|20378390|20378399|t4|20378317|m1|ave_score:0.506307
CCACATACAGAAATTCATTTGAAGAGCTCACACTATGACATAATAGTAGAAGAAAATACTGGGGAAACTATTTGCCACATGCATTAAAATAATTGAACACAAAATTATTTAAGCATTATTTATTTAAAAGTGTTTTGTTTCCCCTACTGAATTATAACAGAAAGTAGGTCACACACAACATCTTCATGTACATGCAGCTTTCTG
>mite|5|20428434|20428443|20428608|20428617|t4|20428437|m1|ave_score:0.583602
TTTGTATGCAATTGTATGGTATCATAATATCCCTACATAATATATATACTCTCTCTCACACACACACACACACAAACACACATATAAACACACATATATAAAACCTGTGGTAAATATATTAATATATTTACATATATATGTAAATATCTATATTTATATATATAGAACACCAAACACTCCCATTTTAAAGTGTAACATCATTATTTTACTTTATATTTATGCATTCATTTAGTTTGTATGTGTGCACACATCTGTAAATGCACACATGCTTTTGAAAGTCAGAGGACAACTTGTAGGAATTAAT
>mite|5|20428436|20428445|20428608|20428617|t6|20428439|m1|ave_score:0.587637
TGTATGCAATTGTATGGTATCATAATATCCCTACATAATATATATACTCTCTCTCACACACACACACACACAAACACACATATAAACACACATATATAAAACCTGTGGTAAATATATTAATATATTTACATATATATGTAAATATCTATATTTATATATATAGAACACCAAACACTCCCATTTTAAAGTGTAACATCATTATTTTACTTTATATTTATGCATTCATTTAGTTTGTATGTGTGCACACATCTGTAAATGCACACATGCTTTTGAAAGTCAGAGGACAACTTGTAGGAATTAAT
>mite|5|20428438|20428450|20428605|20428617|t6|20428441|m1|ave_score:0.591765
TATGCAATTGTATGGTATCATAATATCCCTACATAATATATATACTCTCTCTCACACACACACACACACAAACACACATATAAACACACATATATAAAACCTGTGGTAAATATATTAATATATTTACATATATATGTAAATATCTATATTTATATATATAGAACACCAAACACTCCCATTTTAAAGTGTAACATCATTATTTTACTTTATATTTATGCATTCATTTAGTTTGTATGTGTGCACACATCTGTAAATGCACACATGCTTTTGAAAGTCAGAGGACAACTTGTAGGAATTAAT
>mite|5|20428442|20428451|20428608|20428617|t6|20428445|m1|ave_score:0.600309
CAATTGTATGGTATCATAATATCCCTACATAATATATATACTCTCTCTCACACACACACACACACAAACACACATATAAACACACATATATAAAACCTGTGGTAAATATATTAATATATTTACATATATATGTAAATATCTATATTTATATATATAGAACACCAAACACTCCCATTTTAAAGTGTAACATCATTATTTTACTTTATATTTATGCATTCATTTAGTTTGTATGTGTGCACACATCTGTAAATGCACACATGCTTTTGAAAGTCAGAGGACAACTTGTAGGAATTAAT
>mite|5|20556229|20556238|20556374|20556383|t3|20556235|m1|ave_score:0.537027
CTTTTTCCATCTAATAAAAGGGAAGGATTTAACTTTAACATAGTAAAATTACATATAGTAAGACAGTTATCAAGCAAGAATTACAGTTATAATATTTAGTCTATTTGTAACTGACAAAATTAAAGAAAATATTCTATATCTATTTTATCTTTGTGAGTCTAAAATTTTATATCTAATTTACCTTTTGTTATAACTAAGGAAAACTATAACTATCTGTATTTAACTCCAACAAACACCCCAGAATGATATAATATTGCCTAAGTAAACAAGAAGTA
>mite|6|2815621|2815630|2815711|2815720|t3|2815626|m1|ave_score:0.528578
TCCCAAGTGCTGGGATTGAAGCCGTGCGCTACCACTGGTCACCTTTTTTAAAAATCTTATTTCACCATTAAATGTAGCATTTATATCTAGAAAACCTTTATCAGATTTAAGTAAATTTTTTTGTTTTTAAATGTCTTATTAATGATGAGGTAATGTTGAATATAGTCTAGTGGATATTTTATGTCTATTGAGGCAGTTCCTCACTTACTCTCACTATTGT
>mite|6|4498330|4498340|4498385|4498395|t7|4498334|m1|ave_score:0.76044
TGACTTAAATAAATATATATGTATATATGTATAATAATAATTATATAAGTATAAATAATAATACACATACATATTTAATAATATAATAAACATATTCATATATAATAAATATATGTGTATATGTATAATAATAATAATTATTATTATTACTATTTTTGGGAGAGGATAGTTTCTCATATGGACCAG
>mite|6|5169751|5169760|5169855|5169864|t3|5169757|m1|ave_score:0.552301
CTTAATAGACTATTAGTTCTATTCATCTGTACTCAGCCACAGTTTGAACCTTAAGAATTTCTACGAATATTTTTTTAAAATATCTTTTTTAGGGAACAATATTAATGACTTTGGGGACATACTTAAAATATATAAAATATATTCACCAGGTTAAAGGAATGTTCATATTCATAGTTTGAAATACTATTTAAAATTACAAATAGGGGTTTAATTATACCAAATGTTTTACCTGAA
>mite|6|5255340|5255350|5255399|5255409|t3|5255345|m1|ave_score:0.51415
GAATATGGAAGTGTGTATATACATGTGCTTGTGTGTGCTCTCCGTGTGGTTTCTGTTTGTGAAAGTAAATGGTATTTAAAGAAATTGTATATTCTAAGTAAAAGTTCAAATCAACAAGTCATTTATTTTCTGTGTCAAGTGGTATTTTGTACCATCAAATACCACTTAACAGAATTACTTATGTGGGTTT
>mite|6|6233037|6233046|6233154|6233163|t3|6233039|m1|ave_score:0.559958
AACATTTTTTGCATAGTTGCTTGTCATGAAGTAGCACAGGAAAATTGAAGATAATTGTATTATGCATGCATACTAAAATATGCATCTAGTTTTAGTTATATGTTAAATTTATGACTCTTTCAAACTATATAAGTAATTATGCAAAACTATGTAAGAAAATTTTAATTATTTGACAACTGAATGCATATATATATGTATCTGTGTGTGTGTGTGTGTGTGTGTGTATATATATATATATATATATGAG
>mite|6|7431666|7431675|7431886|7431895|t4|7431673|m1|ave_score:0.503761
GGTACTGCTGTGGCATCTGGCCTCATGGACTGACTAAGTACCAGCTTTTCAGCCTCTCATTCATGAGCAATGCATGTTATTACTATTTAATTATAATTACTTATTAATTATAATTATAATCATATACTTACATAATCATATTATTATAATTAATTATAAATAAATTCTATATAGTATATATATTGTATTTTGCCCTCTTTGTCTAGAGAATTCTGATGAATACACTAACTTACCAAGTAAAGCTAATGATTTAAAGTATTTAATTAGACTGTGAAATTTGTTGCTCAAGATCATAAAGTTTTTCTTCATGAATCTTTCATGTTTCTTCTAAGAGTCCACCATGATCACTG
>mite|6|7787962|7787971|7788071|7788080|t3|7787964|m1|ave_score:0.627024
TCCACAAAACACTTCTTGAGACTTTTCAGTGGGAACATTAATTTGTGATGTCCTACATTTTGCTAAACAAATTAAGAAAAAAATCCTTATTAAAAACGAAATTTTAATTGGTATTTTTACTGAAGATCAAGAAGGATAATACTTAAGTAAATTTTAGAATATTTAATAGTTATTTAGCATTTCATTAGGACTAATATATTAATTTTTAATATAGAATTAATTATGGTTAAGTTTTAAAA
>mite|6|8040585|8040594|8040733|8040742|t3|8040593|m1|ave_score:0.548111
ATAAAATTCTGTCTTGATATTGCTTTAGCTACAATCCACAAAATTTGATAAAAGGTGTTTTGCTTTCTTTTAATTTAAAATACTTTACTTTTTCTTAAAATTTCTTTTTTTGACATTTATTTTTTTAATGAGTGTGTGCTTAACTTTCACATATTATGGCATATTCATTTATCTATATTTTCAGTTTTTCATTTAATTCTGCAAAAGTAAAGAAAGGATTTTGCTGTTGTTTGCTTGTTCATTTGTTTTTTCTTTCTCTTATTTTGAACTGAGTATGG
>mite|6|8211792|8211801|8211862|8211871|t3|8211795|m1|ave_score:0.595373
GGAAATTATGTAAGCCTAGAGATCAAAAAAAGAGGAGAAACTGAATGGAATAATAGGTAGATTAGTGTGAACTTATTCATTCTAATAATAATAATTGTTGGTATAGTTATTTATGTTTGTTATACTTTAGTCAGACTAATTAGGTTCTTTAAATACATATGATGTGGAATTCCCCTCTGTATACTGTAAATATGATTGGT
>mite|6|8581464|8581473|8581534|8581543|t3|8581467|m1|ave_score:0.566269
GGAAATTATGTAAGCCTAGAGATCAAAAAAAGAGGAGAAACTGAATGGAATAATAGGTAGATTAGTGTGAACTTATTCATTCTAATAATAATAATTGTTGGTATAGTTATTTGTGTTTGTTATACTTTAGTCAGACTAATTAGGTTCTTTAAATACATATGATGGGGAATTCCCCTCTGTATACTGTAAATATGATTGGT
>mite|6|11279119|11279129|11279174|11279184|t3|11279126|m1|ave_score:0.525902
TTCACTGTTTTAAGTGATCTTGGGTGAGTGGTTCTAGACCATGCTCTGAAACTATTCCTAAAGGTCATATAAGAATCATTATTTCTATAACTACTTTGAGAATTTTATTAAGATATATATGACTTTCTAGAGATTTATTTTTACTTCATATGTATGGATGTTCTGTCTGCATGTAAGTCTGTGTGC
>mite|6|11800040|11800049|11800113|11800122|t5|11800043|m1|ave_score:0.553633
CTCAGTGAATGCCAAGTCGTGGTCCGGGAGCTAAGATAGATGTGTATGTCATCAGGTGCTTGCTGTATTTATACTATAGAAATATTTATACTATAGAACACGTAATGTATGTATAAATGACTTTTATGTTTGAAAAGACAGCAGTGCTTTTGTATTTTGGTCACCATTAAAAAGTATCCATGAGTACTTATGGTTTAGGTTGT
>mite|6|15613902|15613911|15613944|15613953|t3|15613906|m1|ave_score:0.539777
[truncated: 924,001 more chars]
